# Supplementary material for: Digital Genotyping of Macrosatellites and Multicopy Genes Reveals Novel Biological Functions Associated with Copy Number Variation of Large Tandem Repeats
Source: PLoS Genet. 2014 Jun 19;10(6):e1004418. doi: 10.1371/journal.pgen.1004418 (PMC4063668; doi:10.1371/journal.pgen.1004418)
Supplement: Table S1 — Description of Nanostring probe sequences used in this study and their mapping coordinates in hg18. (XLSX) [file pgen.1004418.s006.xlsx]

## Sheet: Sheet1
Supplementary Table 1. Description of Nanostring probe sequences used in this study and their mapping coordinates in hg18.
Probe name	Identity of probe sequence and target	BLAT alignment Chr	BLAT alignment Strand	BLAT alignment Start (hg18)	BLAT alignment End (hg18)	Number of BLAT alignments	Probe sequence	Notes
AMY1A	100.00%, 100.00%, 100.00%, 98.00%, 97.00%	1, 1, 1, 1, 1	-, -, +, -, -	104002946, 104097085, 104037215, 103964060, 104058264	104003045, 104097184, 104037314, 103964159, 104058363	5	AGAAAATAAAGACATAACTATTATCAGTATCCTACATTCTGTGTACCTCCATAAAACCTGTTGTGATAAAGAATTAGATATGCTGTATGTGAAGAAGAGG	Multicopy gene
ANAPC11	100.00%, 100.00%	17, 17_random	-, -	77449369, 2415629	77449451, 2415712	2	CAGGATTCACCACCCACATCTGGCCCACGGATGCAGCCAGACGAGGTGTGGACACATGGTTCGGAGGAATTTCAGAAGTTAAG	Multicopy gene
ANKRD20A3	100.00%, 100.00%, 100.00%, 100.00%, 98.90%, 98.90%, 97.80%, 97.80%, 96.60%, 95.50%	9, 9, 9, 2, 9, 9, 21, 13, 18, 22_random	-, -, +, +, +, -, +, +, -, -	68694689, 42381191, 43100554, 94863763, 44035583, 67539466, 14250557, 18329206, 14192858, 219429	68694776, 42381278, 43100641, 94863850, 44035670, 67539552, 14250645, 18329294, 14192946, 219517	10	CTATTAAGGCTGAATGTCTTATGCCTGTAACCCAGCACTTTGAGAGGCTGAGGCAGGCAGAACACTTGAGCCCAACAGTTAAAGACCA	Multicopy gene
ANXA8L1	100.00%, 100.00%, 100.00%	10, 10, 10	-, +, +	46586060, 47224899, 47883224	46586139, 47224978, 47883303	3	CCACACTAGAAAGGACCCTTTGGGGACTTTTTTACCCACAGGTGCTGAGCACCTACCGTATGCCAAGATCTGTGCCTGAT	Multicopy gene
AREG	100.00%, 100.00%	4, 4	-, -	75534674, 75704591	75534773, 75704690	2	ATTAGTTTGGGTGTGATAGTTCAAGAAGACACGCCTTGTCATTCTTTGTGTTTCTTTTATGACCAACTGATGAGTTCAGTGATTTGTTATGCAGTTGATA	Multicopy gene
ARL17B	100.00%, 100.00%	17, 17	-, -	41787077, 42004576	41787166, 42004665	2	CGACTCCCATCATTGCAGGATCAGTTAAACGTGGCTGAGTTCACTAAGGAGACTGAGACAGTACAGCCATAGAGATAGAAGGAAAAGGGA	Multicopy gene
ATG4B	100.00%, 100.00%	2_random, 2	-, -	70036, 242240913	70105, 242240982	2	TGCTAGGTGGCTGCACACCAGGGTGAGAAGCAGAGATTCAGGGGTCAGACCACAAGGTTCGCCCTGTGCC	Multicopy gene
AURKAIP1	100.00%, 100.00%	1, 1_random	-, +	1299114, 385953	1299192, 386031	2	TTCTTTGCCACGAATTACTTGGCGGTCCCTCTCTCTGCGTCTTGCAGATCAAGTTCGAGAAAGACCTGAGGCGCATCTG	Multicopy gene
BOLA2B	100.00%, 100.00%	16, 16	-, -	29372617, 30111959	29372700, 30112042	2	GAGTATTTCGATGTAGACCCTCTCTCCAAGTACGTGTTCCCACGGCCTGGGGACTACAACCTTGGGGACACCAGTCTCTTGGGT	Multicopy gene
BPY2	100.00%, 100.00%, 100.00%	Y, Y, Y	-, -, +	25185832, 23552091, 25595252	25185926, 23552185, 25595346	3	TGGCCTTTGGACATGTAGAATGATGACAGCACTTGCTTTTACCTGGGTGTGTAATCAAGAATCTCAAACTGAACTCTTCACTGGTCCCTATCACC	Multicopy gene
BTNL8	100.00%, 100.00%	5_random, 5	-, -	112431, 180307005	112530, 180307104	2	CCACAGACATTTTAGTTATTGGTGAACAAAAGACACAATTCAATTCTTCTTTAAGGAGTCACCTTGTTCCCCACAATGGAAGAAATAGGTTTCTATAAAT	Multicopy gene
C16orf54	100.00%, 100.00%	16_random, 16	-, -	44086, 29664292	44162, 29664368	2	GTGGGGAGGAAAGAAGCCCTTGAGACCTTTCTTGTCTGAGGCACCCTGGGGTCTGGGAGGGAAATGGGGATTCTGGA	Multicopy gene
C4B	100.00%, 100.00%	6, 6	-, -	32075409, 32108147	32075488, 32108226	2	CCTTACTCTGCTGTGTCTCACGGGCTCACATTCTTGTCCTTCTCTCTGATGACATCACAAGTTCTCAAGAGCACCAGCCG	Multicopy gene
C6orf124	100.00%, 100.00%	6_random, 6	-, -	812224, 167968357	812323, 167968456	2	GAATTATTCAATAGATCGCTAGTCTCCTTTCTTAAAATTAAAGTGTGGTGACTTGCAGAAAAGCATCTGTGTCTAAATGTCATCTTCGTGTTCTAGCACT	Multicopy gene
CBWD3	100.00%, 100.00%, 100.00%, 100.00%, 100.00%	9, 9, 9, 9, 2	-, -, -, +, +	69727973, 68550392, 167056, 70048589, 113913737	69728067, 68550486, 167150, 70048683, 113913831	5	GTTACTTCAAAGGTGCCAAGTGTTTTAGCCCCTTGGAATAGGTACTTTTTTACTGTGACTCCTCTGGCTAGATGTCCCTCTTAGGTTCTCCATAG	Multicopy gene
CCL3	100.00%, 100.00%, 100.00%, 100.00%	17_random, 17, 17, 17	-, -, -, -	1226656, 31547108, 31635151, 31648682	1226725, 31547177, 31635220, 31648751	4	GAGGTGTGACCTGACTTGGGGCTGGAGTGAGGTGGGTGTTACAGAGTCAGGAAGGGCTGCCCCAGGCCAG	Multicopy gene
CCL4	100.00%, 100.00%, 100.00%	17_random, 17, 17	-, -, -	1243177, 31563648, 31665214	1243259, 31563730, 31665296	3	CCAGCCTGGTAGTGACTTTTCCACATGTTTTTCTAGCATGGTTTAAGGAATTGGTCCATATCTCACGGGACCTGTCTGCCTTC	Duplicate probe
CCR2	100.00%, 100.00%	3_random, 3	-, -	651730, 46373459	651814, 46373543	2	CTAGTGAGGGCATGGTGCCATGAATGGAAGACCTAGAGAACCATGAGAAGCCAGGCAGAATCCTATTATCACTGAGTCCTAAACC	Multicopy gene
CCR5	100.00%, 100.00%	3_random, 3	-, -	667518, 46389245	667617, 46389344	2	GTATTTAGTTGCCCTCCATGAATGCAAACTGTTTTATACATCAATAGGTTTTTAATTGCCTACATAGATGTCTACATTGAATTAACTCTCTTTTTGGCCA	Multicopy gene
CCRL2	100.00%, 100.00%	3_random, 3	-, -	702431, 46424176	702530, 46424275	2	TTCTTTTAGCAGAAACAGGACTTGCCTACATGAACACAATATGTAAGAAAATATATAATTAAAGAGAACCAAGTACGATGGCTTACTTTTAAGAAACGGG	Multicopy gene
CDC37P1	100.00%, 100.00%	16, 16	-, +	28333241, 28619637	28333320, 28619716	2	CACCTCTAGATCAGCACACCAGATGACCAGGTAGTTGACCATCTTCTCATCAGGCTTGGTGTTCACCATGCTCCTGCTAA	Multicopy gene
CDY1B	100.00%, 100.00%, 100.00%, 100.00%	Y, Y, Y, Y	-, -, +, +	24603206, 18501149, 26177920, 18647331	24603281, 18501224, 26177995, 18647406	4	GGAGACGCAACTGAAACAAAGGTGGCACAGCAACTGTTCCAATCCCGTGTCTTTCCTCATGGCTTCCCAGGAGTTT	Multicopy gene
CFC1	100.00%, 100.00%	2, 2	-, +	130997511, 131071252	130997606, 131071347	2	GTCATCTCCTGAAATTCTGCTCACTGAAACGGACATGTGAGGACATGGTTTGGAAATCATTTTTAAACTCAGCAATCTGGATATGAGAACTTCAAA	Multicopy gene
CKMT1A	100.00%, 100.00%	15, 15	-, -	41669037, 41768869	41669136, 41768968	2	GTCAATATAAAGATGTTACCAAGTATGATGACTCGTGCGAGAGGGTGAAGGAGTTTAATACTGGGCAATCAGTGAGTGCGAGGATTAGTTGGATTAATGG	Multicopy gene
CLEC18A	100.00%, 100.00%, 100.00%	16, 16, 16	-, -, +	68549122, 68772026, 73006218	68549221, 68772125, 73006317	3	AATGGGCAATATATAAGAAGAGTGAAACAAACTCTCCAGTAGAGACTAAAAATGACATGTACAAGACTGGCTTGTAGCAGGCAGATGTGAACATGTGATC	Multicopy gene
CR1	100.00%, 100.00%, 100.00%	1, 1, 1	-, -, -	205772460, 205791015, 205808110	205772548, 205791103, 205808198	3	CCCTCCATCTGCAAAGGTCATCAGGATCTTATGTGTTGACCTACCTTAGAACCATCTATCATTGGTTTGGCATTCCATTGTGGCAAATG	Multicopy gene
CRLF2	100.00%, 100.00%, 100.00%	Y, X, X_random	-, -, +	1289046, 1289046, 1674201	1289141, 1289141, 1674296	3	GTTCGGAATTACAAACCCAGACCTCTTGAAACATCAAACCTACTGAAGTCTATGCAACCTTCCTAGCAAACGTAGAAAGTCTTCTTTACGGTTGGC	Multicopy gene
CSAG2	100.00%, 100.00%, 97.50%, 97.50%	X, X, X, X	-, +, -, +	151627676, 151679038, 151646903, 151659818	151627755, 151679117, 151646982, 151659897	4	AAAAGGGACCCATCAAGGAAGTTCCAGGAACAAAAGGCTCTCCCTAAAAGACCGCCGCTTCAAAAAAACCTGAGGAATGG	Multicopy gene
CSH	100.00%, 100.00%	17, 17	-, -	59304533, 59327430	59304621, 59327518	2	CACTAACCCTCAGGTTTGGGGCTTATGAATGTGAGTATCGCCATCTAAGGCCAGATATTTGGCCAATCTCTGAATGTTCCTGGTCTCTG	Multicopy gene
CT45	100.00%, 100.00%, 100.00%, 100.00%	X, X, X, X	-, -, +, +	134692049, 134709324, 134766133, 134783388	134692148, 134709423, 134766232, 134783487	4	GTGCAGCAAAATTTACTTGAATTGTCCATAGTGGTAAAAAATATTACAGCGAAATTTTTCGAGTTTTAATGGAACAGGCAGTTTCACTATTGACACAATT	Multicopy gene
CT47 (probe 1)	100.00%, 100.00%, 100.00%, 100.00%, 100.00%, 100.00%, 100.00%, 100.00%, 100.00%, 100.00%, 100.00%, 99.00%	X, X, X, X, X, X, X, X, X, X, X, X	-, -, -, -, -, -, -, -, -, -, -, -	119911602, 119916462, 119921345, 119926206, 119931066, 119935926, 119940786, 119945646, 119906741, 119901881, 119897020, 119892113	119911701, 119916561, 119921444, 119926305, 119931165, 119936025, 119940885, 119945745, 119906840, 119901980, 119897119, 119892212	12	ATGAGATCGGACCCGATGATTCAGATCTCTTCTTCTCCAAAGAACTAGAAATAATCAGCCGCTTTGGGTGGGAGATTTACTGGAAAAAAGGGAAATACAG	Multicopy gene
CT47 (probe 2)	100.00%, 100.00%, 100.00%, 100.00%, 100.00%, 100.00%, 100.00%, 100.00%, 100.00%, 100.00%, 100.00%, 100.00%	X, X, X, X, X, X, X, X, X, X, X, X	-, -, -, -, -, -, -, -, -, -, -, -	119906029, 119910890, 119915750, 119920633, 119925494, 119930354, 119935214, 119940074, 119944934, 119901169, 119896308, 119891401	119906122, 119910983, 119915843, 119920726, 119925587, 119930447, 119935307, 119940167, 119945027, 119901262, 119896401, 119891494	12	CTGCAAGACTACTAACAAGTGGCAGATGTATCAGACCTACTACCAGGACCAATATTTGTGTAGAAAACAGTTGCCAGACACAGCCGCTAACTTG	Duplicate probe
CTAG1B	100.00%, 100.00%, 100.00%	X, X, X	-, -, +	153498944, 153533330, 153468304	153499024, 153533410, 153468384	3	CACCTTCGGACTTGCATGCCCTTGTCCTCGGGTTGCAGGGGAGGCTCTGGGATTCACAGATTGAAGTAGCACAAGGTAACG	Multicopy gene
D2HGDH	100.00%, 100.00%	2_random, 2	-, -	155494, 242327023	155582, 242327111	2	GTGCTCACTAAACGTCTGCAGCATCCATCCTGAGCAAATGGTCTAGATTTTTGAATATGATGCTTAATGAGTTTTCAGAAGTCTAGACA	Multicopy gene
DAZ1	100.00%, 100.00%, 100.00%, 100.00%	Y, Y, Y, Y	-, -, +, +	25326069, 23692346, 25455011, 23839335	25326168, 23692445, 25455110, 23839434	4	AAGGCTGCCTTAATGCATTTCAACTTTTCGTTTAAAACAAGGTTTCTGAAGTAACACAATTGAATTTCAACACAACCTACATTGAAACTTTTGATACCAG	Multicopy gene
DEFA1	100.00%, 100.00%, 100.00%	8, 8, 8	-, -, -	6824045, 6843162, 6862261	6824144, 6843261, 6862360	3	TTTCACCTTTAGCCTGATAAAATCATTGTCCTCTCCACCCTGATTCCTACAGGAGACTACTCACCCCATAACCTCAAAAACCTCTTCATGAGGATGGTAA	Multicopy gene
DEFB103A	100.00%, 100.00%	8, 8	-, +	7274359, 7776967	7274449, 7777057	2	GTTTAATGTAGCAGGAAAGATTGATTTACTCTGAGAATAGAAGCACAGGCTCCTGTTCTACTAAGTGCAATGGTTGGAGGTGGAGTGTTGG	Multicopy gene
DEFB104A	100.00%, 100.00%	8, 8	-, +	7315440, 7735885	7315529, 7735974	2	CCTCCGAAAACACCTTCTACCAAAGCCTTGCCTTTTGGTGCCAGTAAGCAATTAATGACAGTGCCATATCCTGTTATCTAGTGAGAAGCG	Multicopy gene
DEFB105A	100.00%, 100.00%	8, 8	-, +	7333919, 7717410	7334013, 7717504	2	GGGTATATTGTGGTTTTTTAAAGATCCTTGAAGATCAACTCTAGTTTGGGCCTAGTAGCCGGCAGGTTAAGGTCCATATTCTCATTTGTCCAGTG	Multicopy gene
DEFB106A	100.00%, 100.00%	8, 8	-, +	7330225, 7721106	7330317, 7721198	2	GACAAGCCTGTGAGAGTAGATTCTGTGTCAAAACATGAGGATCTAGGACCCACAGTGACCTATGCCGTATTCAGGCCACTGGTTTTGATATGC	Multicopy gene
DEFB107A	100.00%, 100.00%	8, 8	-, +	7341702, 7709629	7341801, 7709728	2	TAGTTTAGTGGTTTTAATGGCATAATTTCCAACCAGTGTGTGAAAGCCAAAAAGTCTAAAATAATGTATGGATAAGAGATTTGGACCGACGACTCAGACA	Multicopy gene
DEFB130	100.00%, 100.00%, 95.00%	8, 8, 11	-, -, +	11965957, 12219488, 71245580	11966056, 12219587, 71245679	3	CATAAGACAAATAGTACAGAAAACCCTTCAAGACTCATAGTTGCATCCTTAGGGTCCACGATTCAGAAGTTTAAATATCGAAATGTAGAATCAAACTGAA	Multicopy gene
DGAT1	100.00%, 100.00%	8, 8_random	-, +	145518534, 411535	145518603, 411604	2	CTTTCTGCTCTGCTTGTGGCTCACTCCTGCCAGGCTCTTTGCACACACCCACCAGCCCTCTGCTCACAGG	Multicopy gene
DHRS4	100.00%, 100.00%, 99.00%	14, 14, 14	-, -, -	23494631, 23529778, 23577410	23494721, 23529868, 23577500	3	CTTGCTTGGGTTGTTGTCAGGTCTAGAGATAACCTGTGTAAGGCTCTGAACACAGGAAATGGCACATAGTAAGTGGCTGAAACATGGTGGG	Multicopy gene
DMRTC1	100.00%, 100.00%	X, X	-, +	71983110, 72010742	71983203, 72010835	2	GTGAAAATCATGGGAAATTACAGGTGTCCGTGCTTTAATTTGCAAAACACCTGGAGAGATGTGATTACTGTCCCTCTTCAGGGACTGGTTCTCA	Multicopy gene
DTYMK	100.00%, 100.00%	2_random, 2	-, -	96406, 242267283	96481, 242267358	2	CACAGCCTTTCTGGTCCTACCTTTCCTCCGGAAACAGGACAGCATTTGGAGGGAGATGGGATGAGTAAGGGAGGGA	Multicopy gene
DUX4	100.00%, 100.00%, 100.00%, 100.00%, 100.00%, 100.00%, 100.00%, 100.00%, 100.00%, 100.00%, 100.00%, 100.00%, 100.00%	4, 4, 4, 4, 4, 4, 4, 10, 10, 10, 10, 10, 10	+, +, +, +, +, +, +, +, +, +, +, +, +	191225793, 191229086, 191232379, 191235676, 191238970, 191242266, 191245563, 135330055, 135333365, 135336674, 135339984, 135343283, 135346593	191225862, 191229155, 191232448, 191235745, 191239039, 191242335, 191245632, 135330124, 135333434, 135336743, 135340053, 135343352, 135346662	13	GACGCCCACAGGCATTGCCTCCTTCACGGAGAGAGGGCCTGGCACACTCAAGACTCCCACGGAGGTTCAG	Multicopy gene
EIF3C	100.00%, 100.00%	16, 16	-, +	28300482, 28652384	28300571, 28652473	2	TGTCTGCCACCCATTTCTAGCCGTAGAACTTTTGCACTTTGTCTACCCTGAATTCCAGTTACTATGGCGTACCATGTCTTACCTTCCTGG	Multicopy gene
ELA	100.00%, 100.00%	1, 1	-, -	22190123, 22213311	22190222, 22213410	2	TAGAATATGAAGCAAAATGTGAAATTTGTTAATTCTGAAGGGAGGATACCTATCTGAGTCTCTGCTATATTATTCTCTATGTTGCATCTTTTTCAGTTGT	Multicopy gene
F8A2	100.00%, 100.00%, 100.00%	X, X, X	-, +, +	154339599, 153769618, 154266732	154339681, 153769700, 154266814	3	GGCTCCAGGATGTATTCGTTCCTTTGAAATTTGCGCTATGCCTCCTATGTGGGCAACGAACCTGCAGAGATCATCTATGATGT	Multicopy gene
FAM156A	100.00%, 100.00%	X, X	-, +	52947581, 52999827	52947661, 52999907	2	TTCATCCAGAGATTCTCAAACCACACCCATGGAGTTGCTCATGATCCCTGACAGAGGCATTAAGGACAGTGAGGCCTAGAG	Multicopy gene
FAM203A	100.00%, 100.00%	8, 8	-, -	145265997, 145410025	145266075, 145410103	2	GGAGGTGGAAGAGGTTACCCAGATGTCAGCATGCTCATGTGTGTGTGTTGGGGTGGTGCTTATTGCAGCAGGGCTCCTG	Multicopy gene
FAM21B	100.00%, 100.00%, 100.00%	10, 10, 10	-, -, -	51554676, 47460821, 45599816	51554775, 47460920, 45599915	3	GTATTATATTAGCAAAAGGCTGGCCACAGCCTAAAAGCCACTCAGTAGGGGAATGAAACATTGACAAAATGGAATGCTATGGCGCTTCCAAAAATACCAG	Multicopy gene
FAM23A	100.00%, 100.00%	10, 10	-, -	17841434, 18088417	17841524, 18088507	2	CAAGAGCAAAATCTCATGGAATATGTTAAAACCTTAAGCCAGGTAAAATGTTGCCCAAAATGGTCTTTTAAACTTGCCCTGCCCAGGATTC	Multicopy gene
FAM72A	100.00%, 100.00%, 100.00%, 100.00%, 100.00%	1_random, 1, 1, 1, 1	-, -, -, +, +	880331, 204312204, 120647645, 147725947, 142617255	880430, 204312303, 120647744, 147726046, 142617354	5	GCTAAGAAGATCTAAAAGGAATCCTGAAATGATCTATTGGGAATTTTACTCAGGTATTGATAGAGAAATGTTACAGGAATGTCCAAGTCAATTGTTTCTT	Multicopy gene
FAM75A1	100.00%, 100.00%, 100.00%, 100.00%, 100.00%, 100.00%, 100.00%	9, 9, 9, 9, 9, 9, 9	-, -, -, -, +, +, +	41491118, 40690730, 39346138, 39875414, 65248914, 43570210, 41316848	41491195, 40690807, 39346215, 39875491, 65248991, 43570287, 41316925	7	GGACAGAGACCTCCCCAGTCTCATGACTGGTACTGGTGCTGAGTCCACTGGTTTGATTTTGCCTTGATGCCTCCTGTG	Multicopy gene
FAM75A5	100.00%, 100.00%, 100.00%, 100.00%, 100.00%, 100.00%, 100.00%, 95.60%	9, 9, 9, 9, 9, 9, 9, 9	-, -, -, +, +, +, +, -	65249069, 43570365, 41317003, 41490951, 40690563, 39345971, 39875247, 83868085	65249158, 43570454, 41317092, 41491040, 40690652, 39346060, 39875336, 83868174	8	TATTAGTTCCACTTTTCCAAATCCAGTGGAGAGCCTTCTATGATGGGAAGTCTCAGAAGAGACCAGAACATCATCCTTCCAGGGAGAGGC	Multicopy gene
FAM90A	100.00%, 100.00%, 100.00%, 100.00%, 100.00%, 100.00%, 100.00%, 100.00%, 100.00%, 100.00%,100.00%, 100.00%, 100.00%, 100.00%, 100.00%, 100.00%, 100.00%, 100.00%, 98.90%, 97.80%,96.70%, 95.60%, 95.60%, 95.60%, 95.60%	8, 8, 8, 8, 8, 8, 8, 8, 8, 8,8, 8, 8, 8, 8, 8, 8, 8, 8, 12,8, 8, 8, 8, 8	-, -, -, -, -, -, -, -, -, -,,-, -, +, +, +, +, +, +, +, +,-, -, +, +, +	7612317, 7619965, 7627613, 7635260, 7642908, 7650556, 7658204, 7134266, 7126644, 7119022,7111400, 7103778, 12068658, 12317939, 7417906, 7425555, 7908253, 7923547, 7915899, 8266664,7141888, 7665852, 7394963, 7402611, 7410261	7612406, 7620054, 7627702, 7635349, 7642997, 7650645, 7658293, 7134355, 7126733, 7119111,7111489, 7103867, 12068747, 12318028, 7417995, 7425644, 7908342, 7923636, 7915988, 8266753,7141977, 7665941, 7395052, 7402700, 7410350	25	AACACAGGTTAGAAGTTCCTCAGCATGGAGCCAACGTGAAAATCAAGCACATCCAAAGACAAGGTGCACACGCCATGAAATTCTTAGTAC	Multicopy gene
FCGBP	100.00%, 100.00%	19, 19	-, -	45070541, 45086226	45070616, 45086301	2	CCCTGCTTGGGAAGTGTGGCAGTTGACCATCTTTTTAGGAGACTCAGCCAGGAGCATGTCTTTCTCCTGCCTTCTC	Multicopy gene
FCGR	100.00%, 100.00%	1, 1	-, -	159776868, 159858304	159776955, 159858391	2	TACAACCCTAGTCGGAAAAACCAAATACCTCAAAATTACCCGTACAGCACTAAGGCAGAAGAGGACATTGGGAACCACACAACGCGGA	Multicopy gene
FOXD4L2	100.00%, 100.00%, 100.00%, 99.00%, 99.00%, 97.90%, 96.80%	9, 9, 9, 9, 9, 9, 2	-, -, +, -, +, -, +	69468217, 69669133, 42707557, 68491847, 70107182, 108533, 113972798	69468308, 69669224, 42707648, 68491938, 70107273, 108624, 113972889	7	AGGCTGCATGTCGAGGTGGTCATAGAATGTTGAGTATCATACTTTCCTACCTCGCTTTTATTTGCGCGGGTTTAAATGCGCCTTAACAGAAC	Multicopy gene
FUSIP1	100.00%, 100.00%	1_random, 1	-, -	1509974, 24174887	1510073, 24174986	2	TCCTGCTTAAGGCTGGTAAATAATATCTTGAAATTCTCAAGTTGGAAACCAGTCTCAAACCCATTTCTTTGCAAGAAGTTGTATATTTAGGGTCATGGTT	Multicopy gene
GAGE6	100.00%, 100.00%, 100.00%, 100.00%, 100.00%, 100.00%, 100.00%, 100.00%, 99.00%, 99.00%,99.00%, 98.00%, 98.00%, 98.00%, 96.00%	X, X, X, X, X, X, X, X, X, X,X, X, X, X, X	-, -, -, -, -, -, -, -, -, -,-, -, -, -, -	49235074, 49244596, 49225526, 49215973, 49206414, 49196858, 49187302, 49107136, 49097614, 49116674,49126209, 49069025, 49078568, 49088094, 49254146	49235173, 49244695, 49225625, 49216072, 49206513, 49196957, 49187401, 49107235, 49097713, 49116773,49126308, 49069124, 49078667, 49088193, 49254245	15	GACTTTCTCTTTGTTCTGACGATATACACACCCTCAAGTACATAGGGTAAAGGACCATAATCCCTGAAACTTTATCGAGACAATTCACCATTAATAACAG	Multicopy gene
GOLGA6L9	100.00%, 100.00%, 100.00%, 100.00%, 100.00%, 100.00%, 100.00%, 100.00%, 100.00%, 98.90%,98.90%, 98.90%, 97.70%, 96.50%, 96.50%, 95.30%, 95.30%	15_random, 15, 15, 15, 15, 15, 15, 15_random, 15, 15,15, 15, 15, Y, Y, Y, Y	-, -, -, -, -, -, -, +, +, +,+, +, -, -, +, -, +	637664, 83589658, 82700589, 80513908, 80596171, 80900433, 80990515, 588144, 82855834, 80423863,80731186, 80810147, 82738039, 26012706, 24768422, 24728256, 26052876	637748, 83589742, 82700673, 80513992, 80596255, 80900517, 80990599, 588228, 82855918, 80423947,80731270, 80810231, 82738123, 26012790, 24768506, 24728339, 26052959	17	AGCAGGGCTCTGGCTCACAGATGCCTTTAGAAGTACCATTTCATGTGAAGGCTACAATGCCCCATTTTACAGGTGGGGAAACAAA	Multicopy gene
GOLGA8G	100.00%, 100.00%, 100.00%, 100.00%, 100.00%, 100.00%, 100.00%, 99.00%, 99.00%, 99.00%,99.00%, 97.00%, 95.00%, 95.00%	15_random, 15_random, 15, 15, 15, 15, 15, 15_random, 15, 15,15_random, 15, 15, 15	-, -, -, -, -, +, +, -, -, -,+, +, -, -	76884, 263446, 26302600, 20991736, 19032911, 26571864, 20261768, 52568, 20811956, 21156529,35142, 26751083, 28167939, 28220041	76983, 263545, 26302699, 20991835, 19033010, 26571963, 20261867, 52667, 20812055, 21156628,35241, 26751182, 28168038, 28220140	14	GCTAACAGAGGCCCAGAGAGATCAGATAATATTGCTATTGTTATTACTGTTATTATTACCACTGTTTGAACTTTTATGGAGTGCTTCACCAGATACCATG	Multicopy gene
GSTM	100.00%, 100.00%	1, 1	-, -	110025720, 110044165	110025819, 110044264	2	CCATGTGGAAACATTAGTATCTAGGGTAATCAGAGTCGTTTCTAATCTTTCTACAATTTCTCAAACTCTGACGCTAGATCAATATAAAAAGGTAAACAAG	Multicopy gene
GSTT2	100.00%, 100.00%	22, 22	-, +	22630666, 22654967	22630740, 22655041	2	CAGGTGAGGAGAGCCATCTGGAGAGTGATTGGCCATCAGGGAGTAGTTGGCAGTAGGCCGGGGCCATAGACTGAC	Multicopy gene
GTF2H2C	100.00%, 100.00%, 100.00%	5, 5, 5	-, -, +	69765968, 68910810, 70380127	69766067, 68910909, 70380226	3	GTTATAATACCTCCTCTAAATACTGACATAAGTACTGAAAACTCTTTGCATTTGGAGATGATTTCTTATGGAATCAATGATATATTTAAGATGACTGCCC	Multicopy gene
GTPBP6	100.00%, 100.00%, 98.90%	Y, X, X_random	-, -, +	170510, 170510, 286685	170597, 170597, 286772	3	AGATGCTGGTGGTTTTTGGAGGTTTTGCCTAAATCAGTAGCCACAAACTGGGGATTTAAACAGCAGAGATCTATGCTCTCCCCTCCTG	Multicopy gene
GUSBP1	100.00%, 100.00%, 100.00%, 100.00%, 100.00%, 100.00%, 100.00%, 100.00%, 100.00%, 100.00%, 100.00%, 100.00%, 97.40%	6, 5, 5, 5, 5, 5, 5, 5, 8_random, 5, 5, 5, 6	-, -, -, -, -, -, -, -, +, +, +, +, -	26959296, 68971970, 69533646, 69551696, 69826802, 69848086, 70534031, 70552060, 864862, 70122619, 69247568, 21532792, 58358849	26959371, 68972045, 69533721, 69551771, 69826877, 69848161, 70534106, 70552135, 864937, 70122694, 69247643, 21532867, 58358924	13	TTCTTACCTTCTCTGTCAGAGGAGCCCCCACAGCATGTGAGTACTGAGTCATGCGGTCTTGTGGTTGCTGAACGGG	Multicopy gene
H2AFB1	100.00%, 100.00%, 100.00%	X, X, X	-, +, +	154342247, 153766972, 154264083	154342329, 153767054, 154264165	3	CCAGGCCCCAAAGTCTTGGGCCTTCATTAATTCTGTCAATAAAATGTTTCAAGGAAGCCATCTGCCCGCTTCAGTCACTTTGC	Multicopy gene
HGD	100.00%, 100.00%	3, 3_random	-, +	121833287, 69639	121833366, 69718	2	GATGGGAGACCCTGGGTATCAAGGAGCCAGAATACCTGATGGCGGAGGGTCCAACATCTTACCTAGACCTAACTTTCAGT	Multicopy gene
HIST2	100.00%, 100.00%	1, 1	-, +	148078091, 148092023	148078171, 148092103	2	GTAGTTCCTTTACGTTGTTTTCGTCGGACATGTGGGCAGACGCTGGTGCCCGAGTTCAGATCCTTGGGAAGACAGTAGATC	Multicopy gene
HP	100.00%, 100.00%, 99.00%	16, 16, 16	-, -, -	70648270, 70649994, 70666023	70648361, 70650085, 70666114	3	CAGCAAGACTCACTAGGTGAGGGTGACATCATCATCAGCATTCCTTCTTTTCCCACATCTGCTGGAGATGTAAATGTGACTCTGAGATTTAC	Multicopy gene
HRNR	100.00%, 100.00%, 100.00%, 98.80%, 98.80%	1, 1, 1, 1, 1	-, -, -, -, -	150454716, 150457536, 150453306, 150456126, 150458934	150454795, 150457615, 150453385, 150456205, 150459013	5	CCCATATGAGTCTGGCTCCGGTCACTCTTCTGGCTTAGGTCACCGAGAGTCTCGCTCAGGACAGTCCTCTGGCTACGGTC	Multicopy gene
HSFY2	100.00%, 100.00%	Y, Y	-, +	19183990, 19378862	19184089, 19378961	2	ATCTAGTGACAAAGTCAAAATGTACCTGGTTTCCCAACACAGCGTGTTCCATACACAAACCCTGAATGGTTCCTTTAGTCAGCCAAGAGAAACTATTAGA	Multicopy gene
KIF22	100.00%, 100.00%	16_random, 16	-, -	90085, 29710269	90184, 29710368	2	CCAGTGAATTACTATGGCGCTCACCATCATCACTAACGAGGATTAAGTCTCCGGGTTAGAGAGGCACATGTAAACAAATACTCACATACAAGATTTTGGG	Multicopy gene
KIR2DL2	100.00%, 100.00%, 99.00%, 99.00%, 99.00%, 99.00%, 99.00%, 99.00%	19_random, 19, 19_random, 19_random, 19_random, 19, 19, 19	-, -, -, -, -, -, -, -	172687, 59949866, 249363, 265824, 282003, 59966422, 59981144, 60045403	172779, 59949958, 249455, 265916, 282095, 59966514, 59981236, 60045495	8	ATGGACTTTGACAAAGGTGCCAAGAACTCACAATCAGGAAAGGACAGTCTTTTCAATAAACAGTGCAGGGAAACCTGGACATCTACATGCAGA	Multicopy gene
KIR2DL4	100.00%, 100.00%	19_random, 19	-, -	200077, 60007058	200152, 60007133	2	TATTCATCTCGGCAGCAACCTACCCTTTCCTCCTGAGCCACTGGGCGCCACGCTGGACTGAAAATTAACTCATCCT	Multicopy gene
KIR2DL5A	100.00%, 98.80%, 98.80%, 98.80%, 97.50%, 97.50%, 97.50%, 97.50%, 97.50%, 97.50%,96.20%, 96.20%, 96.20%, 96.20%	19_random, 19_random, 19_random, 19, 19_random, 19, 19_random, 19_random, 19, 19,19_random, 19, 19, 19	-, -, -, -, -, -, -, -, -, -,-, -, -, -	237725, 226342, 271153, 60050734, 254693, 59955196, 178017, 287334, 59970025, 60032912,209700, 59938815, 59986467, 60016673	237802, 226419, 271230, 60050811, 254770, 59955273, 178093, 287410, 59970101, 60032988,209777, 59938892, 59986543, 60016749	14	TTTCTGCCTGTCATGGAACCTTCTCCTGGATGTCAGTGGCTGCAGGGGACGTGAGGATACAGTTCAGAATCAGGCAAT	Multicopy gene
KIR2DS2	100.00%, 100.00%, 100.00%, 100.00%, 100.00%, 100.00%, 99.00%, 99.00%	19_random, 19_random, 19_random, 19_random, 19, 19, 19, 19	-, -, -, -, -, -, -, -	171336, 248026, 264485, 280652, 59948515, 59965072, 59979804, 60044051	171435, 248125, 264584, 280751, 59948614, 59965171, 59979903, 60044150	8	AAAAAGAGAACTTTCATAGTATCCAGCAATTTCACTACTGGGTTTATATCCAAAGGAAAGTAAATCAATATATCGAAGTGATATCTGCACTCGTATGATT	Multicopy gene
KIR3DP1	100.00%, 100.00%	19_random, 19	-, -	189322, 59996299	189415, 59996392	2	TAAGATACCGTCGCCAGCCACCGACAATTCCTTACATAGTACAGTTACTGTCCAAGATCAACGCAGGAAAGAAACAGAACTGAAAGACAAAAGG	Multicopy gene
KLRC2	100.00%, 100.00%, 98.80%	12, 12, 12	-, -, -	10461232, 10476671, 10492095	10461311, 10476750, 10492174	3	CCTTCTTCTGTCGTGTGGAGGACTTAACATGCTCACTCGGACACTTGGTTGATCCCTGATGCTAGGGTCCCAGACAATTT	Multicopy gene
KPNA2	100.00%, 100.00%	17, 17_random	-, +	63468932, 1717509	63469031, 1717608	2	GCTCAAAACTTGACAAAGTCACTATTACTTATAACAAGGCCTTTCTTCCAACTAATTACGATTAGATACATTCAGTCAAAAGAACTTCAAGTCCAAGTAC	Multicopy gene
KRT39	100.00%, 100.00%	17, 17_random	-, +	36368825, 394179	36368924, 394278	2	CCTCAGTCTTTTGACTGCTAGTGCAGTATTCTTTCCACAATGTGATGGTATTGACTAATGGAAACTTACATAATCGAATACTTCTAAACCTAGGATGCTG	Multicopy gene
KRT40	100.00%, 100.00%	17, 17_random	-, +	36391977, 371032	36392071, 371126	2	CAACTCCGCTGAAGGACTCCGAGAGTAACGTACTTACATTGACAGATGATCTGTTGATGTTTGTAAATCGAATTTGGGCAGATGTTGTTTAAGCT	Multicopy gene
KRTAP1-1	100.00%, 100.00%, 100.00%, 100.00%	17, 17, 17_random, 17_random	-, -, +, +	36509148, 36529362, 233286, 253564	36509247, 36529461, 233385, 253663	4	ACAAATGTAAGATATTTGGTACAATGCCTGCTACATAGTCAATACTTCACAAGTAATATACATACCATGAGGGTGTATGGAACTTATCCACATATTATAC	Multicopy gene
KRTAP2-1	100.00%, 100.00%	17, 17_random	-, +	36418184, 344820	36418283, 344919	2	ATTTATTTTCATGTCTCCCATTAGGGAAAGTGGAATGCCTACCTAAACCTGAACAGTAGGTTATCACACTATCCAAGATTTACCCCAACAGAATAAGAGC	Multicopy gene
KRTAP3-1	100.00%, 100.00%	17, 17	-, -	36637628, 36648980	36637727, 36649079	2	CTCATTGTTAAATAAACTCAAGTGCATGTCTTGCTAGTGCTGACTTCCAATGTCATTTCTACTATGTTGAGAGTTAAATGTAAGTGTCCTTGGGCAGAAA	Multicopy gene
KRTAP4-1	100.00%, 98.90%, 96.70%, 96.70%, 96.70%	17, 17, 17, 17, 17	-, -, -, -, -	36665032, 36659367, 36642148, 36647698, 36680957	36665121, 36659456, 36642237, 36647787, 36681046	5	TCCCAGAATCTGATGACCCCTTGCAATCTGGACCTTTTATACACCTGGCTTCCAAAGTTTCCACCAATCAGCAGGACTTTTCCTTGTTTC	Multicopy gene
KRTAP5-1	100.00%, 100.00%	17, 17_random	-, +	36433726, 329278	36433825, 329377	2	CTGGCATAAGGATTTCTGTCTGAACTCAAAGGGGACTGAAGATCTTGAATCTCCAAGTCATTCTGAGCCTCCTCTACCAGTAAAAATAGATTTCCCTCCT	Multicopy gene
KRTAP7-1	100.00%, 100.00%	17, 17_random	-, +	36470143, 292778	36470222, 292857	2	TTAAGTCACGGATGGCAGCGAACAAGAGGAAAGTGTGATGGTGGCTGGATTCTTCAAACTTGCACCTTCTCACATGGCAT	Multicopy gene
KRTAP8-1	100.00%, 100.00%	17, 17_random	-, +	36405507, 357505	36405598, 357596	2	CCCATTCCCAAAACATACAAACATGCACACCACAATGCACCACTCAACAGGTGTGCCTAAAAGAGGAGGTATGAAGAATGTGAGAAGAACCA	Multicopy gene
KRTAP9-1	100.00%, 100.00%	17_random, 17	-, +	268239, 36494501	268328, 36494590	2	AGACCCTTCTACTGTGCTGACCATTAGGATACATGAAGTGGGGTTGATGTCATTCAATAGGATGGACCTTATGCTTCCAAAGAGCCCACC	Multicopy gene
LCE2	100.00%, 97.00%, 95.00%	1, 1, 1	-, -, -	150923236, 150900493, 150912374	150923335, 150900592, 150912473	3	GAATTCAAAAGGCATTCTTTGAAAGCCTACAACATTCTTGGAGCATGTATGTCCAAACATAGGGATATAGAGGTGAACAATAAGTAGCCCATGACCTCAA	Multicopy gene
LIMS3	100.00%, 100.00%, 100.00%	2, 2, 2	-, -, +	110014657, 108639025, 110663731	110014756, 108639124, 110663830	3	CACAGCACAACTGATATCTTGCTTTCCATTATTCAAGTATGCAAAACAAATTGTTTGGTCCTAAAATGCAGCAATGTATAAATCCAAAAATCTTCTTGAG	Multicopy gene
LOC100506776	100.00%, 100.00%, 97.00%, 96.00%	7, 7, 7, 7	-, -, -, -	38352566, 38366046, 38361715, 38348245	38352665, 38366145, 38361814, 38348344	4	CATCTCATTATGCATATTTCAAACATGTGTCTCTATATACTTCTTACAGAGGTGGTGATAATCTGTGAATGCCTTACTGAATTTTCACAATAATATTACT	Multicopy gene
LOC23117	100.00%, 100.00%, 100.00%, 100.00%, 100.00%, 100.00%, 100.00%, 100.00%, 98.90%, 98.90%, 98.90%, 98.90%, 97.80%	16, 16, 16, 16, 16, 16, 16, 16, 18, 16, 16, 16, 16	-, -, -, -, -, -, +, +, -, -, +, +, +	29319421, 29421211, 30161180, 28278435, 21340706, 21772984, 28674425, 22435759, 11626241, 68584393, 72966275, 28560334, 28954394	29319508, 29421298, 30161267, 28278522, 21340793, 21773071, 28674512, 22435846, 11626328, 68584480, 72966363, 28560422, 28954482	13	ACCCTCATTCTTATCCAGGACCTAGGAGCCCTACCCCTGGCCTTCCCTCATCAGCCGTAAATGATGATTTACTGCTGTTACCATCATC	Multicopy gene
LOC389852	100.00%, 100.00%	X, X	-, -	47752392, 47875261	47752486, 47875355	2	GATGGAGGTGATGGTTGTGAAGGCAATAATGGTGGTGGTGTTAGAGTTAGTTAAACTACTCAGCATAGTCAGTCAGGGAGTGACTCAAGGGATCA	Multicopy gene
LOC653606	100.00%, 100.00%, 100.00%, 100.00%, 100.00%	1, 1, 1, 1, 1	-, -, +, +, +	12959734, 13064641, 13202564, 13348421, 13569257	12959824, 13064731, 13202654, 13348511, 13569347	5	CACAGGTTTGGTGCACTTTCTCTTCTTTTACACCCTCCCCTCTGTTGCCTCTTTTTTATCATATTAACTTTAAACACACTTCCTAACAAGG	Multicopy gene
LOC727800	100.00%, 100.00%	9, 9_random	-, +	139235359, 1126793	139235441, 1126875	2	CCTCCTCATGTCCTGCCTGAAGGGTCCCCATGTCATCCTCAAGATGGAGGCCATGAAGATTGTCCACCCTGAAAAGTTCCCTG	Multicopy gene
LOC728932	100.00%, 100.00%, 99.00%	1, 1, 1	-, -, +	145909689, 144612717, 144498162	145909788, 144612816, 144498261	3	TGTGCACAAACACAAACCCAGTAGGAAAGTCATCAAACTAGGAAGTCAAATCAGCCTTTTCTGTAATCACATTGAAATCCATTAATACCTGAGTCAGAGG	Multicopy gene
LPA	100.00%, 100.00%, 100.00%, 100.00%, 100.00%, 100.00%	6, 6, 6, 6, 6, 6	-, -, -, -, -, -	160957582, 160963128, 160968672, 160979765, 160985312, 160974219	160957661, 160963207, 160968751, 160979844, 160985391, 160974297	6	CTCGTTCCTAAGTACCAGTGGCCTGAAGGGATACAGGTTCCCAGCAAGAGAAGATCCAAGGAAGGAAGGCAGATGAGAGT	Exonic repeat
MAFG	100.00%, 100.00%, 100.00%	17_random, 17_random, 17	-, -, -	2434932, 1643758, 77468563	2435025, 1643851, 77468656	3	GGTAAACGCTTTTTAAACGCTTGGCCTCTGTGTTACAGCCAGTTAAAAAAAACAAGGAGTAGAGATACGAATGGGGTGTAGTAGCCGACTGCTC	Multicopy gene
MAGEA2	100.00%, 100.00%, 97.30%	X, X, X	-, +, +	151634437, 151672286, 151653062	151634509, 151672358, 151653133	3	CCCCTGCTGAAGTGGGTCTGCATCCCTAGGATTCCCGCGGCTGAATGAAAAGGTGGCTCAGTTTGAGACAGGG	Multicopy gene
MAGEA9	100.00%, 100.00%	X, X	-, +	148473142, 148675096	148473215, 148675169	2	CGCAGAGGGGACCATCCACCCCAAAAGTGTGTAGAACTCAAGAGTGTCCAGCCCGCCCTCTTGACAGCACTGAG	Multicopy gene
MGC59937	100.00%, 98.70%	9, 9_random	-, +	139239682, 1131297	139239754, 1131369	2	GCCGGGGTGCCATCACCTCCAAATGTGTGTGCAAGGCTAGTGTCATGGGTGTGAGCCAAGTGTGAGCAAGCAG	Multicopy gene
MRC1	100.00%, 100.00%	10, 10	-, -	17932861, 18179781	17932945, 18179865	2	TATTCTCGTGGCCTAAGACACTCAATGGGGTCAACACAGGAAGATGGATACCATTTGGCAGGTGCTAGAAGTAGGAGTGTTTCGG	Multicopy gene
MSat1	100.00%, 100.00%, 100.00%, 100.00%, 97.00%, 95.00%	2, 2, 2, 2, 2, 2	-, -, -, -, +, +	95942490, 95936877, 95931261, 95925645, 97238467, 97229119	95942589, 95936976, 95931360, 95925744, 97238566, 97229218	6	AATATATTATCCTTTGGTGCCAAGAGTGGATGAAGAAACTTTCGGAAGCCTAAACTAGTGGATACATGAAACTTAGGCAAATTATTACACTACATGGGTG	mSAT
MSat10	100.00%, 100.00%, 100.00%, 100.00%, 100.00%	9, 9, 9, 9, 9	-, -, -, -, -	114866258, 114871706, 114877153, 114882594, 114888040	114866337, 114871785, 114877232, 114882673, 114888119	5	CAGGGTCAGGAAAATATTCCTGAGAGGGTTTGGTGAGCCTCTGGAATCTCTCCACCATTCCGTGTTTGCTTTGCACCCTT	mSAT
MSat11	100.00%, 100.00%, 100.00%, 100.00%, 100.00%, 100.00%, 99.00%, 98.00%, 98.00%, 98.00%, 98.00%, 95.00%, 95.00%	21, 21, 13, 13, 13, 18, 1, 21_random, 1, 1, 21, 4, 18	-, -, -, -, -, +, -, -, -, +, -, -, +	14184346, 14194105, 18273618, 18257029, 18237710, 14288741, 142020413, 1445100, 141623944, 142250825, 14164788, 48924248, 14305087	14184445, 14194204, 18273717, 18257128, 18237809, 14288840, 142020512, 1445199, 141624043, 142250924, 14164888, 48924346, 14305185	13	TATGAAATATCTTCAATGACATTTCCCCATCGTCTTGGCTATTAGCACTGGACTTCTTTTTAATGCAAATATCTGAAGGCTTCTTGAAGTTTCCCCCTGA	mSAT
MSat12	100.00%, 100.00%, 100.00%, 100.00%, 100.00%, 100.00%	19, 19, 19, 19, 19, 19	-, -, -, -, -, -	8715452, 8722916, 8730394, 8737867, 8744161, 8756929	8715533, 8722997, 8730475, 8737948, 8744242, 8757010	6	AGTGGATGACGAGTCTGTGGCCTTGAATGAAAGGCAGGGAAGTGGAGTGAATTTGTGGGGATTCAGGGAATTGGACGTTAGG	mSAT
MSat13	100.00%, 100.00%, 100.00%, 100.00%, 100.00%, 100.00%, 100.00%, 98.80%, 98.80%, 98.80%,98.80%, 98.80%, 98.80%, 98.80%, 98.80%, 98.80%, 98.80%, 98.80%, 97.50%, 97.50%,97.50%, 97.50%, 97.50%, 97.50%, 97.50%, 96.20%, 96.20%, 96.20%, 96.20%, 96.20%	19, 19, 19, 19, 19, 19, 19, 19, 19, 19,19, 19, 19, 19, 19, 19, 19, 19, 19, 19,19, 19, 19, 19, 19, 19, 19, 19, 19, 19	-, -, -, -, -, -, -, -, -, -,-, -, -, -, -, -, +, +, +, +,+, +, +, +, +, +, +, +, +, +	41490978, 41480868, 41478333, 41475810, 41473284, 41468211, 41463141, 41453010, 41455511, 41458052,41460607, 41465678, 41470747, 41483403, 41485935, 41488450, 42485905, 42475788, 42465690, 42468211,42470739, 42480839, 42460638, 42455573, 42453032, 42458100, 42463163, 42473263, 42478314, 42483367	41491055, 41480945, 41478410, 41475887, 41473361, 41468288, 41463218, 41453087, 41455588, 41458129,41460684, 41465755, 41470824, 41483480, 41486012, 41488527, 42485982, 42475865, 42465767, 42468288,42470816, 42480916, 42460715, 42455650, 42453109, 42458177, 42463240, 42473340, 42478391, 42483444	30	CTTCTTTGTGGAAGACACTGAGCCACACTAAGAAGCCGCCAGGCTTCTCAGAGGCGGGGCAGACACAGCAAGAGGGAG	mSAT
MSat14	100.00%, 100.00%, 100.00%, 100.00%, 100.00%, 98.80%, 98.80%, 98.80%, 98.80%, 98.80%,98.80%, 98.80%, 98.80%, 98.80%, 98.80%, 98.80%, 98.80%, 98.80%, 98.80%, 98.80%,98.80%, 98.80%, 98.80%, 98.80%, 98.80%, 97.50%, 97.50%, 97.50%, 97.50%, 97.50%	19, 19, 19, 19, 19, 19, 19, 19, 19, 19,19, 19, 19, 19, 19, 19, 19, 19, 19, 19,19, 19, 19, 19, 19, 19, 19, 19, 19, 19	-, -, -, -, -, -, -, -, -, -,-, -, -, -, +, +, +, +, +, +,+, +, +, +, +, +, +, +, +, +	42483316, 42478263, 42463112, 42458049, 42455522, 42452981, 42460587, 42465639, 42468160, 42470688,42473212, 42475737, 42480788, 42485854, 41480920, 41483455, 41488502, 41491030, 41478385, 41475862,41473336, 41470799, 41468263, 41465730, 41458104, 41453062, 41455563, 41460659, 41463193, 41485987	42483392, 42478339, 42463188, 42458125, 42455598, 42453057, 42460663, 42465715, 42468236, 42470764,42473288, 42475813, 42480864, 42485930, 41480996, 41483531, 41488578, 41491106, 41478461, 41475938,41473412, 41470875, 41468339, 41465806, 41458180, 41453138, 41455639, 41460735, 41463269, 41486063	30	GTGGCTCAGTGTCTTCCACAAACAAGACTTCCCCGTCCATCAGGGAGAAACCTCGTGGCGGTCCGCGTCATGATTGT	mSAT
MSat15	100.00%, 100.00%, 100.00%, 100.00%, 100.00%, 100.00%, 100.00%, 100.00%, 100.00%, 100.00%,100.00%, 100.00%, 100.00%, 100.00%, 100.00%, 100.00%	X, X, X, X, X, X, X, X, X, X,X, X, X, X, X, X	-, -, -, -, -, -, -, -, -, -,-, -, -, -, -, -	114913126, 114916095, 114918177, 114893376, 114890397, 114887412, 114884429, 114881438, 114878447, 114875468,114905334, 114907174, 114910137, 114872485, 114869504, 114866523	114913200, 114916169, 114918251, 114893450, 114890471, 114887486, 114884503, 114881512, 114878521, 114875542,114905408, 114907248, 114910211, 114872559, 114869578, 114866597	16	CCGACCTAACCGCATCCCTAACGATGCGTTAGGATGGGAGGATGGTGGAACCCGCAGGGACGAGAAGGAGACTGG	mSAT
MSat2	100.00%, 100.00%, 100.00%, 100.00%, 98.90%, 97.80%, 96.60%, 96.60%, 96.60%, 95.50%,95.50%, 95.50%, 95.50%, 95.50%, 95.50%, 95.50%	2, 2, 2, 2, 2, 2, 2, 2, 2, 2,2, 2, 2, 2, 2, 2	-, -, -, -, +, +, -, +, +, -,+, +, +, +, +, +	97237562, 97233819, 97228214, 97222609, 95937798, 95943404, 97239428, 95941543, 95920961, 97224470,97530252, 95935930, 95932182, 95930314, 95926566, 95924698	97237649, 97233906, 97228301, 97222696, 95937885, 95943491, 97239515, 95941630, 95921048, 97224557,97530339, 95936017, 95932269, 95930401, 95926653, 95924785	16	AAGATCATGTTCCAGACCAGCAGCATCAGCATCACCCAAGAACTTATTTGAAATGAAGAATCTCAGGACTGCTGAATCAGAATGTGCA	mSAT
MSat5	100.00%, 100.00%, 100.00%, 100.00%, 100.00%, 100.00%, 98.70%, 98.70%, 98.70%, 97.40%, 97.40%, 96.10%	4, 4, 4, 4, 4, 4, 4, 4, 4, 4, 21_random, 1	-, -, -, -, +, +, -, +, +, +, +, -	48976612, 48988653, 48994805, 49000941, 49014057, 49027124, 48982634, 49007917, 49021102, 49212174, 750461, 142121159	48976687, 48988728, 48994880, 49001016, 49014132, 49027199, 48982709, 49007992, 49021177, 49212249, 750536, 142121234	12	AGCCTCCCACACTCCAGAATCACCTACGGACTCACAGACTTCACTGAGGTCCTCCCTGGTCTCTCTCAGGTCTTTG	mSAT
MSat6	100.00%, 100.00%, 100.00%, 100.00%, 100.00%, 100.00%, 100.00%, 100.00%, 100.00%, 100.00%,100.00%, 100.00%, 100.00%, 100.00%, 100.00%, 100.00%, 100.00%, 100.00%, 100.00%, 100.00%,97.40%, 96.00%	5, 5, 5, 5, 5, 5, 5, 5, 5, 5,5, 5, 5, 5, 5, 5, 5, 5, 5, 5,5, 5	-, -, -, -, +, +, +, +, +, +,+, +, +, +, +, +, +, +, +, +,-, -	17574960, 17578394, 17581828, 17571526, 17617609, 17621043, 17624477, 17627911, 17631345, 17634779,17638213, 17641647, 17610741, 17607307, 17603873, 17600439, 17597005, 17593571, 17590137, 17586703,17664945, 17551390	17575034, 17578468, 17581902, 17571600, 17617683, 17621117, 17624551, 17627985, 17631419, 17634853,17638287, 17641721, 17610815, 17607381, 17603947, 17600513, 17597079, 17593645, 17590211, 17586777,17665019, 17551464	22	TGATCCCTGGGTGCTTCCAAGTTCCCGTCTAGGTCCTCAGGGATTCCATCCTTCTTGCTGCCCTTCAGACCTCGG	mSAT
MSat7	100.00%, 100.00%, 100.00%, 100.00%, 100.00%, 100.00%, 100.00%, 100.00%, 100.00%, 100.00%,100.00%, 100.00%, 100.00%, 100.00%, 98.60%	7, 7, 7, 7, 7, 7, 7, 7, 7, 7,7, 7, 7, 7, 7	-, -, -, -, -, -, -, -, -, +,+, +, +, +, +	62859152, 62860975, 62862799, 62857473, 62855650, 62853827, 62852003, 62850228, 62848405, 56861543,56857954, 56855972, 56854134, 56848716, 56859801	62859221, 62861044, 62862868, 62857542, 62855719, 62853896, 62852072, 62850297, 62848474, 56861612,56858023, 56856041, 56854203, 56848785, 56859870	15	CCAACAGAGGCATGAACTGGGCCTCAACAGGCCAGCGTGAGGGAGGACTTCTCTCAGCGTGAGAGAGGCC	mSAT
MSat8	100.00%, 100.00%, 98.90%, 98.90%, 97.70%, 97.70%, 96.60%, 95.30%, 95.40%, 95.40%, 95.40%	7, 7, 7, 7, 7, 3, 7, 3, 3, 13, 13	-, -, +, +, +, +, -, +, +, +, +	149366226, 149364300, 153385901, 153387835, 153389441, 8699027, 149368950, 8696841, 8694345, 45937358, 45939194	149366311, 149364385, 153385986, 153387920, 153389526, 8699112, 149369035, 8696925, 8694430, 45937443, 45939279	11	CCTACGTCTCTAAACAACTAGACAGGGTTGCTAAAGGATGGCCCCCCTATTTGAGGGCCTTGGCAGCAACTGCCCTGCTAGTACAA	mSAT
MSat9	100.00%, 100.00%, 100.00%, 100.00%, 100.00%, 100.00%, 100.00%, 100.00%, 100.00%, 100.00%,100.00%, 100.00%, 100.00%, 98.80%, 98.80%, 98.80%, 98.80%, 98.80%, 98.80%, 98.80%,98.80%, 97.50%	8, 8, 8, 8, 8, 8, 8, 8, 8, 8,8, 8, 8, 8, 8, 8, 8, 8, 8, 8,8, 8	-, -, -, -, -, -, +, +, +, +,+, +, +, -, -, +, +, +, +, +,+, -	7393756, 7401403, 7409053, 7416698, 7424347, 7914691, 7613538, 7667073, 7135487, 7127865,7120243, 7112621, 7104999, 12067450, 7922339, 7621186, 7628834, 7636481, 7644129, 7651777,7659425, 12316731	7393832, 7401479, 7409129, 7416774, 7424423, 7914767, 7613614, 7667149, 7135563, 7127941,7120319, 7112697, 7105075, 12067526, 7922415, 7621262, 7628910, 7636557, 7644205, 7651853,7659501, 12316807	22	GCAGGGAGCAGATGCAGGGACTCTGCCTCATTGAATTCTGGTGAGGGACGTTGTAGTTGGCGTGGTTCTCCCGAAAC	mSAT
MUC12	100.00%, 100.00%, 100.00%, 100.00%	7, 7, 7, 7	-, -, -, -	100431092, 100427843, 100426421, 100423172	100431167, 100427918, 100426496, 100423247	4	GTAACAGTGTTGTATCCGTTGAGCCTGGGCTGCTGTGGGAAGTTGTAGAATGCCGACTGAGGCCTGGCGTGGTGGT	Multicopy gene
MUC5AC	100.00%, 100.00%, 100.00%, 100.00%	11, 11, 11, 11	+, +, +, +	1221847, 1223518, 1225618, 1227289	1221929, 1223600, 1225700, 1227371	4	CAGGAACCGTGAGCAGGTGGGGAAGTTCAAGATGTGCTTCAACTATGAAATCCGTGTGTTCTGCTGCAACTACGGCCACTGCC	Multicopy gene
NBPF10	100.00%, 100.00%, 100.00%, 100.00%, 100.00%, 100.00%, 100.00%, 100.00%, 100.00%,100.00%, 100.00%, 100.00%, 100.00%, 100.00%, 100.00%, 100.00%, 100.00%, 100.00%, 100.00%,100.00%, 100.00%, 100.00%, 100.00%, 100.00%, 100.00%, 100.00%, 100.00%, 100.00%, 100.00%,100.00%, 100.00%, 100.00%, 100.00%, 100.00%, 98.00%, 98.00%, 98.00%, 98.00%, 96.00%, 95.00%	1, 1, 1, 1, 1, 1, 1, 1, 1,1, 1, 1, 1, 1, 1, 1, 1, 1_random, 1,1, 1, 1, 1, 1, 1, 1, 1, 1, 1,1, 1, 1, 1, 1, 1, 1_random, 1, 1, 1, 1	-, -, -, -, -, -, -, -, -,-, -, -, -, -, -, -, -, +, +,+, +, +, +, +, +, +, +, +, +,+, +, +, +, +, -, +, +, +, +, +	146686362, 146681590, 146676828, 146672054, 146667294, 146662524, 146657754, 146652984, 146649791,146646598, 146643407, 146638643, 146633869, 146629109, 146624345, 146472254, 16764119, 508176, 142934405,142929638, 142926455, 142923272, 142920087, 142915325, 142912132, 142907370, 142902608, 142897854, 142893090,142889901, 142886718, 142883527, 142878787, 142874027, 144746623, 504988, 144926791, 14…	146686461, 146681689, 146676927, 146672153, 146667393, 146662623, 146657853, 146653083, 146649890,146646697, 146643506, 146638742, 146633968, 146629208, 146624444, 146472353, 16764218, 508275, 142934504,142929737, 142926554, 142923371, 142920186, 142915424, 142912231, 142907469, 142902707, 142897953, 142893189,142890000, 142886817, 142883626, 142878886, 142874126, 144746722, 505087, 144926890, 14…	40	GATCTACTAGAATAGGGACATTTTACCCACAGTTTCTGGGAGAAAAACCGAGGAATTTCTATCATGACCAGCCTTCAGGCCTCCTGAAATATATCTCTCA	Multicopy gene
NBPF11	100.00%, 100.00%, 100.00%, 98.80%, 98.80%, 98.80%, 98.80%, 98.80%, 98.80%, 97.50%, 97.50%, 97.50%	1, 1, 1, 1, 1_random, 1, 1, 1, 1, 1, 1, 1	-, -, -, -, +, +, +, +, +, -, -, +	146049010, 144751968, 145053241, 146483847, 624728, 146854776, 147016820, 144021621, 143533642, 146696469, 16767876, 142868693	146049088, 144752046, 145053319, 146483925, 624806, 146854854, 147016898, 144021699, 143533720, 146696547, 16767954, 142868771	12	CTAGTCTCAGGCCATGCCCATGCCAACCTGGACTGACTGTCACGACATTGAACTCAAGGCAGGTGTGGCAAACTCACAC	Multicopy gene
NBPF16	100.00%, 100.00%, 100.00%, 100.00%, 100.00%, 100.00%, 100.00%, 100.00%, 100.00%, 100.00%, 97.90%, 95.80%	1_random, 1, 1, 1, 1, 1, 1, 1, 1, 1, 1, 1	-, -, -, -, -, -, +, +, +, +, +, -	624267, 146854315, 147016359, 142868232, 143533181, 144021160, 146049455, 146696914, 144752413, 16768321, 146484292, 21677127	624361, 146854409, 147016453, 142868326, 143533275, 144021254, 146049549, 146697008, 144752507, 16768415, 146484386, 21677221	12	GATGAGCCAGGCAGGACAGGGATGATAGAAGATTTAACCAACAGACATTAGACAACAAAACCTCCCAGATGATCTGATGGGAGACAGAATGGAGT	Multicopy gene
NDUFB4	100.00%, 100.00%	3, 3_random	-, +	121802515, 100461	121802614, 100560	2	TAAGAAGGATCACATTGAGAAACAAATTCATAGGGACTTTTGTGAAGGAGCACAGACGCATTTTGTTCTCTAGAACAGTTAAGGGTATATCATGAATATT	Multicopy gene
NEB	100.00%, 100.00%, 100.00%	2, 2, 2	-, -, -	152145193, 152155744, 152166297	152145292, 152155843, 152166396	3	GATTTAATTTCATAGTACAGAGAATTCTGTTGTTACTCAAAGTGTGGCGTGTATACTACCGGTGTTTCCTATAATAATTTTATGTAGTACATGCACAAGT	Multicopy gene
NPB	100.00%, 100.00%	17_random, 17	+, +	2418917, 77452628	2418988, 77452699	2	TGGGAAGCATGGAACCCAGAAACAAGTGCCAGGGCTCCAGTGCCAGTGCCTGTCCTGGGAAGATACCCAAGA	Multicopy gene
NPIP	100.00%, 100.00%, 100.00%, 100.00%, 100.00%, 100.00%, 100.00%, 100.00%, 100.00%, 100.00%,100.00%, 100.00%, 100.00%, 100.00%, 99.00%, 99.00%, 99.00%, 99.00%, 99.00%, 99.00%,99.00%, 99.00%, 99.00%, 99.00%, 99.00%	16, 16, 16, 16, 16, 18, 16, 16, 16, 16,16, 16, 16, 16, 16, 16, 16, 16, 16, 16,16, 16, 16, 16, 16	-, -, -, -, -, +, +, +, +, +,+, +, +, +, -, -, -, -, -, +,+, +, +, +, +	72970871, 28958978, 22440585, 14715401, 14754525, 11621708, 29314830, 29416369, 30156341, 21335865,21768330, 15117875, 15122359, 11940955, 28564911, 28679023, 16339628, 16382988, 14941142, 68579838,28273827, 28387667, 18331536, 18371683, 15377133	72970970, 28959077, 22440684, 14715500, 14754624, 11621807, 29314929, 29416468, 30156440, 21335964,21768429, 15117974, 15122458, 11941054, 28565010, 28679122, 16339727, 16383087, 14941241, 68579937,28273926, 28387766, 18331635, 18371782, 15377232	25	ATCATGAAAATGGCATGAATAGTGTGGGATTTCTCTAAGATTGTTGATATTAATTCCATTAGACTCTTATGTGAGTGAAGACGAAGACTTCCCCTGAGTA	Multicopy gene
NXF2	100.00%, 100.00%	X, X	-, +	101443096, 101527114	101443195, 101527213	2	CTTGGATTTAAAACATCACGTAGTTTATCAACAGTTATAGAATGACTCACTGGCTGGATTGCTCAACTGGCTAAGTCAATCAAGGAGTTAGCAAATAATG	Multicopy gene
OPN1MW	100.00%, 100.00%, 100.00%	X, X, X	-, -, -	153065122, 153103533, 153140651	153065218, 153103629, 153140747	3	CATATCACTTAGAGAGGGACTATTCTAAGGGACTGGAAACACACCGGTTTACTACACAACCTAGTGGCATATACCCTCAGGGTAAGAAGACCTGTGA	Multicopy gene
ORM1	100.00%, 100.00%	9, 9	-, -	116127517, 116134294	116127587, 116134364	2	GAAAGCCTGGGGTTTGGGACGCGTCTGTAGGTGGTAACTCCCCGCATTACGTCCCCTCCAATTGCCAATCC	Multicopy gene
P4HB	100.00%, 100.00%	17, 17_random	-, -	77402395, 2368458	77402489, 2368553	2	GTCTCTAAGTTACTCTGCAGACGCATACATGGAAACGGCCAGTAAGAAAGGATGCGTGATTTATTTCCCCAAGTCTCATTTAAGAAGTTTGAGGA	Multicopy gene
PCYT2	100.00%, 100.00%	17_random, 17	-, -	2426702, 77460373	2426772, 77460443	2	CAAGCCTTCAGGGGCTGAGCACCTGCTCGTCAGAAGGAATCTCTGCCTTTGCCTGAGACCCTCGCAGGGAA	Multicopy gene
PGA3	100.00%, 100.00%, 100.00%	11, 11, 11	-, -, -	60730257, 60749086, 60767912	60730345, 60749174, 60768000	3	CAATTTACCCTCTGCTCTCTGTTAAGCACCACAAGCACCTAACAATCTGCTGTTCCCTCTTTAGCCATTGTCTTGTCTGTCACAGTCTT	Multicopy gene
PGAM4	100.00%, 100.00%	X_random, X	-, -	1326620, 77111794	1326719, 77111893	2	AAATGAGTGGTTAGGGAATAAGGGTGGGAAAAAGAATTTTCAGCGTATAACCTTTTGTACCTTTTACTTCAAATGGTATAAAAAGTATTGCAGCCCACCG	Multicopy gene
PLGLB2	100.00%, 100.00%, 100.00%, 98.00%	2, 2, 2, 6	-, +, +, +	87094716, 106372737, 87836389, 161051046	87094815, 106372836, 87836488, 161051145	4	CTGCATAAACTATGCTCTAGTGCAACATCTACAATAATTACTTTCCTTATTTTTGAAGTGGACCATATCTCGACATTTATTAATCAATCTGCATGTGTAA	Multicopy gene
PPIAP21	100.00%, 100.00%, 100.00%, 100.00%, 100.00%, 99.00%, 99.00%	1, 1, 1, 1, 1, 1, 1	-, -, -, +, +, -, +	146422683, 146569825, 143076258, 147071880, 147818873, 142560107, 146909869	146422782, 146569924, 143076357, 147071979, 147818972, 142560206, 146909968	7	CTTGTCTCTTGTCTCTGAGATTCTAGGTTTTTGCAGAATTAGTACCCAAAGGGAGAGTCTTAGCAGTATTCCATTTTACAATCCATCCTTCGTTAGAGGA	Multicopy gene
PRAMEF14	100.00%, 100.00%, 95.00%	1, 1, 1	-, -, +	13324682, 13545537, 12774595	13324781, 13545636, 12774694	3	ACCAATCTCAAGAGTGCAGTTTTGCTCAGATCATGGGATTTATCTTTGCCCCTAGGATCCATCAAAAAGTGGGTAATTGTGAGTATGTGGAAGTGATGTC	Multicopy gene
PRAMEF20	100.00%, 100.00%	1, 1	-, -	13390042, 13610883	13390135, 13610976	2	GATAATCTTGTCATGGGTGGGCAAAAATTACCACTGGGACATAAGCAAGTCTCAAGTCAATTTTCATGCAACTCGGAAAGTCTTGGTCACTGGT	Multicopy gene
PRAMEF5	100.00%, 100.00%, 100.00%, 100.00%, 100.00%, 100.00%	1, 1, 1, 1, 1, 1	-, -, -, -, +, +	13040465, 13038306, 12930134, 12927974, 13234347, 13232187	13040557, 13038398, 12930226, 12928066, 13234439, 13232279	6	TCATGAAGTGAATATAGATATGTGATATGAATGGACATCTGATTCAATCCGGTAATCTGGGGAGAGCCAAAAACCCAATCAGGATTAACTGGG	Multicopy gene
PRAMEF8	100.00%, 100.00%, 100.00%	1, 1, 1	-, +, +	12902052, 13260257, 13481042	12902132, 13260337, 13481122	3	GGAGACTCTGTTCCTTCAGTGCAGTCCCAATCGAGGCTCAGTCCTTCACCATCACCGAGGTGATTGGATCAAGTCCATGAA	Multicopy gene
PRR11	100.00%, 100.00%	17, 17	+, +	54637135, 54638473	54637222, 54638560	2	CACTCCAGCCTGCTGGGTAACAGAGCAAGACTCCATCTCAAAAAGAAAAGAAAAAATGCTTTGCTACATAATGAGGCCAGGCAAAAAA	Multicopy gene
PRR20A	100.00%, 100.00%, 100.00%, 100.00%, 100.00%	13, 13, 13, 13, 13	-, -, -, -, -	56613480, 56620050, 56626623, 56633194, 56639759	56613570, 56620140, 56626713, 56633284, 56639849	5	AGTTTGAGTGTCAACCATTGGGGAAGAATTGGGGAACAGACGAAATTAAAAAGAGAGGAGTGGCAGGCGTTTGATGTACCTTGATTAGGGG	Multicopy gene
PRR20A (probe2)	100.00%, 100.00%, 100.00%, 100.00%, 100.00%	13, 13, 13, 13, 13	-, -, -, -, -	56614166, 56620736, 56627309, 56633880, 56640445	56614265, 56620835, 56627408, 56633979, 56640544	5	GGCTGAGACATTTCACCAGAAAATTTCAGAGTGCTGAGGAAAAAGAGAAGATTCTAACAGATTCTAGAGAGCGGGAGACAGAGAAAGGAAAAGTCACATG	Duplicate probe
PRY2	100.00%, 100.00%, 100.00%, 100.00%	Y, Y, Y, Y	-, -, +, +	24246831, 22637154, 26534216, 23060221	24246930, 22637253, 26534315, 23060320	4	AAGATGCAACCCGTTTCTCTACTATGATGGAACCAGAATGTCCATATTAGAACTTTAACATTATTTCCTCTACATCAGAGGCCACATTGGCTTCTGCCTG	Multicopy gene
PSG11	100.00%, 100.00%, 100.00%, 100.00%, 97.90%	19, 19, 19, 19, X	-, -, -, -, -	48155813, 48251817, 48311045, 48000282, 6934906	48155907, 48251911, 48311139, 48000375, 6935000	5	CAGGATTTGAACCTCAGATTCTGGACCTAGTGTCTTCTTGCCTGGCCACTGTGCCATTGTCTATTTTTCTGCTTACTTGCTCCTTGAAGGTGATT	Multicopy gene
PSG3	100.00%, 100.00%, 100.00%, 99.00%, 97.90%, 97.90%, 96.90%, 95.80%	19, 19, 19, 19, 19, 19, 19, 19	-, -, -, -, -, -, -, -	48403516, 48384384, 47938374, 48077588, 48135089, 47963600, 48280568, 48467422	48403610, 48384478, 47938468, 48077682, 48135183, 47963694, 48280662, 48467516	8	GGTATACACAGTGCTGCCTACTGCACACAAACACAAACTCACAGAAGGTGACAAAAATCTGCATTTGGGACATCTGATTGTGAAAGAGGGAGAAC	Multicopy gene
PTPN20A	100.00%, 100.00%	10, 10	-, -	48359689, 45972770	48359788, 45972869	2	GGCCAGAGAAAGTCTTCTGTGCCTTTCCAGAATTACAGTGCTGCTTTAAGTTCTGCCTTTGGATAACAAACAGGGACACACAAGGGCAAATTTATTACTT	Multicopy gene
PYCR1	100.00%, 100.00%	17_random, 17	-, -	2312262, 77487743	2312341, 77487822	2	TCACAAGGCCTGAGTCCTGCGGGAACTGGCAACTTCTGTGTGTTTGGGGCTTTACCTGTGCTGTCTCACTCTTCTTCCTG	Multicopy gene
RBMY1E	100.00%, 100.00%, 100.00%, 100.00%, 100.00%, 100.00%	Y, Y, Y, Y, Y, Y	-, -, -, +, +, +	22960750, 22107933, 22084392, 22736638, 22471723, 22448182	22960849, 22108032, 22084491, 22736737, 22471822, 22448281	6	CTTTATATATGTAAAATTTGTAACACTCAGAGCAAAGGGGCACTAACTTCATGGACAAATGCTGCATTTTAGTATGTACCTGACAAAAATCTCATTTCTA	Multicopy gene
REXO1L1	100.00%, 100.00%, 100.00%, 100.00%, 100.00%, 100.00%, 100.00%, 98.60%, 98.60%	8, 8, 8, 8, 8, 8, 8, 8_random, 8	-, -, -, -, -, -, -, -, -	86754241, 86761078, 86860064, 86872255, 86884445, 86896359, 86908549, 587680, 86742333	86754310, 86761147, 86860133, 86872324, 86884514, 86896428, 86908618, 587749, 86742402	9	GTTTCCCCTACAAGCGCTCCCTCAGGAATCTCGCGGCCGACTACCTGGCACAGATCATCCAGGACAGCCA	Multicopy gene
REXO1L1 (probe2)	100.00%, 100.00%, 100.00%, 100.00%, 100.00%, 100.00%, 100.00%, 100.00%, 100.00%, 100.00%	8_random, 8_random, 8, 8, 8, 8, 8, 8, 8, 8	-, -, -, -, -, -, -, -, -, -	580634, 588899, 86743546, 86755460, 86762297, 86861283, 86873474, 86885664, 86897578, 86909762	580710, 588975, 86743622, 86755536, 86762373, 86861359, 86873550, 86885740, 86897654, 86909838	10	AGCCCCCAGGAAGAGGAAGACGATCGCCCACTCTTCCAGCCCTTGCTTGGTCACAGGTTACACAGATGCCAAGAGAA	Duplicate probe
RGPD1	100.00%, 99.00%	2, 2	-, +	87008970, 88055606	87009063, 88055699	2	GTCACTCAAGAGTGAAATCCAAGGTCCACACAATGGCTCACAAGGCCCTATACAATTGCCTATTACCCCTCTAATTTATTCTCTTATTATTCTC	Multicopy gene
RGPD6	100.00%, 100.00%, 100.00%, 99.00%	2, 2, 2, 2	-, +, +, +	109908914, 110769913, 111051389, 112907826	109909013, 110770012, 111051488, 112907925	4	TAAACTATCAGTGATAATAAATGAGTTCAAAGAGATTGTACCATACGAGGTCAACTAAAAAAATGAGATGTCTACTTATACACCAGCAAGGAACAATTCA	Multicopy gene
RHOXF2	100.00%, 100.00%	X, X	-, +	119091795, 119180346	119091884, 119180435	2	ATTACTACTGAACGTGTTCAGAGTTGCCTATTTGGACACTCCCGCTTTGGGAATGCTGATGAGATTGGGATCTTCTGCTCGAGTAGTGAG	Multicopy gene
RPS17	100.00%, 100.00%	15, 15	-, -	80609560, 81003903	80609659, 81004002	2	CTAAACTTGTAGCCACTAAACTGGACTGCTTTCATAAGGGGTGTAGCGGAAGTTGTGTGCATTGAGTTAGTTCGCCACAAGATCATGATTCCCAAATCTA	Multicopy gene
RSPH10B	100.00%, 100.00%	7, 7	-, +	5970497, 6766525	5970584, 6766612	2	ACTGTTTTCGTAGATGTCATTCAGCATATGGGTTAAGAAAAATTTGCAGAACCAGAGGATCTAGTAACTCATGACTGCATGGGACCCG	Multicopy gene
SCRT1	100.00%, 100.00%	8, 8_random	-, +	145529296, 400769	145529369, 400842	2	CCTGAAAGGGGTTAGGGTGTGAGCAGGAGAGGGCAATGTTGAACAGGGTAGGACCCAAGGGTGCAGGATGGTGA	Multicopy gene
SCXB	100.00%, 100.00%	8, 8	+, +	145394008, 145461914	145394080, 145461986	2	CGACGGCGAGAACACCCAGCCCAAACAGATCTGCACCTTCTGCCTCAGCAACCAGAGAAAGTTGGTGAGCACG	Excluded from analysis due to low count
SERF1B	100.00%, 100.00%	5, 5	-, -	70241759, 69366340	70241858, 69366439	2	AACAATTAGACTTAATTTTCTTCCTCTCCGATAATTTTTCCGCCTGCTTTGAGGAAACATCTGGTCATATTGCAGTTAAAAATCAAACCTCTTAACAATA	Multicopy gene
SFTPA1	100.00%, 100.00%, 98.90%, 98.90%	10, 10, 10, 10	-, -, +, +	81041218, 81361164, 80989531, 81309476	81041303, 81361249, 80989615, 81309560	4	GGGGACCTGGGCTCCAGTGCAGTCTCCTTTCTTTCAGTGCCTCACTATGTTACCCTGGGAAACTGGCTTCACCTCTCTGACTTCAG	Multicopy gene
SIRT7	100.00%, 100.00%	17_random, 17	-, -	2430563, 77464219	2430650, 77464306	2	AGCTCATTTTCCTTATCAGTGCGTATCTGTATCTTAAGTTATGATCTGTGGTTCTGCATCTCCGTCAGACACATGCTTTCTTCACGGG	Multicopy gene
SLX1B	100.00%, 100.00%	16, 16	-, -	29375631, 30114973	29375710, 30115052	2	GATAAGTGCTGCCCTCTGATAGTGCAGTGTGGCAGTTGGGGTGGGAGAGGCTAATGAGATCAAGAAAACACGTAGCATGC	Multicopy gene
SMN2	100.00%, 100.00%	5, 5	-, -	70270140, 69394716	70270239, 69394815	2	AGCTAGACATAGGTAAATGTTCTAAGAATGAATGCCATCAAGTGAATGCCCCTACAATTTAATTCCTATCCACATACCATGAGTAGATTTGTTCAAGGCC	Multicopy gene
SNAR-A1	100.00%, 100.00%, 100.00%, 100.00%, 100.00%, 100.00%, 100.00%, 100.00%, 100.00%, 100.00%,100.00%, 100.00%, 100.00%, 100.00%, 99.00%, 99.00%, 99.00%, 98.00%	19, 19, 19, 19, 19, 19, 19, 19, 19, 19,19, 19, 19, 19, 19, 19, 19, 19	-, -, -, -, -, +, +, +, +, +,+, +, +, +, -, -, +, +	55289288, 55309177, 55314527, 55319879, 55325214, 53117135, 53122171, 53127537, 53132886, 53138278,53143639, 53149028, 53111785, 53106402, 55303823, 55330556, 53101035, 53154408	55289387, 55309276, 55314626, 55319978, 55325313, 53117234, 53122270, 53127636, 53132985, 53138377,53143738, 53149127, 53111884, 53106501, 55303922, 55330655, 53101134, 53154507	18	CACCAATCCTACTGAAATTATTCCACACAATTGAGGAGGAGCAACTGCTCTCTAACTCATTCTATGAGGTCAGAGTCATTCTGATACCGAAACCTGGCAG	Multicopy gene
SPAG11	100.00%, 98.80%	8, 8	-, +	7307325, 7744007	7307407, 7744089	2	CCAAAAGGCAATTTATCTGAAGCCACACCTGTAATTGCTGGCTTCCTCCAAGAACAGGTGCCAGAGGAGACACTGGTGGAAAC	Multicopy gene
SPANXA1	100.00%, 100.00%, 98.00%, 98.00%, 98.00%, 97.00%	X, X, X, X, X, X	-, +, -, +, +, -	140499620, 140506311, 140163410, 139913293, 139925298, 140613382	140499716, 140506407, 140163506, 139913389, 139925394, 140613478	6	CGCAACCTGCTCCTAAAAAAATGAAAACATCTGAGTCCTCGACCATACTAGTGGTTCGCTACAGGAGGAACTTTAAAAGAACATCTCCAGAGGAACT	Multicopy gene
SPDYE3	100.00%, 100.00%, 100.00%, 100.00%, 100.00%, 99.00%, 99.00%, 97.90%, 97.90%, 97.90%,97.90%, 97.90%, 96.80%, 96.80%, 96.80%, 96.80%, 98.90%, 98.90%, 98.90%, 98.90%,97.70%, 97.70%, 97.70%, 97.70%	7, 7, 7, 7, 7, 7, 7, 7, 7, 7,7, 17, 7, 7, 7, 7, 7, 7, 7, 7,7, 7, 7, 7	-, +, +, +, +, +, -, -, -, +,+, -, -, +, +, +, -, -, +, +,-, -, +, +	71977171, 99744760, 99746146, 99747536, 99750318, 99748926, 5042540, 76005739, 76524790, 74964172,66384035, 54611691, 101780221, 101983682, 102082906, 44008950, 76007280, 71978714, 66382467, 44007417,101781767, 76526332, 101982132, 102081361	71977262, 99744851, 99746237, 99747627, 99750409, 99749017, 5042632, 76005830, 76524881, 74964263,66384126, 54611783, 101780312, 101983773, 102082997, 44009041, 76007372, 71978806, 66382559, 44007509,101781859, 76526424, 101982224, 102081453	24	ACACCCCAGAGAGCACCTCCAATCCTGTTCTTTCTAAAAAGAGGAAACTTCCAATAACCACACTTTTCCAATGGGAAAAATATGCCCCAGTG	Exonic repeat
SSX4	100.00%, 100.00%, 99.00%, 99.00%, 97.90%, 97.90%, 97.90%, 97.90%, 97.90%, 97.90%, 95.70%	X, X, X, X, X, X, X, X, X, X, X	-, +, -, +, -, -, -, +, +, +, +	48129091, 48155017, 52644413, 48048486, 52671421, 52799134, 48002269, 52656795, 52698525, 52750783, 48098891	48129181, 48155107, 52644503, 48048576, 52671511, 52799224, 48002359, 52656885, 52698615, 52750873, 48098981	11	GATTTTTCCCTGCACAAAAGGAAAATGTGGGGTACTTTCTGCAGCCTAAGAAGTAGCCAAAACAGGAAAAGGGATGCTCATGTGTCCCCAG	Multicopy gene
SULT1A1	100.00%, 100.00%	16, 16	-, -	28518905, 28531899	28518999, 28531993	2	ATTGCACCTCTTGTGTACTTCCCCGTCTGCTTCTTTACCTGAATACTTACTATCTCACCGGCTAGGTGCTTTATGACTCTCGTTAGTCTCTCCCA	Multicopy gene
SULT1A3	100.00%, 100.00%	16, 16	-, -	29382835, 30122180	29382915, 30122260	2	ATCTGGCCACTTCCCCTAGAAACCCCAAAGAGCCTCAACCCCTGGGGCCCTAGTCTCTGGAGTAAAATGAATTGATCTCTG	Multicopy gene
TAF9B	100.00%, 100.00%	X, X_random	-, +	77274538, 1390297	77274637, 1390396	2	CCTGACCTTGAACATAGGCCTTTGTTTAATATGTTGCATGATGAATCCAGTGCAGTTTCCCATGACTAAATTGAAATTCTAGGTTGTTAAAATACAACAG	Excluded from analysis due to low count
TAS1R3	100.00%, 98.60%	1, 1_random	-, -	1258660, 269021	1258729, 269090	2	CGCTGGGTGTTCGTCTTGTACCCTGTGGGCTCTGGTCTCAGAGTCAGGACTTGGCAGGACCCTCCCCTGC	Multicopy gene
TBC1D3	100.00%, 100.00%, 100.00%, 100.00%, 100.00%, 100.00%, 100.00%, 100.00%, 100.00%, 100.00%,100.00%, 100.00%, 100.00%, 98.90%, 98.90%	17_random, 17_random, 17_random, 17, 17_random, 17_random, 17, 17, 17, 17,17, 17, 17, 17, 17	-, -, -, -, +, +, +, +, +, +,+, +, +, +, +	1106585, 1162652, 1357733, 33361703, 1001434, 1020371, 33419591, 33548802, 33599028, 31524662,31612707, 31827719, 31878770, 57704396, 55447779	1106669, 1162736, 1357817, 33361787, 1001518, 1020455, 33419675, 33548886, 33599112, 31524746,31612791, 31827803, 31878854, 57704480, 55447863	15	CCCCCAAGCCAGGACTGTGGTTCTCCTTTTGGAATTTTATCAAACTGCCAAAGTGAACAGCAACCTGGGGTCAGGTCCAGCAGGG	Multicopy gene
TBC1D3 (probe2)	100.00%, 100.00%, 100.00%, 100.00%, 100.00%, 100.00%, 100.00%, 100.00%, 100.00%, 100.00%,100.00%, 100.00%, 100.00%, 100.00%, 98.80%, 98.80%	17_random, 17_random, 17_random, 17_random, 17_random, 17, 17_random, 17, 17, 17,17, 17, 17, 17, 17, 17	-, -, -, -, -, -, +, +, +, +,+, +, +, +, +, +	985762, 1104260, 1160328, 1293819, 1355408, 33359379, 1003760, 33421917, 33551128, 33601354,31526989, 31615033, 31830044, 31881097, 57706724, 55450107	985844, 1104342, 1160410, 1293901, 1355490, 33359461, 1003842, 33421999, 33551210, 33601436,31527071, 31615115, 31830126, 31881179, 57706806, 55450189	16	TTCTACTCCGCTCATCACTTTGGCTACCGTGGCTCTTCAGTCTGAACAGTGAAGCCACTTTAGGAATAACGCCTGTTGAGCAG	Duplicate probe
TCEB3C	100.00%, 100.00%, 100.00%, 100.00%	18, 18, 18, 18	-, -, -, -	42798163, 42804090, 42810005, 42815427	42798234, 42804161, 42810076, 42815498	4	GAGACTGGAATCAGAAAGACGGTGAAGCGCCTGCGGAAGCACCAGCACGTGGGCGACTTTGCCAGAGACTTA	Multicopy gene
THAP4	100.00%, 100.00%	2_random, 2	-, -	33377, 242204254	33446, 242204323	2	ATCTCCCTTGGGCTAGTCGTCGAGGCAGAAAGCCCGGGCCACGTCCCTCCTACGTAAAAGGTTCTGGCCC	Multicopy gene
TMEM106A	100.00%, 100.00%	17_random, 17	-, -	481610, 38719990	481695, 38720075	2	TGAGGAGGGTCATAGTGATACCAGGGTCTGTCTTTCACTAGGAAAACTCAAGGCTAAATCTGGACTCTGTGTGACAGAACGAGGCC	Multicopy gene
TMEM167B	100.00%, 100.00%	1_random, 1	-, -	128157, 109436351	128256, 109436450	2	AAGTTGCAAGAGTAAGAATCCACATGACTACAATTTTCCTATCATTATCTTACACTTTATGGATGATACTCTTAACAAACCGAATTTCTGCCAGAATAAT	Multicopy gene
TMPRSS11E	100.00%, 100.00%	4, 4	-, -	68999354, 69468700	68999453, 69468799	2	CCTGCTTCACGACTGTTCAATCTACCTCTTTCACAAGCACTAAAACCATCAGGCATGCTTATAAATCTCAGTGCTAATACGGAAACACACGACACTGCTA	Multicopy gene
TP53TG3	100.00%, 100.00%, 100.00%, 100.00%	16, 16, 16, 16	-, +, +, +	32593888, 32173126, 33114058, 33170593	32593977, 32173215, 33114147, 33170682	4	GAAACTGTCACTTGACTGCCAGAAGTGAAAACATCGTGTCCCTAGTCACCTGCCATTTGCCTTTTCAAAACCATTTCCTCTGTTCTCTAG	Multicopy gene
TRIM49L1	100.00%, 100.00%, 100.00%, 100.00%, 97.00%	11, 11, 11, 11, 11	-, -, +, +, +	89292360, 89374386, 89215652, 89297645, 54787017	89292459, 89374485, 89215751, 89297744, 54787116	5	AGCAGTGTTATCAAATAAAGGAGAGTAAAGAAAAGGACTTAAAATTGCCAAAGACCATAGTTTATATATTAGTCAGGGCTCTCCAGACAGACAGAATGAT	Multicopy gene
TSPY4	100.00%, 100.00%, 100.00%, 100.00%, 100.00%, 100.00%, 100.00%, 100.00%, 100.00%, 97.20%, 97.20%, 97.20%	Y, Y, Y, Y, Y, Y, Y, Y, Y, Y, Y, Y	-, -, -, -, -, -, -, -, -, -, -, +	9235763, 9256078, 9276356, 9296702, 9915236, 9935566, 9955848, 9976161, 9996330, 6174936, 6195251, 10355062	9235832, 9256147, 9276425, 9296771, 9915305, 9935635, 9955917, 9976230, 9996399, 6175005, 6195320, 10355131	12	TCTGCTGCTCGGCATCACCAAGGGTTTCTCTGCCGCATGCAGGACAATAGTACCCACGCCTGCTCCGGCT	Multicopy gene
UGT2B15	100.00%, 100.00%	4, 4	-, -	69215351, 69567362	69215443, 69567454	2	CAGAAAAGTAGAAAAGCAATAAGGGCAGTTCCCAGGAACTCCAAATTTAATTTACAGGAAAAGGTTGAGTAAAAGTCAATGATGGGCCGGGCG	Multicopy gene
USP17	100.00%, 100.00%, 100.00%, 100.00%, 100.00%, 100.00%, 100.00%, 100.00%, 100.00%, 97.80%,97.80%, 97.80%, 96.70%, 96.70%, 96.70%, 96.70%	4, 4, 4, 4, 4, 4, 4, 4, 4, 8,8, 8, 8, 8, 8, 8	+, +, +, +, +, +, +, +, +, -,-, +, -, -, -, +	8937327, 8942073, 8946820, 8951565, 8956310, 8961055, 8965800, 8970545, 8975291, 12032252,7866759, 7183385, 12027501, 12280718, 7871491, 7178657	8937416, 8942162, 8946909, 8951654, 8956399, 8961144, 8965889, 8970634, 8975380, 12032340,7866847, 7183473, 12027589, 12280806, 7871579, 7178745	16	AAGCCTGAGTTCAACGTCAGAAAAGTCGAAGGTACCCTGCCTCCCGACGTACTTGTGATTCATCAATCAAAATACAAGTGTGGGATGAAG	Multicopy gene
XAGE1	100.00%, 100.00%, 100.00%, 100.00%, 100.00%	X, X, X, X, X	-, -, +, +, +	52258045, 52530996, 52274479, 52547419, 52560313	52258144, 52531095, 52274578, 52547518, 52560412	5	TGTTTAAGTCTTGCAATCTGGCATTTGGGTCTGAACGACGTTTCAAAGAACATTTGCATTTGCACTGTGTTTTTAAAGTAGCACTAATGTTATCCCTCTA	Multicopy gene
XAGE2	100.00%, 100.00%	X, X	-, +	52129250, 52403288	52129326, 52403364	2	TTTCTTACCGCTTACACAGCCCATTCCTGGGTCCCTACCAAGAAGTCTGGAATCTGTCCCATTGGGAGTTCCAGGCA	Multicopy gene
XKRY2	100.00%, 100.00%	Y, Y	-, +	18390580, 18757878	18390679, 18757977	2	ATAATATTGATATTTAGTTTCTTTGGAGGGAACGTTTTACCGAAGTGTTGTGACTCAATAATTGCCGTGTAGTTCATCAAAACCTACATATTAGCCTTTG	Multicopy gene
ZFP62	100.00%, 100.00%	5_random, 5	-, -	21619, 180216170	21712, 180216263	2	ATCATATGGTTATTTTCCTACCAGACTCTCCTACTAGTCTGCAGGCACCTTGATGGCAGGGCCTTGTCATATCCATGTCTTTGGATAGGAATAG	Multicopy gene
ZG16	100.00%, 100.00%	16_random, 16	-, -	78612, 29698817	78696, 29698901	2	GAGAAAGAAAGGTGATGATAGGGATGAGAGGTCTCTGGCTAGTCCTACAGACTGTGAAGCCTGGGTGAACCCTGGAAGATCCTAC	Multicopy gene
ZNF658B	100.00%, 100.00%, 100.00%	9, 9, 9	-, -, -	41593212, 40775791, 39448194	41593311, 40775890, 39448293	3	AGTATCTTCACCGTCATCACTTGCTAATTTGAATTTGAAGTCTTCTTGTTGTGGAAACTTTCTCTTTTCTCAATTTCTAAGACTCTGCCCCCTCCTGATT	Multicopy gene
