# Supplementary material for: Digital Genotyping of Macrosatellites and Multicopy Genes Reveals Novel Biological Functions Associated with Copy Number Variation of Large Tandem Repeats
Source: PLoS Genet. 2014 Jun 19;10(6):e1004418. doi: 10.1371/journal.pgen.1004418 (PMC4063668; doi:10.1371/journal.pgen.1004418)
Supplement: Table S2 — Nanostring counts for each probe in the 165 Hapmap individuals. Nanostring probe counts represent processed data after normalization and background correction of raw counts (See Materials and Methods). Abbreviations: CEU, CEPH Europeans from Utah; YRI, Yoruba from Ibadan Nigeria; CHB, Han Chinese in Beijing. (XLSX) [file pgen.1004418.s007.xlsx]

## Sheet: Sheet1
Supplementary Table 2. Nanostring counts for each CNV probe in the 165 Hapmap individuals. These counts have been derived after normalizing and background correction.
Nanostring probe counts shown represent processed data after normalization and background correction of raw counts (See Methods). Abbreviations: CEU, CEPH Europeans from Utah; YRI, Yoruba from Ibadan Nigeria; CHB, Han Chinese in Beijing.
Individual ID	NA11881	NA12872	NA18501	NA18507	NA18524	NA06985	NA06993	NA06994	NA07000	NA07022	NA07034	NA07055	NA07056	NA07345	NA07357	NA11829	NA11830	NA11831	NA11832	NA11839	NA11840	NA11882	NA11992	NA11993	NA11994	NA11995	NA12003	NA12004	NA12005	NA12006	NA12043	NA12044	NA12056	NA12057	NA12144	NA12145	NA12146	NA12154	NA12155	NA12156	NA12234	NA12236	NA12239	NA12248	NA12249	NA12264	NA12716	NA12717	NA12750
HapMap population	CEU	CEU	YRI	YRI	CHB	CEU	CEU	CEU	CEU	CEU	CEU	CEU	CEU	CEU	CEU	CEU	CEU	CEU	CEU	CEU	CEU	CEU	CEU	CEU	CEU	CEU	CEU	CEU	CEU	CEU	CEU	CEU	CEU	CEU	CEU	CEU	CEU	CEU	CEU	CEU	CEU	CEU	CEU	CEU	CEU	CEU	CEU	CEU	CEU
Gender	Male	Male	Male	Male	Male	Female	Male	Male	Female	Male	Male	Female	Female	Female	Male	Male	Female	Male	Female	Male	Female	Female	Male	Female	Male	Female	Male	Female	Male	Female	Male	Female	Male	Female	Male	Female	Male	Male	Male	Female	Female	Female	Female	Male	Female	Male	Male	Female	Male
AMY1A	1527	1925	1532	1586	1301	1143	1245	1490	1239	1395	953	962	1418	1608	1029	1089	2236	1063	1079	1389	1199	1574	1333	2215	919	1555	1210	1163	1668	2467	2648	1152	1002	1763	1114	1761	1876	1021	626	936	1749	962	1138	1430	1769	1514	1712	1751	1088
ANAPC11	650	703	701	795	678	621	799	679	699	705	594	732	747	748	647	663	725	671	754	813	601	708	642	652	666	684	643	734	724	652	699	652	771	723	715	645	672	667	804	652	727	602	646	750	684	743	645	588	712
ANKRD20A3	6851	6976	6681	7218	6900	7140	6731	6829	6744	7359	6198	6444	7109	7459	6729	6695	6696	7519	7004	7794	7032	7648	7119	7380	7090	7293	6465	6745	7577	6989	7181	6761	6887	6557	6916	6836	6667	6257	6679	6806	7551	6857	6709	7092	7162	7002	7068	7364	6870
ANXA8L1	909	840	934	912	910	823	766	890	960	820	1100	1306	1486	916	914	661	880	981	932	984	631	1193	921	884	1081	838	919	819	878	858	879	845	1471	1173	964	938	880	875	1246	1171	976	915	1020	861	1126	964	897	783	990
AREG	622	656	639	675	646	718	612	635	686	646	585	637	689	670	671	617	716	628	612	686	635	600	566	730	591	657	612	583	675	574	601	602	690	599	663	569	692	605	666	685	643	692	616	680	604	636	583	614	635
ARL17B	1174	1049	907	624	1133	1624	1493	1436	633	1120	1397	947	1254	1598	1172	598	1170	1726	1171	1725	1034	1338	813	1096	1127	1421	797	1097	1197	1682	1488	1466	1411	795	1254	1084	1262	584	1352	1349	1188	1225	765	966	1180	1243	1159	1353	802
ATG4B	470	475	556	495	490	476	535	465	479	499	445	485	558	513	496	459	460	524	508	494	428	567	450	406	468	480	416	470	583	413	484	448	527	455	547	481	547	493	525	465	506	465	434	493	461	431	440	426	516
AURKAIP1	812	932	926	961	1052	898	926	996	926	918	960	808	855	1015	861	1034	881	1055	883	802	1153	991	796	762	967	1007	845	1014	987	919	1021	840	1132	782	886	1095	902	921	805	1013	851	874	949	1348	816	966	865	918	1106
BOLA2B	1376	1364	1698	1221	1192	1359	1268	1266	1399	1246	1001	1461	1275	1315	1174	1491	1574	1369	1348	1557	1186	1541	1683	1095	1098	956	1130	1347	1600	1481	1449	1232	948	1411	1392	1396	1081	1165	1633	1439	1329	1453	1333	1079	1239	1311	1687	1391	1431
BPY2	585	411	600	629	966	78	534	549	9	567	581	14	4	16	665	646	23	710	30	627	29	18	620	19	610	17	397	33	624	39	576	34	663	14	662	9	599	610	553	19	18	30	17	643	9	641	616	8	541
BTNL8	232	269	253	260	256	291	241	248	247	241	255	247	237	218	265	258	208	244	286	266	252	204	270	261	253	264	239	237	249	262	248	263	219	216	264	257	239	209	265	231	294	250	288	216	303	265	291	242	236
C16orf54	308	339	299	337	309	286	294	288	295	354	281	318	264	340	292	355	313	316	302	379	321	267	340	308	392	337	277	305	336	370	323	241	240	327	261	280	295	243	275	293	325	306	331	238	343	266	359	310	254
TMEM167B	596	674	621	601	593	711	643	582	632	641	533	612	696	555	621	645	554	674	611	667	611	585	618	663	593	625	525	561	592	544	536	572	585	595	644	603	613	576	602	563	585	684	511	626	562	629	566	547	625
C4B	377	357	395	525	398	419	438	408	341	309	405	291	291	436	303	346	457	301	390	397	412	445	360	388	459	394	278	316	430	373	364	428	515	367	415	439	434	328	318	518	264	366	398	394	423	408	366	364	465
C6orf124	451	468	481	482	479	512	452	405	456	450	423	436	490	380	492	507	459	467	470	494	459	477	438	489	485	495	426	410	464	424	466	442	486	405	448	463	468	433	458	469	456	467	434	510	479	424	477	413	467
FAM203A	504	549	519	537	496	595	548	482	504	552	516	536	525	478	507	531	510	502	545	563	491	542	548	476	553	513	428	487	542	481	554	437	552	489	532	518	565	475	514	501	529	458	556	513	501	498	500	477	509
FAM75A1	2858	3213	2815	3182	2678	3017	2922	2537	3250	3453	2504	2955	3703	3098	3115	3181	2844	3248	2669	3732	2640	2903	3067	3194	2824	3168	2812	2510	3230	2322	2721	2968	3010	3041	3365	2553	3397	2923	2911	3365	3584	3137	2561	2961	2688	3001	2741	2974	2451
CBWD3	1726	1793	1672	1801	1474	1674	1826	1811	1683	1998	1510	1675	1794	1879	1780	1631	1739	1996	1714	1983	1685	1908	1910	1747	1804	1861	1730	1616	1912	1587	1791	1535	1884	1802	1686	1718	1379	1599	1747	1897	1910	1809	1800	1851	1760	1753	1694	1739	1615
CCL3	306	371	430	963	557	365	262	579	334	160	153	687	0	288	462	320	270	13	292	548	420	430	294	328	264	529	527	165	295	145	321	630	325	320	157	150	659	263	388	155	181	188	139	193	557	317	263	334	288
CCL4	759	815	934	1363	999	794	854	1002	658	654	590	894	386	680	698	766	820	343	843	943	960	744	842	664	834	944	849	594	892	643	831	914	752	729	567	597	950	712	801	623	593	551	589	564	975	806	781	794	830
CCR2	468	426	472	540	492	569	487	470	456	477	430	419	422	525	420	470	439	441	487	488	513	563	457	439	513	424	453	467	535	515	494	445	531	465	464	475	505	464	444	459	509	459	432	538	520	507	475	488	489
CCR5	512	550	485	519	496	569	489	441	525	485	489	563	576	523	519	572	505	470	503	639	495	500	472	562	470	521	491	410	606	458	521	517	486	559	501	496	522	463	493	497	563	602	486	538	486	477	504	499	471
CCRL2	444	426	469	489	432	419	396	400	426	473	377	445	502	427	463	465	461	449	439	540	419	465	424	474	475	431	479	440	455	458	473	451	465	506	531	464	474	463	461	393	428	475	408	442	442	442	418	453	405
CDY1B	1199	800	1170	1210	1430	54	1128	1181	5	1193	1145	8	15	31	1325	1229	24	1228	22	1490	8	10	1180	27	1082	34	886	28	1323	46	1189	36	1297	20	1348	19	1302	1208	1148	8	9	34	19	1277	17	1183	1196	19	1193
CFC1	737	720	723	739	726	711	680	690	694	758	709	773	708	659	693	704	635	702	698	669	750	706	753	745	686	659	650	624	777	700	673	724	767	644	608	727	665	639	640	726	691	671	682	694	718	786	715	672	712
CKMT1A	788	809	746	805	824	858	863	752	784	813	720	864	879	951	792	789	902	844	805	1015	750	632	790	821	794	827	772	621	907	840	821	773	684	753	816	717	778	681	852	706	830	793	639	844	812	790	591	782	694
CR1	876	694	537	512	707	948	819	798	584	733	682	888	948	614	674	641	992	649	854	721	640	740	981	668	676	869	614	657	579	996	1078	845	839	730	653	706	651	596	676	727	872	688	898	685	985	652	683	878	1001
CRLF2	252	247	225	317	269	324	253	301	246	267	281	240	237	284	196	276	236	314	237	313	282	222	281	238	258	299	278	228	309	221	268	252	184	248	226	233	272	204	210	205	236	266	250	233	225	243	301	259	207
CSAG2	432	439	390	446	399	737	372	389	729	441	360	855	769	832	432	403	673	462	676	432	803	683	408	772	470	771	387	762	469	752	441	724	285	751	376	675	378	350	404	744	916	798	822	388	871	332	380	783	354
CSH	918	963	891	946	909	972	958	900	958	858	875	1017	1050	940	902	911	959	961	976	1070	899	887	886	1009	848	974	863	871	1040	910	968	997	808	912	1022	926	934	911	977	809	917	891	815	1014	968	982	918	837	796
CT45	1454	1193	1372	719	1280	1515	1004	1544	1757	716	1200	1829	1778	2332	1268	540	1408	807	1778	934	1509	1700	898	1970	877	2108	611	2229	1627	1713	1221	1869	1182	1900	666	1734	705	1019	452	1445	2277	2744	1835	714	2736	808	921	2162	781
CT47 (probe 1)	1428	1290	1691	1054	682	1978	1126	995	2967	1103	1005	2670	2655	2568	1195	1492	2595	1602	2169	1449	2044	2188	1452	2621	1327	2618	1144	2051	1469	1230	1299	2681	1479	2156	894	2096	1412	1196	949	2456	2644	2686	2268	1353	2170	1527	1230	1853	856
CT47 (probe 2)	2202	1982	2536	1761	1206	2782	1843	1796	4333	2020	1702	4037	4013	4192	1934	2314	4342	2265	3585	2320	3479	3890	2273	3941	2241	3935	1821	3200	2280	2318	2219	4351	2524	3609	1551	3222	1864	1952	1715	4237	4117	3827	3458	1897	3658	2338	2025	3153	1554
CTAG1B	545	607	480	579	561	972	527	588	917	561	473	952	1017	980	538	536	987	523	1024	617	963	1113	539	988	559	999	519	940	615	1052	558	903	510	935	494	914	528	510	546	1071	996	1041	991	479	1008	480	569	1067	586
D2HGDH	657	754	744	736	736	818	715	740	770	769	601	714	815	703	749	758	730	772	755	835	716	799	663	716	657	724	637	638	720	693	728	674	870	692	798	697	803	716	707	680	724	668	621	787	666	788	630	696	705
DAZ1	1305	887	1329	1358	1804	73	1119	1341	5	1204	1201	20	10	63	1307	1365	24	1260	62	1464	39	25	1369	33	1132	38	737	58	1296	25	1261	47	1368	46	1372	37	1393	1219	1194	24	22	25	37	1444	19	1226	1146	41	1448
DEFA1	936	1147	798	927	534	958	1026	813	965	1420	1040	656	668	888	1335	1090	1275	1016	871	892	1155	936	984	967	948	1186	1048	984	1077	1013	956	876	601	934	1058	984	988	955	1011	533	1351	979	1348	674	1175	812	1438	1062	831
DEFB103A	1363	1122	1080	839	791	1155	1060	1517	1130	1309	1033	1317	1188	1125	1632	1130	1101	1339	1232	958	1629	1523	1355	1398	1392	619	1342	1080	1453	1034	1376	1124	1370	1088	1185	1042	1633	791	1311	1639	888	1440	1683	1435	1115	1148	561	1077	1420
DEFB104A	645	598	537	546	430	666	514	729	494	666	564	738	574	591	825	574	497	753	606	478	800	628	682	690	634	392	621	514	699	510	629	511	601	480	505	546	817	378	543	758	444	748	820	598	527	480	323	561	635
DEFB105A	760	666	454	312	441	652	558	760	590	762	587	818	620	534	881	663	510	850	668	535	874	693	757	754	717	361	644	577	805	546	698	475	612	544	583	584	905	382	632	863	514	884	981	634	641	511	321	586	653
DEFB106A	822	698	596	541	506	853	646	983	582	898	648	824	658	729	927	713	567	940	718	545	1033	850	843	855	869	396	736	685	921	637	804	536	795	617	620	670	853	493	684	956	584	855	1183	705	723	645	382	599	824
DEFB107A	1544	1249	1314	921	915	1169	1118	1778	1309	1468	1252	1525	1351	1233	1887	1304	1277	1465	1420	1030	1788	1580	1513	1561	1498	667	1529	1174	1641	1203	1531	1199	1713	1246	1364	1187	1893	946	1607	1901	939	1497	1975	1619	1198	1277	605	1244	1680
DEFB130	786	891	769	801	814	856	823	793	760	920	698	855	684	886	780	789	705	844	836	758	866	832	787	745	801	798	588	729	736	840	909	856	795	884	715	881	694	604	765	770	700	720	768	841	891	855	838	870	845
DGAT1	128	110	115	125	130	146	143	98	103	139	133	101	93	115	108	117	122	99	143	130	110	126	96	131	120	85	93	121	144	129	111	147	106	116	112	130	126	107	119	113	117	102	164	100	128	131	107	135	111
DHRS4	1302	1440	1442	1450	1409	1375	1405	1429	1387	1327	1295	1466	1513	1331	1350	1394	1443	1375	1445	1617	1352	1423	1444	1446	1401	1275	1397	1380	1495	1404	1506	1240	1481	1386	1495	1407	1425	1391	1543	1370	1348	1466	1333	1492	1334	1389	1339	1227	1454
DMRTC1	435	471	438	443	457	808	436	460	812	514	439	823	846	930	452	432	976	429	799	427	911	928	479	760	468	782	462	913	491	955	463	782	459	857	480	781	438	475	493	920	785	816	882	317	908	457	477	817	397
DTYMK	175	182	171	201	148	239	134	163	178	171	143	184	150	166	177	139	166	181	196	197	175	165	158	185	162	139	160	121	188	174	161	133	166	168	208	144	162	169	182	164	169	168	151	165	182	165	162	156	163
DUX4	27644	32395	27104	34977	31814	43065	38590	30339	26443	33148	31354	31189	21979	39052	25640	35688	27128	34401	31714	32294	31141	40921	35402	32316	36428	30677	24062	41585	35766	33916	34021	35761	32236	24222	23228	34058	29193	30914	24871	29387	32387	29101	42160	35832	31111	27779	27113	32802	31974
EIF3C	363	407	380	443	352	348	399	337	355	388	298	415	398	450	376	415	362	430	353	429	348	367	300	378	379	435	355	335	405	307	378	387	370	386	373	415	374	337	361	362	408	361	384	241	286	373	350	285	404
ELA	927	965	1013	947	981	991	939	969	1033	979	894	1003	999	905	1030	1005	926	916	1051	995	930	1011	928	1031	999	1001	925	970	1019	923	901	934	1074	680	915	929	917	1020	948	1023	969	979	910	997	988	931	983	865	994
F8A2	522	560	531	536	515	1015	565	496	990	543	541	1020	1033	1085	524	604	995	535	980	600	1040	983	509	1034	520	1020	486	995	491	969	549	845	486	986	550	850	503	510	508	1024	1153	1012	973	459	1074	513	509	995	561
FAM90A	11702	14418	18171	21152	7743	12133	18329	22241	14141	19285	17589	19408	11362	8234	14336	17184	15561	14179	14394	9491	22297	17736	15402	20763	14927	5268	18715	15357	19029	11565	12842	12917	14593	17532	11242	8225	30764	7992	17374	16614	10696	19031	23914	19456	14590	14958	10317	13768	18329
FAM21B	1325	1382	1406	1672	1369	1404	1221	1312	1286	1255	1321	1330	1421	1338	1462	1384	1316	1296	1435	1481	1359	1289	1300	1548	1302	1348	1332	1204	1373	1332	1341	1292	1372	1352	1489	1252	1429	1216	1381	1283	1371	1433	1263	1192	1276	1272	1246	1320	1338
FAM23A	605	627	617	608	633	637	606	604	604	596	619	612	651	661	572	575	640	686	640	629	595	720	589	624	584	606	602	619	640	598	651	580	769	586	667	597	617	578	616	658	587	661	587	634	643	661	558	563	675
FAM72A	1049	1113	1046	1187	1142	974	1274	955	1054	1005	1288	995	983	1212	979	1194	1068	1252	1051	1005	857	1427	1232	991	1187	1012	1073	1058	1270	1176	1163	865	969	1010	1005	1172	1054	798	984	1150	1295	1265	1020	1014	1293	1114	1091	1031	1081
FAM75A5	1748	2008	1736	1674	1727	1752	1719	1511	1835	1959	1337	1699	1812	1811	1914	1695	1610	1839	1795	1701	1819	1717	1658	1671	1597	1652	1521	1402	1522	1729	1816	1930	1721	1568	1643	1715	1579	1608	1770	1850	1668	1643	1484	2245	1759	1889	1739	1844	1655
FCGBP	657	706	602	1065	672	782	661	587	624	657	653	716	622	712	814	759	746	733	471	729	645	710	656	881	727	717	619	654	604	623	679	589	457	627	642	706	732	636	585	704	709	712	730	637	725	649	681	637	691
FCGR	1419	1520	1572	1505	1463	1501	1468	1067	1599	1956	1389	1456	1530	1385	1559	1512	1569	1433	1514	1577	1412	1174	1449	1945	1794	1433	1428	1350	1186	1406	1341	1505	1675	1501	1526	2257	1518	1408	1632	1484	1744	1536	1331	1560	1431	1858	1500	1416	1544
FOXD4L2	2278	2230	2109	2344	1861	2241	2229	2084	2021	2260	1909	2045	2248	2245	2157	2083	2040	2373	2000	2508	2279	2214	2235	2314	2122	2251	2000	2037	2168	2174	2546	1925	2136	2279	2101	2212	1874	1959	2041	2125	2318	2360	2235	2092	2234	2108	2299	2282	1958
FUSIP1	378	377	369	384	363	407	408	360	362	393	334	392	392	396	385	408	311	383	378	464	354	404	414	411	430	408	332	327	432	413	361	343	345	381	369	363	384	332	309	322	423	366	379	281	433	355	413	360	355
GAGE6	1865	1618	2122	2627	3009	4348	1852	2359	4847	1988	2667	4417	3667	3178	2069	2233	3210	2091	3087	2153	4718	5988	2166	3905	1915	4215	1709	3961	2186	2988	2179	3440	1403	3705	1793	3608	1631	1947	1569	3525	4159	3310	4315	2454	4061	1522	1857	4043	1807
SLX1B	361	354	410	348	325	443	319	300	370	295	284	448	322	319	319	357	386	408	267	469	316	353	464	332	302	269	296	308	414	415	371	370	201	344	393	395	345	305	341	346	373	472	402	284	304	364	423	351	361
GOLGA8G	8584	9722	9568	8295	9130	9064	9311	9120	8909	10142	8340	9675	9251	10008	9341	8537	8632	8037	8714	9168	10200	10737	9315	8301	9532	8364	7615	8593	8932	10265	9542	11115	8791	9280	7805	10345	8250	8684	9906	9130	8662	8580	8513	10505	10111	8973	9995	9630	9110
GSTM	441	477	912	463	525	773	938	647	865	487	657	689	496	691	459	950	443	440	483	481	606	436	456	476	437	605	424	665	718	608	491	674	409	426	429	425	697	606	435	431	461	475	652	731	473	446	435	623	715
GSTT2	407	412	555	452	416	633	1006	623	558	401	417	408	823	684	796	764	571	420	796	479	583	389	611	662	543	679	355	646	478	445	688	666	669	638	389	630	436	395	385	420	604	806	928	428	459	406	370	547	592
GTPBP6	321	305	317	374	342	334	391	320	320	319	351	301	312	314	329	347	363	358	318	357	356	357	351	306	361	347	362	346	373	348	341	326	281	314	315	346	308	357	313	308	348	303	309	312	355	352	380	348	332
GUSBP1	7832	6954	6482	6196	5620	5007	5655	6706	6485	7448	7557	7328	7237	8560	7790	5743	6821	6977	6525	7116	8303	7978	5309	6894	8422	7340	4987	4615	8146	8234	7468	6458	8004	6883	5855	8306	6192	5379	5493	8854	6156	6861	7992	6099	8034	6230	8855	7125	6527
H2AFB1	700	735	661	690	674	1437	670	573	1277	681	673	1342	1395	1347	727	736	1191	763	1198	864	1061	1177	646	1469	594	1329	705	1119	784	1124	626	1149	703	1280	770	935	786	537	645	1133	1610	1432	1100	810	1296	674	651	1226	654
HGD	388	387	387	395	438	396	418	385	357	429	445	388	383	415	362	376	382	412	387	404	452	408	402	374	450	348	392	349	410	452	411	365	415	368	363	437	366	375	356	376	361	405	416	425	443	379	398	401	375
HIST2	1260	1317	1290	1220	1168	1371	1330	1205	1326	1321	1097	1483	1502	1289	1336	1371	1223	1277	1235	1369	1242	1266	1261	1356	1229	1257	1107	1122	1284	1127	1119	1270	1405	1086	1368	1186	1306	1249	1249	1228	1302	1332	1188	1430	1319	1384	1161	1171	1246
HP	606	619	422	627	602	654	678	525	501	464	489	728	528	630	626	636	549	628	605	553	601	375	557	634	485	527	520	605	588	628	551	464	325	644	469	657	507	345	576	409	747	700	685	572	539	424	506	460	390
HRNR	6951	2497	2404	2288	5815	4701	3711	4090	2416	1892	4730	5438	2014	7496	3096	6459	4868	2715	2998	7430	4194	6808	2546	5014	6189	4494	5326	4173	4300	2729	7873	5571	2442	4046	3178	4107	4310	5789	4164	4028	4094	1656	3950	4664	1955	3172	4422	3761	7105
HSFY2	348	241	344	345	344	40	324	336	0	365	350	5	8	14	341	373	5	370	18	409	11	37	379	7	338	27	351	44	394	25	319	20	327	13	362	9	318	304	325	21	14	38	22	332	11	352	337	8	329
KIF22	312	345	317	391	333	377	361	364	316	387	323	385	342	342	261	346	301	361	342	370	303	312	344	340	351	367	297	338	368	343	363	246	285	336	286	357	355	295	285	332	335	358	346	309	342	333	319	304	265
KIR2DL2	950	1104	916	1268	1207	932	918	984	1008	1148	933	1059	878	1322	936	924	818	1060	1119	1315	1104	1068	1095	1066	1283	1249	806	907	1120	1293	1409	923	808	992	825	1069	1131	948	853	1126	1298	1084	1196	943	1223	1172	1263	931	818
KIR2DL4	187	206	193	222	190	189	184	176	181	220	160	193	197	181	181	191	179	208	144	212	188	245	203	158	205	191	181	187	197	183	194	150	203	184	168	218	189	174	185	207	208	235	195	159	219	174	185	179	195
KIR2DL5A	1944	2336	2283	2496	2967	1999	1866	2177	2645	2580	1957	2159	2099	2437	2154	1978	1773	1836	2674	2408	2470	2420	2350	2135	2835	2371	1939	1790	2467	2183	2856	2353	2561	2087	2365	2148	2660	2662	2074	2667	2263	2114	2250	2978	2462	2654	2350	2160	2225
KIR2DS2	1231	1480	1317	1760	1871	1304	1087	1320	1470	1556	1197	1453	1257	1704	1274	1226	1055	1281	1603	1857	1522	1354	1487	1431	1819	1630	1135	1254	1615	1587	2004	1364	1248	1345	1262	1435	1547	1455	1126	1539	1751	1406	1587	1404	1728	1645	1708	1353	1070
KIR3DP1	507	541	556	483	434	450	450	479	596	502	395	542	654	518	599	564	509	466	471	634	487	477	416	541	488	543	475	407	523	470	528	426	500	508	597	503	601	472	565	469	524	524	496	493	501	468	538	500	496
KLRC2	718	727	647	782	638	721	659	717	705	727	754	792	719	757	695	721	673	789	624	676	728	795	812	715	759	739	568	707	789	731	798	542	682	713	653	525	723	518	681	700	752	746	602	615	628	701	775	640	713
KPNA2	576	604	653	622	628	673	616	588	622	575	566	592	690	675	577	612	599	638	639	624	607	575	566	587	597	636	568	577	626	630	626	616	688	569	640	594	763	625	604	568	556	529	543	753	608	654	589	532	675
KRT39	434	439	440	437	408	479	377	410	463	459	404	456	427	473	414	425	413	531	437	528	436	400	389	448	417	470	432	489	430	425	393	420	488	420	444	392	463	398	428	416	468	512	367	450	457	439	452	440	467
KRT40	544	572	565	558	522	531	524	595	593	499	489	569	646	628	608	576	576	546	593	634	544	555	569	566	501	573	534	533	556	520	574	555	527	525	666	557	586	566	580	591	593	638	522	592	554	527	538	491	538
KRTAP1-1	639	685	322	646	637	794	633	607	593	640	654	687	601	614	638	622	553	744	587	798	600	604	673	634	711	712	555	553	707	634	683	566	496	576	583	621	543	533	538	599	761	760	675	657	759	560	691	638	521
KRTAP2-1	552	610	601	643	548	604	598	604	640	586	518	576	642	607	603	608	583	629	490	664	596	565	558	573	561	579	572	498	640	556	598	605	539	642	645	551	576	569	593	559	630	613	571	533	572	567	531	528	578
KRTAP3-1	1213	1367	1288	879	1247	1190	1203	1126	1473	1321	1050	1266	1403	1233	1347	1269	1255	1274	1292	1347	1255	1258	1191	1184	1263	1196	1173	1133	1198	1320	1293	1273	1349	1271	1227	1271	1223	845	1475	1243	1134	1182	1108	1455	1186	1290	1256	1243	1374
KRTAP4-1	2048	2032	1634	1828	1835	1940	2053	1806	2022	2159	1685	1795	2112	1975	1729	1703	2071	2082	1719	2218	2226	1700	1931	1925	1935	1783	2048	1866	1887	2183	1808	1759	1597	1966	1441	1810	1745	1786	1962	1496	1775	1661	1802	2047	1949	1641	2449	1823	1724
KRTAP5-1	676	653	724	687	669	678	652	712	697	740	659	655	715	750	699	592	698	646	683	749	688	736	660	708	709	613	706	638	695	675	684	765	884	711	766	648	728	626	679	749	639	695	649	773	663	730	619	651	802
KRTAP7-1	579	619	641	579	592	611	530	611	613	607	584	589	625	656	610	574	620	582	621	723	610	551	581	599	628	576	590	586	619	594	603	616	647	650	629	570	624	610	642	606	674	624	535	668	621	652	629	621	628
KRTAP8-1	524	501	526	486	537	505	500	440	521	473	456	499	531	464	486	467	500	508	524	439	487	522	499	492	507	483	465	467	542	544	534	583	546	460	459	506	530	493	560	488	499	574	491	484	518	520	484	482	564
KRTAP9-1	386	394	390	421	393	424	432	401	370	419	351	373	419	429	365	398	367	391	315	493	429	345	353	406	370	445	371	407	473	388	398	404	451	378	429	409	401	391	349	401	404	417	470	329	397	353	388	404	438
LCE2	1265	1355	1546	1367	1313	1290	1313	1316	1309	1297	1259	1332	1446	1336	1295	1323	1263	1380	1213	1513	1349	1319	1355	1326	1369	1402	1376	1152	1382	1275	1288	1279	1287	1429	1425	1352	1319	1203	1270	1333	1393	1318	1190	1285	1430	1407	1385	1380	1304
LIMS3	1291	1327	1364	1344	1219	1271	1221	1330	1260	1308	1180	1358	1449	1270	1383	1287	1337	1333	1202	1471	1239	1215	1332	1327	1318	1275	1210	1177	1291	1294	1344	1130	1287	1296	1432	1201	1179	1316	1468	1239	1176	1378	1147	1297	1333	1259	1304	1142	1287
LOC23117	5700	5714	6380	5840	5541	5847	5647	5955	5710	6019	5253	5748	5952	5907	5728	5542	5613	5687	5442	5901	5120	6514	6019	5415	5976	5341	4801	5888	6397	5772	5805	6198	6044	5563	6065	6177	5714	5843	5832	6291	5578	5738	6215	5635	5096	5655	5623	5540	6256
CLEC18A	916	812	849	972	787	922	790	826	651	988	817	846	970	996	844	677	657	873	718	941	770	675	927	744	990	798	698	973	1005	880	891	818	812	660	839	999	769	824	633	795	1220	954	1068	946	748	716	987	781	637
LOC389852	338	352	302	342	310	645	219	267	618	313	325	634	648	455	332	330	563	329	523	424	601	646	299	664	379	673	296	580	339	495	384	522	351	538	318	558	326	266	278	770	671	720	584	298	614	344	323	563	318
CDC37P1	573	526	363	299	274	393	511	551	354	420	370	253	263	452	445	255	526	564	395	635	582	200	476	221	412	434	481	404	268	389	306	299	378	419	337	416	518	467	286	180	431	388	569	351	472	478	472	270	184
GOLGA6L9	7850	8173	7548	8421	8749	7035	8904	7894	6887	8141	8196	7631	6792	7986	7887	8283	7528	8102	7365	8363	7141	7203	7674	6905	7624	7242	6319	6083	8108	7149	8530	7462	7320	7005	7377	7039	8622	7071	7987	7154	6591	6926	6639	8864	7857	8623	7643	7203	7933
LOC653606	1273	1298	1352	1314	1277	1287	1292	1317	1412	1301	1168	1314	1209	1308	1369	1363	1269	1351	1272	1565	1264	1372	1259	1260	1200	1238	1069	1410	1291	1286	1339	1108	1469	1299	1421	1234	1556	1227	1400	1313	1334	1380	1794	1424	1407	1342	1175	1185	1383
LOC727800	130	178	165	184	148	125	207	179	148	177	153	133	158	204	150	205	192	167	171	227	105	157	170	145	159	160	145	124	165	161	191	169	163	166	201	164	214	165	201	146	158	152	134	250	140	156	80	141	160
TSPY4	6699	4764	8158	8153	8706	75	6766	6297	18	6560	5492	13	17	19	7015	6704	7	7646	24	7314	21	49	6967	8	6346	23	6191	44	6917	30	6516	28	6967	24	6866	38	6482	7567	5646	26	24	40	27	6798	19	6899	6129	16	6783
GTF2H2C	1364	1190	2093	1472	1522	2220	1099	1146	1868	1204	1112	1492	1980	1153	1500	1504	1420	1390	1682	1157	1135	1411	1168	1565	1478	1731	1103	1358	1732	1072	1438	1431	1378	1067	1231	1214	898	1462	1163	1411	1419	1143	1169	1664	1685	1543	1392	1087	1503
LOC728932	1194	1255	1228	1274	1216	1276	1230	1182	1235	1172	1095	1281	1340	1263	1304	1297	1162	1296	1205	1305	1217	1225	1161	1270	1130	1229	1130	1078	1190	1176	1156	1273	1165	1198	1338	1166	1329	1170	1223	1143	1245	1234	1107	1152	1154	1212	1099	1246	1250
TRIM49L1	885	839	760	932	805	958	799	835	745	847	776	842	855	921	856	842	719	1102	645	1122	800	726	833	789	861	1028	729	880	958	820	986	663	587	760	703	903	686	643	697	771	1086	915	872	668	787	576	847	856	669
LPA	3680	4198	3173	3429	4988	4215	4487	2971	3463	4626	3792	4846	3492	3958	3568	3731	3472	3886	3424	5212	3842	3246	4502	4323	3913	3851	3940	5154	5307	3186	5136	2965	3297	3067	3438	4168	3798	2969	3775	2945	4378	3555	5507	3696	4473	3898	5234	3363	4260
MSat01	4594	5143	3644	4416	4774	4625	4775	3684	3853	4792	3884	4305	3189	5427	4055	4746	3687	4856	4259	4299	4961	4349	4495	3925	4632	4272	3558	3923	4197	4529	4960	4829	4051	4625	3462	4873	3648	3498	4190	4623	4190	3840	4036	5216	4877	4271	4515	5323	3842
MSat02	19684	20081	18199	18896	18518	20052	19893	17074	19722	20435	16431	18096	17174	19786	19670	21094	17542	18157	18974	20224	20126	18071	18937	18446	18299	18743	17243	16495	20146	17664	19647	20197	21372	19750	19249	20458	19060	17223	19544	20520	19856	17930	16789	22099	18900	19615	16839	19156	18956
MSat05	27013	33062	32916	35494	39801	31932	33212	39136	34160	30389	35963	29119	31734	38265	27966	41500	33997	42849	32923	33428	44185	33181	26215	24950	35025	37031	33792	38674	36495	33501	42078	31471	39786	31240	34817	40491	34269	34310	31943	32987	26761	33293	38649	54739	29377	33770	32244	33268	38496
MSat06	9298	8900	10605	9578	7028	9061	7511	7316	7491	9257	7047	8112	11631	8942	7154	7891	7625	9654	7852	9588	8041	6019	9019	8813	7856	7827	10061	8238	9878	10662	7405	8826	8355	9240	8837	8527	7846	7648	7955	6464	7961	8511	4657	9520	9400	8266	7970	7678	7480
MSat07	16353	9135	8209	8648	10947	12031	5390	12161	7426	12763	7692	6243	7336	5610	7502	13165	6298	10951	7841	19140	6495	6973	6699	7817	13446	12915	7988	10561	6746	6538	7055	9008	6219	7184	6976	12701	6814	8236	9494	10004	9904	8280	10764	6212	12707	8154	8563	6464	6027
MSat08	16573	19393	18499	18761	18494	17732	18046	17393	17100	20328	15829	16961	16916	20644	17745	17902	19576	17660	20220	17158	18174	17959	18070	16556	18963	16763	14949	17295	18387	20814	18822	20451	18910	17633	17065	17972	16121	16014	19894	18171	14964	14670	16135	23780	18493	19778	17212	20947	18726
MSat09	9147	10912	16800	17208	4964	9156	13922	18598	11858	15719	12535	17342	9244	6074	12713	13872	12845	10922	10511	7158	17636	14152	11470	18296	11212	3314	15567	9835	15077	7989	9792	9928	12761	14663	9398	6226	26572	5308	13911	15010	8342	14164	17249	15471	10737	11401	8462	10838	14658
MSat10	1734	1968	1709	2657	1957	1997	2015	1697	1499	1836	2025	3456	2768	942	2547	1983	1928	2029	1442	2258	1303	1403	1528	1718	2227	1870	1367	3024	606	1664	1251	1624	1219	1999	1478	1594	1096	1404	1617	1905	1764	2146	1996	1257	2165	1656	2312	1637	1417
MSat11	13484	13602	13448	13866	16169	11984	14136	12696	12008	16984	13894	13162	14425	12878	14831	12737	13527	12668	13877	12252	13184	15940	14833	13308	13164	12040	12845	12394	14947	11815	12750	14518	14341	12512	13848	14222	12932	12338	14336	13873	13316	11932	11653	15661	15278	14598	14367	15722	13356
MSat12	7284	12952	11992	6120	9365	12126	14567	14577	10461	15449	5953	17659	11779	9598	18257	14030	8043	14411	20878	16006	8900	22246	16328	11722	14787	10027	9738	9357	15481	22760	10172	17202	10175	12210	6390	13838	19737	11912	13126	9217	18456	8043	13526	15463	2851	10266	11160	12471	12378
MSat13	55057	51645	49502	79654	47704	63378	75996	53724	51113	49064	45580	32749	46133	64394	54370	43142	46224	36599	49469	47526	50426	50404	58991	56112	54359	34245	48837	37712	54948	45047	56687	57490	45247	56261	48476	67056	48271	53914	45574	67752	60067	43365	59325	26695	55024	42444	52283	60533	46049
MSat14	43994	39442	42363	61728	40750	51809	66196	43581	42713	41467	36349	24593	39566	52826	43396	33759	39736	27850	44175	34142	43309	39226	48792	45577	45636	23728	40985	28653	46644	31461	46603	45768	41837	43156	39699	57166	38592	46766	38946	56632	49416	33734	46479	21841	45152	33683	39340	46713	39440
MSat15	6996	4985	7956	7050	5390	20363	6365	5751	13665	7103	4954	8175	15226	14200	6653	7515	11122	8889	12351	12760	4441	11391	7640	11104	3333	13579	5773	14689	5394	11206	6966	9196	4044	10683	5766	11896	10453	4131	4062	10261	14675	19555	9876	4899	7361	2920	3666	10571	5602
MAFG	652	637	700	675	642	645	718	654	657	680	625	633	632	715	603	652	653	629	643	749	645	708	676	596	654	610	584	630	659	646	689	577	752	684	618	657	622	651	657	645	672	569	665	674	694	649	614	626	745
MAGEA2	553	654	614	598	550	1290	622	617	1100	651	619	955	1088	1333	637	625	1094	631	1157	605	972	1162	633	1072	664	1115	540	924	620	1124	619	1105	610	1089	536	1071	538	530	560	1147	1191	1098	1170	666	1222	437	440	1231	582
MAGEA9	539	563	524	573	528	884	532	532	1049	536	530	1030	1065	1188	574	558	1040	502	992	588	1030	918	548	1045	540	880	495	891	579	1002	484	961	548	951	572	897	553	567	579	881	946	1041	931	518	1012	562	572	1009	455
MGC59937	618	637	614	663	668	592	761	651	667	787	553	608	608	719	586	646	681	556	718	607	598	716	668	565	599	548	589	591	756	614	656	666	711	583	590	632	617	659	658	566	483	531	607	830	676	710	603	678	655
MRC1	332	380	359	388	354	367	337	336	407	364	318	380	431	330	379	381	383	344	389	306	390	314	377	378	342	383	325	300	352	407	361	368	333	345	402	324	393	417	361	341	408	407	371	371	392	397	391	383	402
MUC12	3110	3169	3281	3321	2358	2984	3273	3281	3038	4334	2415	3815	3228	3745	2412	3254	3252	3006	2483	3413	3025	2863	3056	3160	3386	2924	2424	2683	3713	3153	3680	3501	3828	2706	3253	2982	3062	2334	2514	3375	3366	3166	3846	2876	3934	3965	3117	3075	2626
MUC5AC	2142	2231	2211	2153	2103	1954	1951	2202	2119	2175	2123	2001	2026	2254	2028	2224	2083	1940	2175	2121	2163	2475	2254	1939	2180	1866	2137	2089	2660	2070	2206	2043	2429	2123	2059	2166	2063	2235	2452	2250	1879	1792	1994	2137	2134	2454	2104	2073	2330
NBPF10	30177	28721	22710	38187	28239	37813	33867	28702	19975	26663	29227	21430	18425	35495	22273	28532	27718	30611	27155	29910	34882	38382	28600	28157	33734	27951	23672	39290	39046	32962	43205	34251	36559	26022	19688	40798	24548	28484	25486	34284	25570	26539	36040	32354	31120	32914	31422	29347	35011
NBPF11	7556	7405	6931	7516	7485	7372	7201	7324	7928	7332	7062	7157	8181	7719	7948	7329	7377	6926	7903	7581	7599	7452	7797	7683	7802	7271	7010	6872	7938	6871	7695	6932	8308	6843	6988	8128	7037	7601	8016	8198	6965	7028	6982	7701	7925	7752	6834	7471	8108
NBPF16	2459	2432	1942	2593	2412	2379	2338	2111	2243	2586	2374	2312	2166	2648	2311	2335	2196	2597	2290	2485	2302	2094	2737	2219	2841	2487	1995	2397	2534	2435	2763	1936	2105	2044	1898	2892	1953	2092	2217	2319	2686	2374	2545	2092	3189	2358	2506	2493	2084
NDUFB4	557	624	581	561	570	614	586	545	597	570	525	569	619	600	591	636	578	588	584	600	582	652	515	574	556	559	526	484	695	591	556	561	657	496	586	599	584	569	528	606	609	637	581	589	509	632	536	551	604
NEB	656	678	607	690	659	661	684	667	559	683	615	422	654	684	567	695	443	767	583	760	706	549	620	638	773	714	478	643	700	596	631	600	531	569	497	712	599	560	497	661	846	684	550	518	699	563	734	646	578
NPB	336	339	321	304	333	355	347	302	319	286	273	393	341	338	324	341	286	347	314	355	319	304	313	337	283	285	313	289	341	344	314	227	310	330	377	295	343	272	330	272	345	355	341	340	348	321	326	314	281
NPIP	14506	14650	16007	14539	13883	13602	13497	14633	14349	14557	13345	14386	14504	15709	15074	13968	13416	13736	14248	14635	13953	14105	14842	13779	14551	13965	12421	13507	16171	13962	14080	13480	14159	14526	15083	14759	14018	13441	14012	14429	15074	13547	13948	13258	14237	13928	14193	13859	14040
NXF2	666	694	698	663	647	1399	625	628	1368	733	635	1319	1400	1249	712	654	1214	688	1223	723	1251	1299	606	1392	623	1289	666	1245	691	1160	613	1149	690	1340	728	1105	748	674	595	1257	1249	1456	1165	663	1223	696	616	1268	653
OPN1MW	900	1017	637	642	955	1712	669	631	1648	664	878	1150	1422	1739	943	880	2325	872	1763	990	1629	1293	632	1456	629	1954	873	1292	914	1469	674	1323	1109	1762	572	1198	638	534	988	1637	2064	2511	1893	1138	2145	583	927	2319	799
ORM1	835	814	847	800	799	813	837	777	1537	768	736	785	823	867	1394	799	782	801	810	1090	800	862	787	821	802	814	783	2048	1953	759	749	754	895	808	849	797	815	804	779	832	792	870	719	940	800	906	771	736	823
P4HB	293	288	222	267	297	286	330	248	228	244	228	283	259	277	268	235	227	280	275	300	326	255	281	237	287	307	240	264	229	248	321	185	205	219	195	277	216	231	208	247	280	259	273	221	303	232	304	259	173
PCYT2	470	490	480	481	445	493	531	483	510	498	496	581	580	560	491	536	447	506	436	600	384	420	411	462	434	492	439	393	501	427	476	395	442	494	516	430	493	410	500	394	509	467	387	513	511	482	428	401	433
RHOXF2	360	413	347	374	358	668	361	330	635	389	317	676	689	710	352	329	645	307	659	407	691	612	497	703	316	692	339	652	393	632	379	630	409	657	354	593	393	326	313	659	695	731	672	332	706	306	381	621	346
PGA3	701	469	614	879	719	875	686	495	705	721	483	894	777	684	890	797	790	667	608	793	336	324	899	714	708	1058	856	641	507	434	446	547	574	605	829	741	744	625	903	465	557	948	620	816	715	685	435	831	785
PGAM4	272	290	265	258	287	557	321	283	524	267	248	470	533	483	256	245	490	271	492	295	483	461	276	553	265	543	232	522	309	515	283	420	248	528	256	467	283	248	294	502	504	498	452	272	486	230	288	491	307
PLGLB2	1893	2006	1859	1964	1890	2009	1945	1937	1874	1975	1847	1895	2087	2032	1877	2078	1946	2061	1894	2089	1907	1986	1892	1991	1895	2027	1940	1801	2066	1803	1981	1718	1863	1932	1894	1922	1961	1798	1868	1914	2069	2087	1833	2013	1935	1994	1891	1796	1907
PPIAP21	765	813	699	915	899	825	799	865	872	855	860	845	826	905	895	871	951	923	764	1015	799	757	906	842	875	956	796	830	871	917	896	677	767	737	693	914	877	790	800	889	839	901	787	753	925	801	947	819	668
PRAMEF14	1190	1128	810	1179	1054	1015	970	931	1005	1221	987	1064	826	982	1098	951	950	1105	1030	1199	1054	1083	1150	943	1271	1113	1071	1424	1294	1013	1191	641	893	854	902	1083	909	895	861	1147	1205	1115	2076	830	1320	846	1232	1075	1034
PRAMEF20	240	293	283	282	258	284	243	232	260	271	222	319	262	260	292	261	252	286	240	330	273	253	273	274	237	296	221	239	272	269	248	219	240	268	264	271	262	249	260	263	318	293	283	250	297	216	279	238	272
PRAMEF5	4119	4201	4250	4652	4435	3655	3419	3508	4175	3139	3259	3865	3290	3962	3417	4355	3662	4337	3814	4476	3283	4645	3989	3696	3948	3310	3678	4156	3914	3678	3160	2863	4792	4213	4209	4129	5271	3981	4474	3915	4677	4272	5792	3207	4837	4193	3629	3598	3917
PRAMEF8	464	476	458	479	459	431	462	373	397	513	491	508	355	487	396	465	423	506	289	518	526	510	362	479	460	518	460	495	537	465	564	230	482	342	336	516	599	479	431	450	386	540	970	436	659	426	544	533	434
PRR11	606	644	651	766	621	789	695	563	649	563	663	641	735	602	637	607	587	696	583	838	566	618	566	650	583	716	578	649	754	542	619	652	692	595	651	629	634	551	503	577	659	698	621	654	561	703	509	527	626
PRR20A (probe1)	2237	2479	3502	4036	1707	4068	2784	1148	2048	1506	3516	2728	2654	3182	1643	2138	3627	1942	2023	1199	2158	3505	836	2972	1691	3070	1915	2760	2157	2148	1989	2526	2677	2053	4204	1954	3147	1649	2221	2733	2334	2415	3978	2205	2575	2360	3209	1647	1886
PRR20A (probe2)	1935	2053	2482	3291	1236	3268	2505	996	1382	1293	3010	2155	1921	2842	1140	1679	2861	1604	1553	1078	1886	2971	752	2307	1433	2517	1535	2309	1819	1840	1846	2121	2173	1663	2952	1668	2450	1358	1832	2214	2033	2157	3615	1730	2292	1868	2761	1473	1503
PRY2	846	545	847	836	1052	33	892	799	0	844	906	0	0	12	856	844	0	858	11	949	11	23	873	2	749	4	802	25	789	3	854	3	924	10	919	13	884	761	717	0	0	3	9	934	4	924	915	9	838
PSG11	616	560	399	650	263	576	592	535	520	674	513	496	518	757	476	580	559	656	684	719	508	604	586	538	565	638	494	586	675	750	708	484	490	611	446	655	401	534	403	559	863	674	729	581	668	415	452	630	525
PSG3	4474	4544	3668	4702	2900	4592	4701	4686	4455	5387	4393	4678	4561	4888	4571	4529	4544	4505	5886	4702	4722	4494	4608	4647	4680	4438	3912	4104	4999	4631	4491	4644	4365	4406	4289	4710	3671	4697	3901	4560	4692	4399	4344	5374	4846	4718	4001	4937	4791
PTPN20A	355	317	320	287	302	353	319	332	297	319	286	349	332	274	321	314	289	330	281	338	337	326	321	334	332	310	274	319	396	325	348	249	291	323	312	328	316	281	291	363	331	399	356	329	332	357	327	336	286
PYCR1	475	475	474	506	496	479	582	493	473	470	495	545	448	553	442	392	441	423	498	511	463	430	508	476	434	445	475	407	539	456	553	475	475	403	420	409	457	423	463	429	406	419	406	484	511	518	439	435	394
RBMY1E	2506	1714	2518	2197	2036	23	2625	2576	2	2656	2581	0	0	7	2612	2516	8	2470	12	2883	24	8	2791	8	2441	14	2658	14	2746	16	2431	12	1987	4	2679	1	1930	2373	2948	9	4	9	11	2666	0	2882	2552	11	2205
REXO1L1 (probe1)	38441	30037	31279	37593	36337	33090	32649	37686	25600	32634	34013	27706	32630	43230	30049	28157	31818	39220	27466	34160	32631	36166	33380	36201	20438	25114	28685	21286	32659	35807	39720	35836	31778	31101	25938	26020	34344	35351	34423	31864	35172	34816	24774	27314	33364	41257	34846	36468	35456
REXO1L1 (probe2)	29958	23988	22709	30805	29164	27453	27280	30500	18928	25935	28039	20215	22598	36283	22224	22305	25392	30765	21512	26183	27612	26214	27885	27119	17515	20305	22635	19214	27648	30533	34496	28324	22687	24631	18027	23624	25216	28476	25838	22293	27099	27123	23175	20531	27431	32336	28205	28834	24876
RGPD1	481	511	466	536	482	531	433	447	485	472	483	542	552	464	485	515	445	587	495	567	450	434	487	510	518	522	480	462	487	481	468	357	397	453	487	494	522	447	437	458	582	498	455	436	552	491	523	487	424
RGPD6	1311	1388	1344	1337	1336	1608	1332	1175	1421	1337	1217	1575	1523	1247	1371	1474	1204	1466	1292	1550	1317	1403	1348	1402	1369	1414	1180	1267	1325	1282	1254	1268	1374	1231	1339	1364	1318	1286	1202	1291	1359	1399	1341	1325	1375	1346	1393	1232	1307
RPS17	585	534	556	572	574	592	564	582	551	565	541	523	581	630	555	567	538	509	598	578	521	573	536	566	552	549	558	542	578	616	573	583	597	590	514	543	503	513	647	565	563	589	608	583	557	652	595	532	581
RSPH10B	1159	1136	1176	1098	1144	1174	1172	1119	1203	1113	995	1141	1181	1055	1159	1180	1108	1139	1089	1251	1071	1205	1109	1151	1126	1159	1067	1069	1216	1151	1156	972	1180	1092	1139	1078	1196	1127	1112	1147	1224	1103	1084	1152	1145	1154	1060	1049	1182
SCRT1	340	372	345	412	355	381	344	320	343	381	322	397	390	380	301	395	334	372	355	384	352	324	337	400	313	342	307	371	428	343	338	332	256	352	377	390	335	308	341	250	386	328	375	332	325	370	342	329	261
SCXB	66	56	99	124	183	99	88	79	45	128	74	60	27	138	47	84	68	90	83	53	65	71	90	87	70	63	64	72	108	98	61	158	83	43	47	46	54	47	33	196	113	47	71	97	128	129	47	58	66
SERF1B	654	672	647	501	629	550	646	499	576	505	607	617	651	558	616	651	590	692	615	699	660	600	683	602	709	668	424	663	761	607	866	517	562	316	607	652	486	277	264	614	697	647	608	609	725	627	704	664	615
SFTPA1	1127	1173	1275	1197	1209	1202	1145	1137	1266	1184	1144	1227	1394	1160	1223	1208	1153	1127	1263	1280	1110	1111	1117	1233	1197	1211	1077	1157	1230	1101	1063	1058	1320	1067	1308	1035	1233	1165	1190	1102	1162	1195	1066	1464	1172	1230	1084	1072	1262
SIRT7	625	611	670	649	611	611	659	665	643	689	626	624	640	726	625	570	672	620	721	687	511	657	625	586	596	541	597	660	761	652	631	566	744	670	690	594	680	641	682	652	657	536	577	666	594	627	611	549	704
SMN2	1364	1429	1498	1022	1342	1034	1296	987	1509	1060	1263	1385	1573	1022	1445	1411	1351	1331	1363	1500	1275	1488	1289	1484	1201	1335	1026	1245	1332	1262	1646	1320	1547	714	1521	1319	1125	744	773	1350	1369	1413	1203	1571	1280	1375	1309	1349	1428
SNAR-A1	4936	5931	6391	5954	5447	5802	4235	5554	3240	6532	3979	6042	5273	4982	4261	6085	5255	7510	4812	8208	4995	4023	5940	6038	5978	6504	4271	4461	6767	4820	5178	3490	6170	6519	4323	3737	4302	4498	3878	5061	5643	5815	6950	3640	6462	4068	5245	4714	4684
SPAG11	1036	883	824	657	609	775	744	1128	921	1063	905	1191	1084	893	1305	938	795	1164	964	850	1060	901	912	1188	976	453	1000	740	1065	727	914	787	921	962	1062	720	1572	604	962	1098	679	1244	1229	991	770	826	348	823	1024
SPANXA1	576	552	509	535	357	972	483	392	838	590	381	797	912	1188	456	811	921	456	836	620	857	1042	434	943	396	909	504	1006	494	878	566	903	380	1018	432	847	447	348	318	1168	925	929	1055	598	1091	303	621	1072	386
SPDYE3	21618	25799	30978	23303	25168	23477	23660	23294	24362	25221	22788	22216	23383	22715	22707	22832	23036	22188	24832	24357	23600	22285	21703	22141	22492	23021	25161	18826	24057	23312	25196	23419	26484	24119	26572	22617	25022	26103	25640	21567	24251	23122	22137	28062	23249	24941	21966	23090	26003
SSX4	2923	3090	2887	2841	2989	5873	3093	3015	5339	3182	2946	5304	5443	5999	2744	2932	5720	2729	5830	2868	5659	5939	3081	5440	3080	5438	2704	5203	3039	5682	2841	5513	3022	5310	2639	5103	2764	2713	2864	6096	5219	5566	5496	3195	5997	3037	2863	5900	3029
SULT1A1	607	451	454	936	325	583	320	416	330	463	404	540	318	373	489	465	468	505	480	602	601	524	453	444	497	350	451	291	387	619	484	586	616	574	323	460	191	472	481	564	364	486	489	657	483	698	470	444	492
SULT1A3	869	809	1014	779	697	868	789	772	843	764	695	960	720	860	745	917	909	961	718	1075	732	922	1094	720	730	610	697	825	1021	860	904	787	570	861	818	830	775	644	877	887	834	1003	869	581	790	788	989	762	834
TAF9B	42	47	41	51	34	111	55	42	59	33	29	68	54	84	39	31	64	56	59	55	77	92	40	95	42	115	25	69	42	80	79	42	50	84	39	85	48	37	24	61	102	83	66	60	71	35	41	81	29
TAS1R3	474	508	483	542	433	471	520	473	491	467	430	437	474	541	505	496	502	476	495	610	474	461	496	496	481	481	479	437	514	485	573	393	405	487	498	505	493	509	508	475	512	436	499	450	457	393	327	430	503
TBC1D3 (probe1)	8528	9232	10531	12620	5630	8150	7147	7498	7198	6307	5586	8375	8809	9200	8434	7050	7914	4919	6989	13279	9172	11799	8072	14154	6591	8978	6230	7793	7740	6677	7356	7449	9225	7197	7752	7897	7162	7993	6058	5895	6733	7540	6598	8309	8513	5836	6155	8634	7671
TBC1D3 (probe2)	1372	1490	1692	2112	969	1193	1266	1253	924	997	853	1430	1271	1633	1259	1090	1321	757	1105	2319	1468	1961	1479	2323	1057	1395	1016	1232	1127	1154	1204	1121	1318	1118	1049	1250	865	1122	975	898	1042	1115	1030	1217	1599	870	1072	1531	1118
TCEB3C	8749	6579	7685	9301	9768	7830	9005	4411	7138	8161	9798	5486	9182	6289	5573	8019	6470	10690	8913	5123	9337	6940	5152	7735	2857	8169	8182	10267	9816	7131	5658	7542	8318	7237	9130	6999	10873	6996	6016	14763	7174	7533	5310	12458	7734	8536	8078	7545	7120
THAP4	504	489	495	526	519	498	568	479	466	571	443	521	547	579	488	490	514	544	481	535	503	504	523	476	500	508	499	555	519	522	559	428	455	519	541	540	515	518	576	487	461	502	525	564	512	522	580	529	466
TMEM106A	351	365	342	386	367	377	409	384	356	390	377	373	354	387	313	349	435	351	347	410	353	328	415	332	454	337	312	355	386	373	413	315	312	398	332	375	322	346	411	268	355	345	351	377	410	384	368	401	285
FAM156A	270	275	235	245	262	512	306	247	454	241	276	551	487	602	259	205	473	257	461	283	514	495	258	466	249	511	241	487	309	511	284	536	281	489	222	464	266	228	274	526	506	524	486	250	628	272	283	542	236
TMPRSS11E	235	239	259	229	249	234	242	260	221	239	186	232	270	272	233	207	253	244	242	227	239	220	271	231	264	253	217	269	215	260	249	235	271	218	263	273	260	237	258	200	232	254	217	210	258	219	241	277	293
TP53TG3	2351	1713	1712	1809	1050	1681	2183	1555	1054	2035	1232	1290	1920	1008	1294	1634	1272	1428	1282	1548	1242	1274	1715	1238	1413	1883	944	1834	1277	1479	1246	1273	1525	1904	1029	1854	1306	1162	932	1588	1523	1592	1712	1203	1526	627	976	1501	1322
LOC100506776	818	882	820	775	798	844	823	431	835	670	351	853	896	1085	657	786	765	819	651	827	765	728	830	838	880	814	638	630	814	783	759	696	721	742	767	847	597	580	775	744	894	671	594	705	948	745	786	763	661
UGT2B15	337	346	318	350	249	331	307	252	289	378	271	242	245	253	278	262	225	404	219	274	316	245	271	318	332	253	308	245	339	350	263	241	104	161	305	257	299	191	189	246	315	323	336	173	373	131	188	242	181
USP17	26980	27453	26052	51550	29468	36859	27133	25497	25239	30302	35257	28273	27588	27015	34090	30238	33470	22662	35024	24486	28262	31811	29085	22965	36482	34856	31636	17551	31001	26070	27544	26229	18811	18673	25744	23851	36900	26116	33018	26009	33550	20798	35662	45437	21198	26252	26316	33870	25598
XAGE1	686	862	485	892	680	1385	911	916	1428	996	536	1643	1379	2067	658	766	1578	509	1272	515	1503	1378	722	1452	721	1581	686	1850	766	1813	921	1488	787	1391	663	1114	615	819	1096	1629	1291	1308	1452	510	1835	888	753	1592	939
XAGE2	89	97	99	131	83	170	69	98	147	107	124	154	180	188	77	90	146	100	187	134	151	159	97	172	102	158	89	160	129	158	74	136	93	156	79	112	89	69	66	178	145	203	146	128	150	98	75	123	91
XKRY2	574	404	634	578	590	33	593	576	3	617	555	11	6	16	612	623	3	600	19	555	4	22	610	18	564	9	505	8	604	25	523	34	655	8	633	13	674	585	515	16	22	13	9	629	3	672	542	2	625
ZFP62	157	150	161	206	125	229	126	132	79	153	103	129	139	169	120	154	125	207	93	155	132	133	163	161	131	145	110	83	122	185	149	128	114	108	120	183	145	95	117	141	174	159	175	136	143	132	136	133	109
ZG16	270	287	233	340	259	455	267	240	209	261	294	313	249	234	259	288	220	339	289	333	234	224	297	267	294	321	224	250	364	287	254	183	236	204	228	276	276	182	180	214	347	331	247	230	247	237	265	212	214
ZNF658B	731	745	734	830	800	678	783	763	615	821	785	659	634	811	822	698	741	918	705	719	799	873	798	733	728	760	700	803	814	804	789	798	764	721	710	1026	699	731	661	729	706	730	724	833	788	908	803	674	749
[truncated: 116 more columns]
