# Supplementary material for: Digital Genotyping of Macrosatellites and Multicopy Genes Reveals Novel Biological Functions Associated with Copy Number Variation of Large Tandem Repeats
Source: PLoS Genet. 2014 Jun 19;10(6):e1004418. doi: 10.1371/journal.pgen.1004418 (PMC4063668; doi:10.1371/journal.pgen.1004418)
Supplement: Table S3 — Summarized absolute copy numbers of multicopy genes and macrosatellites in 165 HapMap individuals. Abbreviations: INV: Invariant, VAR: Variant. (XLSX) [file pgen.1004418.s008.xlsx]

## Sheet: Sheet1
Supplementary Table 3. Summarized absolute copy numbers of multi-copy genes and MSats in 165 HapMap individuals.
Abbreviations: INV: Invariant, VAR: Variant.
Locus	# of BLAT alignments in hg18	Mean estimated copy number	Minimum estimated copy number	Maximum estimated copy number	Range	Standard Deviation (SD)	Coefficient of variation (CV)	Variance Status	Notes
AMY1A	5	9.5	4.08091	18.5452	14.4643	2.83057	0.298061	VAR	Multicopy gene
ANAPC11	2	2.13	1.6344	2.58281	0.948418	0.155415	0.0730786	INV	Multicopy gene
ANKRD20A3	10	28.36	21.2987	35.3167	14.018	2.29683	0.0809741	INV	Multicopy gene
ANXA8L1	3	4.56	3.04174	7.58348	4.54174	0.634455	0.139134	VAR	Multicopy gene
AREG	2	1.92	1.68658	2.62869	0.94211	0.136258	0.0711194	INV	Multicopy gene
ARL17B	2	5.83	2.76859	10.7038	7.93521	1.76639	0.303184	VAR	Multicopy gene
ATG4B	2	2.07	1.65218	2.45623	0.804045	0.154103	0.0745907	INV	Multicopy gene
AURKAIP1	2	2.55	1.59021	4.01377	2.42356	0.423227	0.166282	VAR	Multicopy gene
BOLA2B	2	6.83	4.53899	9.2548	4.71582	0.979029	0.143339	VAR	Multicopy gene
BPY2	3	3.86	2.34552	6.3664	4.02088	0.626266	0.162447	VAR	Multicopy gene
BTNL8	2	2.38	1.85994	3.19528	1.33534	0.217304	0.0914055	INV	Multicopy gene
C16orf54	2	2.42	1.89767	3.20483	1.30715	0.262673	0.108756	VAR	Multicopy gene
C4B	2	4.5	2.1362	7.70455	5.56835	0.896965	0.199123	VAR	Multicopy gene
C6orf124	2	2	1.63985	2.43381	0.793956	0.130567	0.0652517	INV	Multicopy gene
CBWD3	5	12.48	9.55471	19.4732	9.91846	1.30335	0.104449	VAR	Multicopy gene
CCL3	5	5.06	0	14.4793	14.4793	3.00546	0.593692	VAR	Multicopy gene
CCL4	4	5.05	1.73211	10.2124	8.48028	1.66792	0.330526	VAR	Duplicate probe
CCR2	2	2.24	1.76175	3.02507	1.26331	0.20874	0.0931997	INV	Multicopy gene
CCR5	2	2.07	1.68659	2.6295	0.94291	0.175757	0.0847153	INV	Multicopy gene
CCRL2	2	2.01	1.65282	2.54585	0.893027	0.157096	0.0780985	INV	Multicopy gene
CDC37P1	2	17.22	5.4216	29.4608	24.0392	5.52323	0.320827	VAR	Multicopy gene
CDY1B	4	4.24	2.81364	5.93722	3.12358	0.456004	0.107477	VAR	Multicopy gene
CFC1	2	4.01	3.37977	4.82823	1.44846	0.268379	0.0668907	INV	Multicopy gene
CKMT1A	2	4.25	2.9316	5.52421	2.59261	0.448061	0.105538	VAR	Multicopy gene
CLEC18A	3	8.04	5.36149	12.2501	6.8886	1.3236	0.164623	VAR	Multicopy gene
CR1	3	3.71	2.51952	5.59247	3.07295	0.597448	0.160829	VAR	Multicopy gene
CRLF2	3	6.93	4.99132	9.12229	4.13097	1.13529	0.163894	VAR	Multicopy gene
CSAG2	4	3.23	2.30974	3.98819	1.67845	0.282647	0.0874957	INV	Multicopy gene
CSH	4	7.1	5.64275	9.46109	3.81834	0.613867	0.0864393	INV	Multicopy gene
CT45	5	5.66	1.90282	9.1877	7.28488	1.50093	0.265339	VAR	Multicopy gene
CT47 (probe 1)	12	6.33	3.53109	12.0975	8.56641	1.47951	0.23358	VAR	Multicopy gene
CT47 (probe 2)	13	6.36	3.82266	11.6854	7.86271	1.31316	0.206603	VAR	Duplicate probe
CTAG1B	3	2.22	1.96136	2.55781	0.59645	0.126577	0.0568955	INV	Multicopy gene
D2HGDH	2	2.18	1.76168	2.59227	0.830585	0.173339	0.0795519	INV	Multicopy gene
DAZ1	4	6.4	3.24767	11.1327	7.88502	1.15091	0.179896	VAR	Multicopy gene
DEFA1	3	7.5	4.0048	17.4058	13.401	2.07846	0.277105	VAR	Multicopy gene
DEFB103A	2	4.05	1.72751	8.113	6.38549	1.0768	0.26602	VAR	Multicopy gene
DEFB104A	2	4.42	2.02465	8.72973	6.70509	1.07682	0.243407	VAR	Multicopy gene
DEFB105A	2	3.99	1.03706	8.39999	7.36293	1.16404	0.291991	VAR	Multicopy gene
DEFB106A	2	4.17	1.71043	8.03245	6.32202	1.10715	0.265815	VAR	Multicopy gene
DEFB107A	2	4.35	1.7875	8.71613	6.92863	1.14482	0.263384	VAR	Multicopy gene
DEFB130	4	5.21	3.93604	6.23803	2.30199	0.532089	0.102094	VAR	Multicopy gene
DGAT1	2	2.49	1.80505	4.41764	2.61259	0.393426	0.158107	VAR	Multicopy gene
DHRS4	3	4.73	3.61753	6.15047	2.53294	0.344618	0.0728504	INV	Multicopy gene
DMRTC1	2	1.95	1.35608	2.36353	1.00746	0.146184	0.0750481	INV	Multicopy gene
DTYMK	2	2.03	1.45914	2.87994	1.42081	0.220295	0.108357	VAR	Multicopy gene
DUX4	13	418.61	200.159	685.217	485.058	111.683	0.266793	VAR	Multicopy gene
EIF3C	2	4.27	2.887	6.38696	3.49996	0.545278	0.127566	VAR	Multicopy gene
ELA	2	3.61	2.54606	4.31067	1.76461	0.300644	0.0833257	INV	Multicopy gene
F8A2	3	2.04	1.78851	2.35514	0.566632	0.116586	0.05702	INV	Multicopy gene
FAM156A	2	2.08	1.6463	2.70645	1.06015	0.203477	0.0978794	INV	Multicopy gene
FAM203A	2	2.31	1.96344	2.74877	0.785335	0.153297	0.0663432	INV	Multicopy gene
FAM21B	3	4.25	3.63473	5.36632	1.73159	0.3025	0.0711261	INV	Multicopy gene
FAM23A	2	1.92	1.57906	2.41983	0.840767	0.125499	0.0652777	INV	Multicopy gene
FAM72A	5	7.33	5.15611	9.88017	4.72406	0.785281	0.107157	VAR	Multicopy gene
FAM75A1	7	12.31	9.10304	20.1606	11.0576	1.72927	0.140473	VAR	Multicopy gene
FAM75A5	9	11.86	8.94352	19.0482	10.1047	1.39959	0.118055	VAR	Multicopy gene
FAM90A	25	58.19	19.4733	113.713	94.2397	17.4392	0.299712	VAR	Multicopy gene
FCGBP	2	5.57	3.21948	9.80888	6.5894	1.05328	0.188973	VAR	Multicopy gene
FCGR	2	4.05	1.8776	7.6197	5.7421	0.72343	0.178549	VAR	Multicopy gene
FOXD4L2	7	13.68	10.6234	21.962	11.3386	1.42918	0.104467	VAR	Multicopy gene
FUSIP1	2	2.81	2.15222	3.55894	1.40672	0.252222	0.0897655	INV	Multicopy gene
GAGE6	15	26.8	16.3134	48.5542	32.2408	5.8927	0.21988	VAR	Multicopy gene
GOLGA6L9	29	28.42	23.1997	33.9919	10.7921	2.63303	0.0926551	INV	Multicopy gene
GOLGA8G	23	30.41	22.1189	38.4661	16.3471	2.95531	0.0971721	INV	Multicopy gene
GSTM	2	3.5	2.23337	6.64901	4.41564	0.910685	0.26041	VAR	Multicopy gene
GSTT2	2	3.18	1.78179	5.40292	3.62112	0.796952	0.250746	VAR	Multicopy gene
GTF2H2C	3	4.51	2.69974	9.23421	6.53446	0.957607	0.212302	VAR	Multicopy gene
GTPBP6	3	3.48	2.73831	4.19924	1.46093	0.283413	0.0813889	INV	Multicopy gene
GUSBP1	13	14.3	8.29309	20.4819	12.1888	2.67391	0.187011	VAR	Multicopy gene
H2AFB1	3	3.03	2.28504	3.93268	1.64764	0.378389	0.124876	VAR	Multicopy gene
HGD	2	1.99	1.56756	2.51296	0.945397	0.175003	0.0881285	INV	Multicopy gene
HIST2	2	8.66	7.30556	10.3085	3.00295	0.639241	0.0738107	INV	Multicopy gene
HP	3	4.03	1.81695	8.2123	6.39535	1.12773	0.279723	VAR	Multicopy gene
HRNR	5	2.2	0.838136	4.87957	4.04143	0.957483	0.4345	VAR	Multicopy gene
HSFY2	2	2.42	1.71896	2.94486	1.2259	0.208562	0.0860091	INV	Multicopy gene
KIF22	2	2.16	1.68196	2.67336	0.991401	0.205106	0.0951149	INV	Multicopy gene
KIR2DL2	10	9.41	6.50217	14.2797	7.77756	1.50688	0.160126	VAR	Multicopy gene
KIR2DL4	2	3.74	0	6.70928	6.70928	0.776328	0.207762	VAR	Multicopy gene
KIR2DL5A	15	8.44	6.39968	12.0515	5.65183	1.15682	0.136992	VAR	Multicopy gene
KIR2DS2	12	8.92	6.16243	13.7748	7.61233	1.41585	0.158747	VAR	Multicopy gene
KIR3DP1	2	8.19	0	13.3046	13.3046	1.72746	0.210841	VAR	Multicopy gene
KLRC2	3	4.13	2.65524	5.00825	2.353	0.429985	0.104227	VAR	Multicopy gene
KPNA2	2	3.31	2.85285	4.12908	1.27624	0.226096	0.06822	INV	Multicopy gene
KRT39	2	2.01	1.68269	2.5132	0.830508	0.151383	0.0751751	INV	Multicopy gene
KRT40	2	1.98	1.61622	2.33014	0.71392	0.145669	0.0737552	INV	Multicopy gene
KRTAP1-1	4	1.69	0.94474	2.33938	1.39464	0.271771	0.160526	VAR	Multicopy gene
KRTAP2-1	2	2.07	1.68066	2.4977	0.817034	0.153322	0.0741277	INV	Multicopy gene
KRTAP3-1	3	4.13	1.80991	5.06406	3.25415	0.649488	0.157265	VAR	Multicopy gene
KRTAP4-1	6	1.88	1.38367	2.5148	1.13112	0.232425	0.123867	VAR	Multicopy gene
KRTAP5-1	2	1.74	1.48748	2.22158	0.734094	0.119426	0.0686046	INV	Multicopy gene
KRTAP7-1	2	1.81	1.44754	2.14727	0.699731	0.0997014	0.0551589	INV	Multicopy gene
KRTAP8-1	2	1.85	1.43812	2.20821	0.770092	0.130866	0.0708538	INV	Multicopy gene
KRTAP9-1	2	3.1	2.52218	3.94335	1.42117	0.28222	0.0910756	INV	Multicopy gene
LCE2	3	3.5	2.90006	4.1237	1.22364	0.183064	0.052279	INV	Multicopy gene
LIMS3	3	5.63	4.60533	6.75304	2.14771	0.402317	0.071478	INV	Multicopy gene
LOC100506776	6	2.2	1.24455	2.84139	1.59684	0.315587	0.143257	VAR	Multicopy gene
LOC23117	13	49.81	42.0212	58.0506	16.0295	3.26299	0.0655045	INV	Multicopy gene
LOC389852	2	2.13	1.16303	3.4443	2.28127	0.33629	0.157853	VAR	Multicopy gene
LOC653606	5	6.35	4.14131	8.76153	4.62022	0.707964	0.11146	VAR	Multicopy gene
LOC727800	2	2.06	0.817668	3.28058	2.46291	0.367318	0.17871	VAR	Multicopy gene
LOC728932	3	3.94	3.44257	4.65571	1.21314	0.245522	0.0623855	INV	Multicopy gene
LPA	6	4.91	2.21081	7.64226	5.43145	1.16332	0.236863	VAR	Exonic repeat
MAFG	3	2.39	2.07895	2.75778	0.678833	0.133537	0.0558718	INV	Multicopy gene
MAGEA2	5	3.37	2.30925	4.10105	1.79179	0.385489	0.114444	VAR	Multicopy gene
MAGEA9	2	2.42	1.87996	2.66137	0.781416	0.161757	0.066733	INV	Multicopy gene
MGC59937	2	2.45	1.87327	3.21737	1.3441	0.241611	0.0987431	INV	Multicopy gene
MRC1	2	1.85	1.48275	2.13316	0.650412	0.13989	0.0756634	INV	Multicopy gene
MSat01	24	32.01	20.6196	43.2625	22.6429	4.51141	0.140948	VAR	MSat
MSat02	30	28.88	22.3568	34.9094	12.5526	2.29918	0.0796006	INV	MSat
MSat05	14	410.87	204.137	737.64	533.503	95.0519	0.231346	VAR	MSat
MSat06	26	113.85	68.9848	172.299	103.315	20.2428	0.177803	VAR	MSat
MSat07	18	135.53	71.5593	273.589	202.03	39.0507	0.288132	VAR	MSat
MSat08	74	30.99	23.0941	41.8751	18.781	3.07871	0.0993372	INV	MSat
MSat09	22	57.92	14.2024	116.396	102.193	21.0096	0.36275	VAR	MSat
MSat10	5	20.2	4.23056	42.5762	38.3456	7.41325	0.367017	VAR	MSat
MSat11	15	24.94	18.455	32.9827	14.5276	2.25724	0.0905007	INV	MSat
MSat12	6	36.94	8.75995	73.4347	64.6747	13.5058	0.36563	VAR	MSat
MSat13	42	355.5	179.698	675.017	495.319	86.2342	0.242573	VAR	MSat
MSat14	31	324.72	121.33	637.007	515.677	83.1605	0.2561	VAR	MSat
MSat15	17	97.02	33.1261	231.024	197.898	39.6917	0.409129	VAR	MSat
MUC12	4	12.74	6.23886	19.2306	12.9918	2.40898	0.189091	VAR	Multicopy gene
MUC5AC	4	2.44	1.75379	3.32803	1.57424	0.204077	0.0836524	VAR	Multicopy gene
NBPF10	42	282.63	126.035	546.299	420.265	90.4458	0.320015	VAR	Multicopy gene
NBPF11	12	48.9	37.6249	59.305	21.6801	3.67535	0.075156	INV	Multicopy gene
NBPF16	12	46.16	36.4463	62.5118	26.0655	4.67317	0.101246	VAR	Multicopy gene
NDUFB4	2	2.34	1.97418	2.83564	0.861464	0.144079	0.0615885	INV	Multicopy gene
NEB	3	2.08	1.22511	3.25121	2.0261	0.264928	0.127072	VAR	Multicopy gene
NPB	2	1.98	1.37296	2.61548	1.24253	0.175822	0.0890126	VAR	Multicopy gene
NPIP	25	49.95	43.6011	56.7638	13.1627	2.42015	0.0484516	INV	Multicopy gene
NXF2	2	2.07	1.72375	2.41435	0.690596	0.140669	0.0678028	INV	Multicopy gene
OPN1MW	3	2.94	1.09302	6.67623	5.58321	0.840818	0.285862	VAR	Multicopy gene
ORM1	2	4.16	2.88317	10.3867	7.50356	0.967963	0.232886	VAR	Multicopy gene
P4HB	2	2.24	1.52479	2.91099	1.3862	0.260908	0.116333	VAR	Multicopy gene
PCYT2	2	2.36	1.77779	3.14758	1.36979	0.25876	0.109466	VAR	Multicopy gene
PGA3	3	7.12	2.3802	12.3176	9.93738	1.6508	0.231743	VAR	Multicopy gene
PGAM4	2	10.89	9.31112	13.4612	4.15011	0.879424	0.0807697	INV	Multicopy gene
PLGLB2	4	7.37	6.56305	8.18414	1.62109	0.349184	0.047387	INV	Multicopy gene
PPIAP21	8	46.87	35.415	62.8326	27.4176	4.89517	0.104449	VAR	Multicopy gene
PRAMEF14	3	11.37	6.70897	22.9233	16.2144	1.96135	0.172439	VAR	Multicopy gene
PRAMEF20	2	7.4	5.40539	9.4953	4.08992	0.740172	0.100039	VAR	Multicopy gene
PRAMEF5	9	16.79	10.7904	24.3781	13.5877	2.36758	0.141039	VAR	Multicopy gene
PRAMEF8	3	5.85	2.85542	12.0587	9.20323	0.963239	0.164543	VAR	Multicopy gene
PRR11	2	7.78	5.34198	11.0243	5.68234	1.12037	0.143953	VAR	Multicopy gene
PRR20A (probe 1)	5	18.39	6.05398	44.0659	38.0119	6.60116	0.358913	VAR	Multicopy gene
PRR20A (probe 2)	5	17.84	6.75924	43.5244	36.7652	6.25507	0.350712	VAR	Duplicate probe
PRY2	4	3.83	2.48686	4.99764	2.51078	0.400518	0.104486	VAR	Multicopy gene
PSG11	5	16.53	8.27777	27.1303	18.8525	3.26258	0.197362	VAR	Multicopy gene
PSG3	10	15.23	9.93418	23.4586	13.5244	1.47542	0.0968571	VAR	Multicopy gene
PTPN20A	2	3.8	2.74262	4.6901	1.94748	0.310335	0.0816486	INV	Multicopy gene
PYCR1	2	2.44	1.29531	3.11185	1.81654	0.254332	0.104175	VAR	Multicopy gene
RBMY1E	7	10.79	7.63295	14.3746	6.74167	1.21679	0.112793	VAR	Multicopy gene
REXO1L1 (probe 1)	9	171.17	110.163	233.011	122.848	24.6027	0.143729	VAR	Multicopy gene
REXO1L1 (probe 2)	10	175.55	108.05	266.126	158.075	30.9927	0.176545	VAR	Duplicate probe
RGPD1	2	14.04	10.3272	17.7767	7.44942	1.12947	0.0804707	INV	Multicopy gene
RGPD6	5	14.33	12.4826	17.0855	4.60295	0.826352	0.0576648	INV	Multicopy gene
RHOXF2	2	2.01	1.57223	2.81359	1.24136	0.184414	0.0919635	INV	Multicopy gene
RPS17	2	2.85	2.42491	3.4533	1.02839	0.164466	0.0577578	INV	Multicopy gene
RSPH10B	2	3.94	3.41052	6.69528	3.28476	0.298843	0.0758609	INV	Multicopy gene
SCRT1	2	2	1.47487	2.6753	1.20043	0.215175	0.107582	VAR	Multicopy gene
SCXB	2	2.13	0.419799	6.26023	5.84043	1.28179	0.601404	VAR	Excluded from analysis due to low count
SERF1B	2	3.61	1.65678	5.43933	3.78255	0.662306	0.183698	VAR	Multicopy gene
SFTPA1	4	3.78	3.17439	4.65488	1.48049	0.260999	0.0690792	INV	Multicopy gene
SIRT7	2	2.25	1.83021	2.72724	0.897028	0.176299	0.0783904	INV	Multicopy gene
SLX1B	2	7.06	4.0525	10.2302	6.17767	1.14275	0.161937	VAR	Multicopy gene
SMN2	2	3.45	1.67629	5.13016	3.45386	0.63182	0.183227	VAR	Multicopy gene
SNAR-A1	18	59.27	31.955	94.8944	62.9395	11.5387	0.194675	VAR	Multicopy gene
SPAG11	2	4.12	1.52598	7.81191	6.28593	1.1933	0.289648	VAR	Multicopy gene
SPANXA1	6	4.7	2.96165	8.08225	5.1206	1.04966	0.223401	VAR	Multicopy gene
SPDYE3	24	33.05	25.1455	43.0763	17.9308	2.81802	0.0852708	INV	Exonic repeat
SSX4	14	7.04	6.30688	7.89798	1.5911	0.389749	0.0553309	INV	Multicopy gene
SULT1A1	2	6.05	1.64196	13.959	12.317	2.29998	0.380074	VAR	Multicopy gene
SULT1A3	2	7.38	4.98488	10.386	5.40116	1.10485	0.149618	VAR	Multicopy gene
TAF9B	2	1.27	0.356948	2.73817	2.38122	0.39026	0.306903	VAR	Excluded from analysis due to low count
TAS1R3	2	2.45	1.71242	3.19137	1.47895	0.197298	0.0803911	VAR	Multicopy gene
TBC1D3 (probe 1)	15	39.34	20.9992	62.2651	41.2659	8.83926	0.224704	VAR	Multicopy gene
TBC1D3 (probe 2)	16	38.29	19.6368	60.8664	41.2295	9.6259	0.25137	VAR	Duplicate probe
TCEB3C	4	29.46	10.6541	55.0527	44.3986	7.50281	0.254692	VAR	Multicopy gene
THAP4	2	2.06	1.67732	2.45098	0.773667	0.136892	0.0663098	INV	Multicopy gene
TMEM106A	2	2.16	1.59216	2.78135	1.18919	0.207073	0.0959362	INV	Multicopy gene
TMEM167B	2	1.9	1.57476	2.32056	0.745801	0.140247	0.0738426	INV	Multicopy gene
TMPRSS11E	2	1.91	1.4151	2.5852	1.1701	0.188411	0.0987195	INV	Multicopy gene
TP53TG3	4	8.41	3.74833	14.6758	10.9275	2.13789	0.254229	VAR	Multicopy gene
TRIM49L1	5	13.46	7.68897	19.4317	11.7427	2.04226	0.151735	VAR	Multicopy gene
TSPY4	12	34.22	22.4216	44.8373	22.4157	4.33019	0.126536	VAR	Multicopy gene
UGT2B15	3	3.09	1.30967	5.10574	3.79606	0.863671	0.279153	VAR	Multicopy gene
USP17	16	138.94	73.7934	251.235	177.442	29.8991	0.215201	VAR	Multicopy gene
XAGE1	5	3.33	1.86211	5.40753	3.54542	0.795141	0.238655	VAR	Multicopy gene
XAGE2	2	1.77	1.11857	2.69889	1.58031	0.335759	0.189893	VAR	Multicopy gene
XKRY2	2	2.52	1.7138	3.07585	1.36205	0.198257	0.0786309	INV	Multicopy gene
ZFP62	2	2.06	1.24335	3.61888	2.37553	0.410414	0.199331	VAR	Multicopy gene
ZG16	2	2.06	1.41691	4.05468	2.63777	0.419778	0.203859	VAR	Multicopy gene
ZNF658B	3	6.11	4.36311	10.1407	5.77756	0.957312	0.156606	VAR	Multicopy gene
