# Supplementary material for: Digital Genotyping of Macrosatellites and Multicopy Genes Reveals Novel Biological Functions Associated with Copy Number Variation of Large Tandem Repeats
Source: PLoS Genet. 2014 Jun 19;10(6):e1004418. doi: 10.1371/journal.pgen.1004418 (PMC4063668; doi:10.1371/journal.pgen.1004418)
Supplement: Table S4 — Results of linkage disequilibrium analysis between probe counts and all SNPs located within ±250 kb of each probe position. For each probe we report the SNP identified with the highest R2 value with probe count within ±250 kb. Abbreviations: CEU, CEPH Europeans from Utah; YRI, Yoruba from Ibadan Nigeria; CHB, Han Chinese in Beijing, ALL: Includes CEU, YRI, CHB individuals combined. (XLSX) [file pgen.1004418.s009.xlsx]

## Sheet: Sheet1
Supplementary Table 4. Results of linkage disequilibrium analysis between probe counts and all SNPs located within ±250 kb of each probe position.
For each probe we report the SNP identified with the highest R2 value with probe count within ±250kb. Abbreviations: CEU, CEPH Europeans from Utah; YRI, Yoruba from Ibadan Nigeria; CHB, Han Chinese in Beijing, ALL: Includes CEU, YRI, CHB individuals combined.
Probe name	Group ALL SNP chromosome	Group ALL SNP start	Group ALL SNP end	Group ALL SNP ID	Group ALL R2	Group ALL p-value	Group YRI SNP chromosome	Group YRI SNP start	Group YRI SNP end	Group YRI SNP ID	Group YRI R2	Group YRI p-value	Group CHB SNP chromosome	Group CHB SNP start	Group CHB SNP end	Group CHB SNP ID	Group CHB R2	Group CHB p-value	Group CEU SNP chromosome	Group CEU SNP start	Group CEU SNP end	Group CEU SNP ID	Group CEU R2	Group CEU p-value	Category
AMY1A	chr1	103911480	103911481	rs10159229	0.165881	0.0001	chr1	103915061	103915062	rs11807489	0.125447	0.00519948	chr1	103805139	103805140	rs10881166	0.352918	0.0001	chr1	103812614	103812615	rs4244372	0.151127	0.00209979	Multicopy gene
ANXA8L1	chr10	46507376	46507377	rs1048156	0.0247546	0.0472	chr10	47037729	47037730	rs12246443	0.210134	0.00059994	chr10	47058065	47058066	rs17835817	0.148665	0.0155	chr10	47151922	47151923	rs4339976	0.157329	0.00359964	Multicopy gene
ARL17B	chr17	41544849	41544850	rs7225002	0.160386	0.0001	chr17	42191819	42191820	rs199530	0.2265	0.00029997	chr17	42203605	42203606	rs199524	0.711569	0.0001	chr17	41544849	41544850	rs7225002	0.291957	0.0001	Multicopy gene
AURKAIP1	chr1	1444134	1444135	rs10159059	0.161887	0.0001	chr1	1114525	1114526	rs6684820	0.115206	0.0089991	chr1	1455244	1455245	rs12032637	0.0834599	0.052	chr1	1145993	1145994	rs2887286	0.139812	0.0039996	Multicopy gene
BOLA2B	chr16	29176320	29176321	rs11864422	0.0771371	0.0002	chr16	30259774	30259775	rs8043854	0.22521	0.00019998	chr16	29123616	29123617	rs7191588	0.168969	0.0069	chr16	29171725	29171726	rs3851760	0.116002	0.0105989	Multicopy gene
C16orf54	chr16	29598696	29598697	rs12596308	0.0872317	0.0002	chr16	29606125	29606126	rs9922666	0.0788288	0.0312969	chr16	29598696	29598697	rs12596308	0.0873763	0.0492	chr16	29897239	29897240	rs11860782	0.103069	0.0206979	Multicopy gene
C4B	chr6	32217956	32217957	rs204999	0.147309	0.0001	chr6	32309873	32309874	rs2555467	0.3463	0.0001	chr6	32233979	32233980	rs3134603	0.244867	0.0015	chr6	32269407	32269408	rs204990	0.422785	0.0001	Multicopy gene
FAM75A1	chr9	39191450	39191451	rs9408403	0.0296807	0.0292	chr9	40740267	40740268	rs10123306	0.089176	0.0284971	chr9	43520789	43520790	rs2320423	0.0906313	0.0473	chr9	40743334	40743335	rs11523768	0.0699655	0.0652935	Multicopy gene
CBWD3	chr9	69724764	69724765	rs10752555	0.021124	0.0632	chr9	295653	295654	rs7857705	0.117352	0.00759924	chr9	68734833	68734834	rs2207484	0.123694	0.0195	chr9	323711	323712	rs1999011	0.16921	0.00149985	Multicopy gene
CCL3	chr17	31310633	31310634	rs1617347	0.159282	0.0001	chr17	31479994	31479995	rs9892907	0.218589	0.00039996	chr17	31485650	31485651	rs2889386	0.166126	0.0064	chr17	31499266	31499267	rs3213638	0.261273	0.0001	Multicopy gene
CCL4	chr17	31310633	31310634	rs1617347	0.132132	0.0002	chr17	31310633	31310634	rs1617347	0.193269	0.00039996	chr17	31385528	31385529	rs854670	0.127717	0.0203	chr17	31499266	31499267	rs3213638	0.245836	0.00019998	Duplicate probe
CKMT1A	chr15	41901073	41901074	rs663214	0.0724949	0.0006	chr15	41719394	41719395	rs12443102	0.0976125	0.0217978	chr15	41617758	41617759	rs2255440	0.0799661	0.0682	chr15	41999159	41999160	rs2016840	0.11157	0.00879912	Multicopy gene
CR1	chr1	205852911	205852912	rs6701713	0.333058	0.0001	chr1	205852911	205852912	rs6701713	0.457277	0.0001	chr1	205898775	205898776	rs10863451	0.114239	0.0386	chr1	205851590	205851591	rs3818361	0.739481	0.0001	Multicopy gene
DEFA1	chr8	6868003	6868004	rs4512398	0.160082	0.0001	chr8	6881815	6881816	rs7004995	0.386263	0.0001	chr8	6695294	6695295	rs2702934	0.231759	0.002	chr8	6868003	6868004	rs4512398	0.527753	0.0001	Multicopy gene
DEFB103A	chr8	7810173	7810174	rs2740607	0.0744826	0.0016	chr8	7810173	7810174	rs2740607	0.109482	0.020298	chr8	7243456	7243457	rs4840275	0.145756	0.012	chr8	7824201	7824202	rs2719525	0.300733	0.0001	Multicopy gene
DEFB104A	chr8	7810173	7810174	rs2740607	0.059508	0.0049	chr8	7755596	7755597	rs3177011	0.0898692	0.0172983	chr8	7243456	7243457	rs4840275	0.160957	0.0066	chr8	7824201	7824202	rs2719525	0.22431	0.00029997	Multicopy gene
DEFB105A	chr8	7810173	7810174	rs2740607	0.0109936	0.229	chr8	7810173	7810174	rs2740607	0.0512726	0.113789	chr8	7243456	7243457	rs4840275	0.138767	0.014	chr8	7810173	7810174	rs2740607	0.214651	0.00129987	Multicopy gene
DEFB106A	chr8	7810173	7810174	rs2740607	0.0282703	0.055	chr8	7755596	7755597	rs3177011	0.118526	0.0079992	chr8	7243456	7243457	rs4840275	0.158968	0.0083	chr8	7824201	7824202	rs2719525	0.236611	0.00019998	Multicopy gene
DEFB107A	chr8	7810173	7810174	rs2740607	0.0789795	0.0013	chr8	7810173	7810174	rs2740607	0.11089	0.0191981	chr8	7243456	7243457	rs4840275	0.116104	0.0258	chr8	7824201	7824202	rs2719525	0.310866	0.0001	Multicopy gene
DEFB130	chr8	11748296	11748297	rs12338	0.0564611	0.0034	chr8	12447033	12447034	rs9886476	0.132027	0.00569943	chr8	11733900	11733901	rs8944	0.10932	0.0256	chr8	11874030	11874031	rs7823808	0.112945	0.00819918	Multicopy gene
DGAT1	chr8	145765888	145765889	rs11989479	0.0847099	0.0002	chr8	145545582	145545583	rs7016335	0.0938224	0.0180982	chr8	145612135	145612136	rs17855765	0.137654	0.0112	chr8	145348579	145348580	rs9650467	0.163522	0.00139986	Multicopy gene
DTYMK	chr2	242055851	242055852	rs13026988	0.0469468	0.0078	chr2	242369062	242369063	rs7573250	0.115784	0.00809919	chr2	242160219	242160220	rs6757912	0.117763	0.021	chr2	242100387	242100388	rs12472418	0.0895285	0.0223978	Multicopy gene
DUX4	chr10	135195382	135195383	rs9919378	0.148926	0.0001	chr4	191019866	191019867	rs2739585	0.2242	0.0001	chr10	135126834	135126835	rs2255518	0.155691	0.0075	chr10	135120566	135120567	rs2480246	0.0681319	0.0445955	Multicopy gene
EIF3C	chr16	28064837	28064838	rs8063003	0.0283107	0.0381	chr16	28214487	28214488	rs9889107	0.0972685	0.0141986	chr16	28462199	28462200	rs2034874	0.15104	0.011	chr16	28244382	28244383	rs2726034	0.0729737	0.0420958	Multicopy gene
FAM75A5	chr9	39170168	39170169	rs2774149	0.0258521	0.0434	chr9	83619860	83619861	rs10867816	0.129804	0.00429957	chr9	43520789	43520790	rs2320423	0.210208	0.0029	chr9	83650674	83650675	rs10867821	0.108445	0.010399	Multicopy gene
FAM90A	chr8	6897290	6897291	rs4392921	0.0456821	0.0055	chr8	12445990	12445991	rs2681158	0.202893	0.00019998	chr8	12286402	12286403	rs2979547	0.352487	0.0001	chr8	12017494	12017495	rs4089931	0.142137	0.0029997	Multicopy gene
FCGBP	chr19	44957987	44957988	rs17642324	0.0575686	0.0021	chr19	45157800	45157801	rs7257627	0.16466	0.00229977	chr19	44955275	44955276	rs7249055	0.119581	0.0225	chr19	44957987	44957988	rs17642324	0.117296	0.00719928	Multicopy gene
FCGR	chr1	159759210	159759211	rs12129787	0.117264	0.0001	chr1	159790559	159790560	rs2793084	0.130312	0.00939906	chr1	159884774	159884775	rs6674499	0.403432	0.0001	chr1	159546872	159546873	rs3813630	0.155013	0.00189981	Multicopy gene
FOXD4L2	chr9	69724764	69724765	rs10752555	0.000739572	0.728	chr9	148309	148310	rs3008092	0.0859109	0.0246975	chr9	68734833	68734834	rs2207484	0.092065	0.043	chr9	206123	206124	rs561921	0.181605	0.00059994	Multicopy gene
SLX1B	chr16	29563593	29563594	rs1364182	0.0419209	0.0086	chr16	30259774	30259775	rs8043854	0.287886	0.0001	chr16	29171647	29171648	rs4988617	0.170246	0.006	chr16	30033300	30033301	rs7698	0.105925	0.0104989	Multicopy gene
GSTM	chr1	109843966	109843967	rs1043274	0.11762	0.0001	chr1	110024529	110024530	rs366732	0.895656	0.0001	chr1	110053994	110053995	rs366631	0.687123	0.0001	chr1	110055433	110055434	rs674787	0.737405	0.0001	Multicopy gene
GSTT2	chr22	22597046	22597047	rs5751777	0.852269	0.0001	chr22	22597046	22597047	rs5751777	0.779995	0.0001	chr22	22619364	22619365	rs575959	0.953689	0.0001	chr22	22619364	22619365	rs575959	0.891022	0.0001	Multicopy gene
GUSBP1	chr5	68740959	68740960	rs1168405	0.00587356	0.348	chr5	21691904	21691905	rs10075850	0.131315	0.00669933	chr5	21511711	21511712	rs6894438	0.348636	0.0002	chr5	21457468	21457469	rs11746478	0.331078	0.0001	Multicopy gene
HP	chr16	70668041	70668042	rs2021171	0.36979	0.0001	chr16	70693731	70693732	rs9932236	0.841545	0.0001	chr16	70671502	70671503	rs217181	0.389578	0.0001	chr16	70671502	70671503	rs217181	0.22993	0.0001	Multicopy gene
HRNR	chr1	150489956	150489957	rs7537633	0.422318	0.0001	chr1	150450772	150450773	rs4845743	0.743846	0.0001	chr1	150432501	150432502	rs1552991	0.81514	0.0001	chr1	150450772	150450773	rs4845743	0.66645	0.0001	Multicopy gene
KIR2DL2	chr19	60036050	60036051	rs2916050	0.292296	0.0001	chr19	59939022	59939023	rs11880171	0.413257	0.0001	chr19	60036050	60036051	rs2916050	0.26965	0.0011	chr19	60036050	60036051	rs2916050	0.421369	0.0001	Multicopy gene
KIR2DL4	chr19	59938942	59938943	rs17273330	0.146598	0.0001	chr19	60036050	60036051	rs2916050	0.468886	0.0001	chr19	59905092	59905093	rs11084367	0.141332	0.0092	chr19	59938942	59938943	rs17273330	0.135507	0.00489951	Multicopy gene
KIR2DL5A	chr19	60018405	60018406	rs678812	0.31153	0.0001	chr19	59971716	59971717	rs8107261	0.373107	0.0001	chr19	60018405	60018406	rs678812	0.715863	0.0001	chr19	60036050	60036051	rs2916050	0.47579	0.0001	Multicopy gene
KIR2DS2	chr19	60036050	60036051	rs2916050	0.350234	0.0001	chr19	59939022	59939023	rs11880171	0.300967	0.0001	chr19	60036050	60036051	rs2916050	0.505308	0.0001	chr19	60036050	60036051	rs2916050	0.44379	0.0001	Multicopy gene
KIR3DP1	chr19	60036050	60036051	rs2916050	0.102527	0.0003	chr19	60036050	60036051	rs2916050	0.489393	0.0001	chr19	60119459	60119460	rs775837	0.172698	0.0075	chr19	59868073	59868074	rs731170	0.171334	0.00139986	Multicopy gene
KLRC2	chr12	10448310	10448311	rs2246809	0.467541	0.0001	chr12	10451857	10451858	rs2734565	0.451883	0.0001	chr12	10451857	10451858	rs2734565	0.481296	0.0001	chr12	10428145	10428146	rs2617156	0.635988	0.0001	Multicopy gene
KRTAP1-1	chr17	36307356	36307357	rs11651987	0.127768	0.0002	chr17	36551162	36551163	rs16966497	0.607412	0.0001	chr17	36541316	36541317	rs1874607	0.602295	0.0001	chr17	36709926	36709927	rs12453358	0.108193	0.0166983	Multicopy gene
KRTAP3-1	chr17	36738316	36738317	rs16966686	0.211289	0.0001	chr17	36574209	36574210	rs397782	0.621898	0.0001	chr17	36713840	36713841	rs4243258	0.228679	0.001	chr17	36849676	36849677	rs4796786	0.0929443	0.0213979	Multicopy gene
KRTAP4-1	chr17	36734845	36734846	rs12451938	0.38803	0.0001	chr17	36567286	36567287	rs453420	0.226378	0.00049995	chr17	36806069	36806070	rs739682	0.742627	0.0001	chr17	36692412	36692413	rs8069991	0.406256	0.0001	Multicopy gene
CLEC18A	chr16	68754251	68754252	rs729087	0.128307	0.0001	chr16	72953792	72953793	rs11861547	0.220277	0.00059994	chr16	72894536	72894537	rs1195629	0.167644	0.0049	chr16	73071532	73071533	rs1005715	0.276177	0.00019998	Multicopy gene
EIF3C	chr16	28751568	28751569	rs7498491	0.288344	0.0001	chr16	28503200	28503201	rs17640009	0.370931	0.0001	chr16	28462199	28462200	rs2034874	0.262516	0.0007	chr16	28811156	28811157	rs6565261	0.417268	0.0001	Multicopy gene
LOC653606	chr1	12802739	12802740	rs4845917	0.0771655	0.0006	chr1	13757789	13757790	rs10927872	0.0837612	0.0270973	chr1	12837690	12837691	rs9726887	0.540521	0.0001	chr1	13668383	13668384	rs11584331	0.258207	0.00039996	Multicopy gene
LOC727800	chr9	139142702	139142703	rs4880095	0.04487	0.0067	chr9	139142702	139142703	rs4880095	0.0778325	0.029697	chr9	139070171	139070172	rs3763662	0.183637	0.0033	chr9	139110350	139110351	rs7871579	0.0572729	0.0718928	Multicopy gene
GTF2H2C	chr5	68677231	68677232	rs10471775	0.157896	0.0001	chr5	68669146	68669147	rs13178839	0.0580225	0.070293	chr5	68677231	68677232	rs10471775	0.122274	0.0191	chr5	68692082	68692083	rs2010352	0.0538897	0.0743926	Multicopy gene
TRIM49L1	chr11	89512856	89512857	rs7116901	0.0692906	0.002	chr11	54591778	54591779	rs4540846	0.201738	0.00049995	chr11	54803862	54803863	rs12795435	0.132291	0.0192	chr11	89563527	89563528	rs10765271	0.150181	0.00409959	Multicopy gene
LPA	chr6	160866438	160866439	rs3124787	0.170028	0.0001	chr6	160725658	160725659	rs1510229	0.195287	0.00129987	chr6	161002788	161002789	rs1367210	0.100471	0.0468	chr6	161028792	161028793	rs6455698	0.220863	0.00029997	Exonic repeat
MSat01	chr2	95709244	95709245	rs11164049	0.0833898	0.0002	chr2	97542294	97542295	rs6718109	0.324904	0.0001	chr2	97384419	97384420	rs10207116	0.254595	0.0003	chr2	96011582	96011583	rs4144055	0.155726	0.00249975	mSAT
MSat05	chr4	48753051	48753052	rs10024211	0.128574	0.0001	chr4	48749436	48749437	rs2605232	0.0413513	0.124788	chr4	49194595	49194596	rs1694645	0.119179	0.019	chr4	49319472	49319473	rs9631860	0.0505615	0.0990901	mSAT
MSat06	chr5	17793019	17793020	rs1399483	0.131217	0.0001	chr5	17754975	17754976	rs2055818	0.157934	0.00359964	chr5	17836287	17836288	rs17710572	0.19456	0.0027	chr5	17508565	17508566	rs6863447	0.222901	0.0001	mSAT
MSat07	chr7	62781991	62781992	rs10949837	0.167898	0.0001	chr7	56768729	56768730	rs6963308	0.17878	0.00189981	chr7	63000435	63000436	rs6962010	0.331254	0.0002	chr7	62620694	62620695	rs2312001	0.379727	0.0001	mSAT
MSat09	chr8	11821018	11821019	rs9801857	0.117699	0.0001	chr8	12445990	12445991	rs2681158	0.166546	0.00129987	chr8	12286402	12286403	rs2979547	0.315299	0.0001	chr8	7824201	7824202	rs2719525	0.175582	0.00159984	mSAT
MSat10	chr9	114932091	114932092	rs10981638	0.0967889	0.0001	chr9	114826861	114826862	rs8181198	0.146416	0.0019998	chr9	114854293	114854294	rs10817437	0.302705	0.0001	chr9	114841071	114841072	rs12378227	0.311179	0.0001	mSAT
MSat12	chr19	8860310	8860311	rs11673197	0.102278	0.0001	chr19	8813054	8813055	rs8100230	0.117766	0.00679932	chr19	8773828	8773829	rs2918292	0.300504	0.0005	chr19	8780819	8780820	rs523144	0.180025	0.00079992	mSAT
MSat13	chr19	42642637	42642638	rs10425719	0.183778	0.0001	chr19	41696576	41696577	rs17238977	0.0936951	0.0156984	chr19	42429689	42429690	rs320881	0.359716	0.0001	chr19	42211642	42211643	rs2562604	0.336918	0.0001	mSAT
MSat14	chr19	42642637	42642638	rs10425719	0.196675	0.0001	chr19	42689791	42689792	rs2291004	0.125638	0.00589941	chr19	42642637	42642638	rs10425719	0.355952	0.0001	chr19	42211642	42211643	rs2562604	0.330956	0.0001	mSAT
MUC12	chr7	100413674	100413675	rs13224928	0.134931	0.0001	chr7	100526401	100526402	rs6942824	0.292013	0.0001	chr7	100421359	100421360	rs1791	0.434036	0.0001	chr7	100421195	100421196	rs6980143	0.381388	0.0001	Multicopy gene
MUC5AC	chr11	1077971	1077972	rs10902088	0.0591689	0.002	chr11	995107	995108	rs7394783	0.166682	0.00109989	chr11	1095975	1095976	rs4077759	0.24384	0.0003	chr11	1077971	1077972	rs10902088	0.124799	0.00669933	Multicopy gene
NBPF10	chr1	16836013	16836014	rs12119879	0.141228	0.0001	chr1	21696694	21696695	rs1780321	0.196302	0.00079992	chr1	21610606	21610607	rs2316499	0.187907	0.0033	chr1	21560494	21560495	rs2774020	0.185137	0.00129987	Multicopy gene
NBPF16	chr1	16612539	16612540	rs4661747	0.098901	0.0002	chr1	146202410	146202411	rs6666013	0.148164	0.00249975	chr1	143709491	143709492	rs1778620	0.21936	0.0019	chr1	143752128	143752129	rs3806378	0.197791	0.00049995	Multicopy gene
NEB	chr2	151960176	151960177	rs17806222	0.0870336	0.0002	chr2	151907909	151907910	rs6433369	0.0961167	0.0169983	chr2	152175246	152175247	rs11902616	0.219118	0.001	chr2	151960176	151960177	rs17806222	0.219119	0.00039996	Multicopy gene
NPB	chr17	77632316	77632317	rs4246445	0.0606761	0.0016	chr17	77685419	77685420	rs4789753	0.165864	0.00159984	chr17	77624968	77624969	rs4969485	0.143147	0.0114	chr17	77517007	77517008	rs4239275	0.0589407	0.0789921	Multicopy gene
ORM1	chr9	116083172	116083173	rs1249744	0.0605031	0.0017	chr9	116219370	116219371	rs9987709	0.306269	0.0001	chr9	115984153	115984154	rs10759686	0.135498	0.0203	chr9	116149866	116149867	rs3748178	0.243134	0.00089991	Multicopy gene
P4HB	chr17	77307787	77307788	rs9319620	0.0611351	0.002	chr17	77632316	77632317	rs4246445	0.0814924	0.0282972	chr17	77255141	77255142	rs7406566	0.0916214	0.0447	chr17	77517007	77517008	rs4239275	0.161427	0.00329967	Multicopy gene
PCYT2	chr17	77556006	77556007	rs7213474	0.0282312	0.0307	chr17	77229630	77229631	rs7406828	0.0661224	0.0524948	chr17	77707817	77707818	rs9911379	0.0445831	0.158	chr17	77638374	77638375	rs4485435	0.0716947	0.0450955	Multicopy gene
PGA3	chr11	60727129	60727130	rs12799829	0.433675	0.0001	chr11	60722036	60722037	rs11230633	0.325404	0.0001	chr11	60513163	60513164	rs2905509	0.033864	0.228	chr11	60722036	60722037	rs11230633	0.552999	0.0001	Multicopy gene
PPIAP21	chr1	146824660	146824661	rs11486114	0.0828298	0.0003	chr1	143254656	143254657	rs7518725	0.369499	0.0001	chr1	146268314	146268315	rs12561867	0.133637	0.0145	chr1	147941415	147941416	rs4649592	0.371629	0.0001	Multicopy gene
PRAMEF14	chr1	12748552	12748553	rs7549693	0.0884957	0.0001	chr1	13785473	13785474	rs10927903	0.109673	0.0180982	chr1	12738902	12738903	rs10746500	0.206283	0.0014	chr1	12935703	12935704	rs11122073	0.170997	0.00089991	Multicopy gene
PRAMEF20	chr1	13385889	13385890	rs2017152	0.0140835	0.127	chr1	13716239	13716240	rs11799590	0.0883601	0.0248975	chr1	13757789	13757790	rs10927872	0.113263	0.025	chr1	13576248	13576249	rs870007	0.073173	0.0357964	Multicopy gene
PRAMEF5	chr1	12920854	12920855	rs7525044	0.0867825	0.0003	chr1	12673309	12673310	rs3128450	0.202338	0.00049995	chr1	12837690	12837691	rs9726887	0.367444	0.0003	chr1	13713881	13713882	rs2999865	0.108436	0.00979902	Multicopy gene
PRAMEF8	chr1	12756839	12756840	rs4282833	0.0270941	0.0368	chr1	13702005	13702006	rs2999899	0.137653	0.00719928	chr1	13713641	13713642	rs2990683	0.12444	0.0169	chr1	12856884	12856885	rs12097481	0.220976	0.00019998	Multicopy gene
PRR11	chr17	54868372	54868373	rs12150440	0.216491	0.0001	chr17	54738980	54738981	rs6503915	0.160241	0.00119988	chr17	54703611	54703612	rs17823130	0.128546	0.0157	chr17	54856109	54856110	rs758380	0.109899	0.00959904	Multicopy gene
PRR20A (probe 1)	chr13	56404122	56404123	rs9569556	0.0544675	0.0033	chr13	56646092	56646093	rs6561928	0.137693	0.00269973	chr13	56878585	56878586	rs9316933	0.0986371	0.0474	chr13	56423592	56423593	rs7982015	0.180435	0.00159984	Multicopy gene
PRR20A (probe 2)	chr13	56391025	56391026	rs9569554	0.0360937	0.0155	chr13	56777117	56777118	rs9563490	0.134987	0.00469953	chr13	56734305	56734306	rs9527628	0.0980429	0.047	chr13	56423592	56423593	rs7982015	0.165613	0.00249975	Duplicate probe
PSG11	chr19	48016320	48016321	rs7254439	0.144959	0.0001	chr19	48013904	48013905	rs4621086	0.240681	0.00019998	chr19	47889874	47889875	rs10421714	0.155417	0.0092	chr19	48151969	48151970	rs8110637	0.101584	0.0142986	Multicopy gene
PSG3	chr19	48392760	48392761	rs7247251	0.0428777	0.007	chr19	48499479	48499480	rs2215124	0.132365	0.00369963	chr19	48016320	48016321	rs7254439	0.113592	0.0324	chr19	48236801	48236802	rs10425087	0.139625	0.00309969	Multicopy gene
PYCR1	chr17	77594187	77594188	rs9907483	0.0759767	0.0008	chr17	77653046	77653047	rs7225637	0.14522	0.00269973	chr17	77303621	77303622	rs12449703	0.108389	0.0266	chr17	77601175	77601176	rs9915228	0.0488863	0.0909909	Multicopy gene
REXO1L1 (probe 1)	chr8	87026922	87026923	rs6468869	0.0449155	0.0065	chr8	86958848	86958849	rs7832184	0.248574	0.00029997	chr8	87123513	87123514	rs12550706	0.107989	0.0269	chr8	86918261	86918262	rs2930553	0.11812	0.00649935	Multicopy gene
REXO1L1 (probe 2)	chr8	87113900	87113901	rs9785065	0.0669657	0.0007	chr8	86958848	86958849	rs7832184	0.16646	0.00209979	chr8	87115420	87115421	rs13281353	0.0827658	0.0569	chr8	86956065	86956066	rs13439066	0.0863518	0.0216978	Duplicate probe
SCRT1	chr8	145778842	145778843	rs4925812	0.089489	0.0002	chr8	145602004	145602005	rs13258200	0.106848	0.0117988	chr8	145538679	145538680	rs12546042	0.049738	0.147	chr8	145538679	145538680	rs12546042	0.0773798	0.0322968	Multicopy gene
SNAR-A1	chr19	55198177	55198178	rs3786675	0.0520531	0.0027	chr19	55215533	55215534	rs10500302	0.226314	0.0001	chr19	53093140	53093141	rs296376	0.185589	0.0036	chr19	53038899	53038900	rs12459926	0.188276	0.00179982	Multicopy gene
SPAG11	chr8	7810173	7810174	rs2740607	0.059381	0.0048	chr8	7810173	7810174	rs2740607	0.119943	0.0141986	chr8	7243456	7243457	rs4840275	0.121927	0.024	chr8	7824201	7824202	rs2719525	0.192342	0.00069993	Multicopy gene
SULT1A1	chr16	28745015	28745016	rs8049439	0.145802	0.0001	chr16	28539521	28539522	rs2411453	0.355275	0.0001	chr16	28539085	28539086	rs1968752	0.373142	0.0001	chr16	28510835	28510836	rs762634	0.471066	0.0001	Multicopy gene
SULT1A3	chr16	29563710	29563711	rs1364184	0.0640598	0.0007	chr16	30259774	30259775	rs8043854	0.310432	0.0001	chr16	29591680	29591681	rs17842268	0.11491	0.0212	chr16	29223840	29223841	rs11639841	0.0784077	0.0371963	Multicopy gene
TAS1R3	chr1	1070787	1070788	rs1539637	0.0203112	0.0668	chr1	1090079	1090080	rs1891905	0.118687	0.0079992	chr1	1455244	1455245	rs12032637	0.14729	0.0094	chr1	1476696	1476697	rs3128342	0.0361428	0.143686	Multicopy gene
TBC1D3 (probe 1)	chr17	31427051	31427052	rs862807	0.117829	0.0001	chr17	31329183	31329184	rs11080368	0.210475	0.00059994	chr17	31945833	31945834	rs2306595	0.250674	0.0008	chr17	31906075	31906076	rs4796221	0.170915	0.00069993	Multicopy gene
TBC1D3 (probe 2)	chr17	33154540	33154541	rs4794758	0.10758	0.0002	chr17	31329183	31329184	rs11080368	0.178646	0.00149985	chr17	32017831	32017832	rs3744593	0.262242	0.0004	chr17	31486393	31486394	rs12051551	0.170176	0.00179982	Duplicate probe
TCEB3C	chr18	42584601	42584602	rs4624284	0.114123	0.0001	chr18	43059917	43059918	rs2684836	0.0725331	0.0523948	chr18	42943231	42943232	rs11872531	0.0858038	0.0705	chr18	42923170	42923171	rs2571022	0.129937	0.00549945	Multicopy gene
LOC100506776	chr7	38371495	38371496	rs2160195	0.156507	0.0001	chr7	38369891	38369892	rs3892858	0.336847	0.0001	chr7	38353315	38353316	rs2736947	0.395204	0.0001	chr7	38371495	38371496	rs2160195	0.274062	0.0001	Multicopy gene
UGT2B15	chr4	69031628	69031629	rs2708697	0.23003	0.0001	chr4	69525782	69525783	rs3100645	0.6416	0.0001	chr4	69525782	69525783	rs3100645	0.753726	0.0001	chr4	69525782	69525783	rs3100645	0.779015	0.0001	Multicopy gene
USP17	chr4	9015041	9015042	rs6449294	0.0844825	0.0004	chr4	9176357	9176358	rs11939517	0.105393	0.0150985	chr4	8985103	8985104	rs6449038	0.365869	0.0001	chr4	8985103	8985104	rs6449038	0.335789	0.0001	Multicopy gene
ZFP62	chr5	180138742	180138743	rs6859061	0.0581785	0.0021	chr5	180052429	180052430	rs10055894	0.147014	0.00169983	chr5	179991447	179991448	rs2290985	0.114793	0.0221	chr5	180443742	180443743	rs6864333	0.0565435	0.0777922	Multicopy gene
ZG16	chr16	29574236	29574237	rs11150564	0.146818	0.0001	chr16	29578780	29578781	rs13333682	0.0908723	0.0187981	chr16	29795301	29795302	rs9926856	0.0487195	0.152	chr16	29825534	29825535	rs1129700	0.0475304	0.0916908	Multicopy gene
FAM72A							chr1	204153472	204153473	rs16830374	0.0679206	0.040296	chr1	147967376	147967377	rs12083596	0.152848	0.0069	chr1	147966306	147966307	rs4247152	0.0966384	0.0163984	Multicopy gene
TP53TG3							chr16	33325822	33325823	rs7192255	0.112705	0.0109989							chr16	32045465	32045466	rs12927233	0.0522311	0.0789921	Multicopy gene
ZNF658B							chr9	39262880	39262881	rs9298992	0.103	0.0123988	chr9	40740267	40740268	rs10123306	0.162668	0.0148	chr9	40681867	40681868	rs273336	0.021433	0.271973	Multicopy gene
Probe name	ALL female SNP chromosome	ALL female SNP start	ALL female SNP end	ALL female SNP	ALL female R2	ALL female p-value	YRI female SNP chromosome	YRI female SNP start	YRI female SNP end	YRI female SNP	YRI female R2	YRI female p-value	CHB female SNP chromosome	CHB female SNP start	CHB female SNP end	CHB female SNP	CHB female R2	CHB female p-value	CEU female SNP chromosome	CEU female SNP start	CEU female SNP end	CEU female SNP	CEU female R2	CEU female p-value	Category
CT45	chrX	134818609	134818610	rs5974569	0.165741	0.00019998	chrX	134903812	134903813	rs12394374	0.140613	0.0373963	chrX	134426565	134426566	rs5975522	0.147544	0.069893	chrX	134775699	134775700	rs2034920	0.277182	0.00259974	Multicopy gene
CT47 (probe 1)	chrX	119728233	119728234	rs4825721	0.0656182	0.019798	chrX	119812039	119812040	rs5911011	0.271718	0.00239976	chrX	119815845	119815846	rs5956251	0.20414	0.0287971	chrX	120017301	120017302	rs9699235	0.203653	0.0106989	Multicopy gene
CT47 (probe 2)	chrX	118175419	118175420	rs6603484	0.061507	0.0240976	chrX	119789953	119789954	rs4825729	0.263884	0.0029997	chrX	118175419	118175420	rs6603484	0.392613	0.00179982	chrX	117921322	117921323	rs2908539	0.187104	0.0275972	Duplicate probe
GAGE6	chrX	49015966	49015967	rs4824747	0.372882	0.0001							chrX	49015966	49015967	rs4824747	0.594475	0.0001	chrX	49015966	49015967	rs4824747	0.299575	0.00369963	Multicopy gene
H2AFB1	chrX	153977438	153977439	rs5945300	0.122639	0.00129987							chrX	154055999	154056000	rs6642356	0.148965	0.059694	chrX	153677552	153677553	rs2664167	0.183404	0.0267973	Multicopy gene
LOC389852	chrX	47980152	47980153	rs5906596	0.10872	0.00559944							chrX	47506951	47506952	rs5953095	0.266713	0.0108989	chrX	47948719	47948720	rs12843603	0.146183	0.0367963	Multicopy gene
MSat15	chrX	114778224	114778225	rs5987957	0.141816	0.00069993							chrX	114921749	114921750	rs11091070	0.276762	0.0113989	chrX	115138080	115138081	rs4469636	0.149994	0.0410959	mSAT
MAGEA2	chrX	151799207	151799208	rs5924768	0.0892192	0.00659934							chrX	151733651	151733652	rs5970386	0.330744	0.00569943	chrX	151836688	151836689	rs17327072	0.221219	0.00839916	Multicopy gene
OPN1MW	chrX	153062077	153062078	rs1573656	0.105784	0.00329967							chrX	152901147	152901148	rs6571303	0.372024	0.00369963	chrX	152864845	152864846	rs762656	0.343437	0.00109989	Multicopy gene
SPANXA1	chrX	140778599	140778600	rs7876779	0.266399	0.0001							chrX	140334708	140334709	rs6636296	0.280671	0.0109989	chrX	139739571	139739572	rs7063248	0.20738	0.0124987	Multicopy gene
XAGE1	chrX	52603269	52603270	rs5986148	0.02576	0.147585							chrX	52112408	52112409	rs7049569	0.26615	0.010099	chrX	52030398	52030399	rs5943665	0.0311616	0.348865	Multicopy gene
XAGE2	chrX	51899720	51899721	rs11798635	0.0508069	0.0430957							chrX	52112408	52112409	rs7049569	0.10377	0.133187	chrX	51899720	51899721	rs11798635	0.0593485	0.19978	Multicopy gene
