# Supplementary material for: Digital Genotyping of Macrosatellites and Multicopy Genes Reveals Novel Biological Functions Associated with Copy Number Variation of Large Tandem Repeats
Source: PLoS Genet. 2014 Jun 19;10(6):e1004418. doi: 10.1371/journal.pgen.1004418 (PMC4063668; doi:10.1371/journal.pgen.1004418)
Supplement: Table S5 — Filtered results of linkage disequilibrium analysis between probe counts and SNPs within ±250 kb of each probe position. This shows similar results to those presented in Table S4, except for each probe we report the SNP identified with the highest R2 value with probe count within ±250 kb after removing SNPs that: (i) overlap regions of common copy number variation (CNVs with ≥10% MAF, [52]), (ii) overlap annotated segmental duplications, or (iii) the 51 bp sequence centered on the SNP does not map uniquely within the genome using BLAT. Abbreviations: CEU, CEPH Europeans from Utah; YRI, Yoruba from Ibadan Nigeria; CHB, Han Chinese in Beijing, ALL: Includes CEU, YRI, CHB individuals combined. (XLSX) [file pgen.1004418.s010.xlsx]

## Sheet: Sheet1
Supplementary Table 5. Filtered results of linkage disequilibrium analysis between probe counts and SNPs within ±250 kb of each probe position.
For each probe we report the SNP identified with the highest R2 value with probe count within ±250kb after removing SNPs that: (i) Overlap regions of common copy number variation (CNVs with ≥10% MAF, Conrad et al. 2010), (ii) overlap annotated segmental duplications, or (iii) the 51bp sequence centered on the SNP does not map uniquely within the genome using BLAT. Abbreviations: CEU, CEPH Europea…
Probe name	Group ALL chromosome	Group ALL SNP start	Group ALL SNP end	Group ALL SNP ID	Group ALL R2	Group ALL p-value	Group YRI chromosome	Group YRI SNP start	Group YRI SNP end	Group YRI SNP ID	Group YRI R2	Group YRI p-value	Group CHB chromosome	Group CHB SNP start	Group CHB SNP end	Group CHB SNP ID	Group CHB R2	Group CHB p-value	Group CEU chromosome	Group CEU SNP start	Group CEU SNP end	Group CEU SNP ID	Group CEU R2	Group CEU p-value
AMY1A	chr1	103911480	103911481	rs10159229	0.165881	0.0001	chr1	104243431	104243432	rs1182584	0.112153	0.00879912	chr1	103805139	103805140	rs10881166	0.352918	0.0001	chr1	103812614	103812615	rs4244372	0.151127	0.00209979
ANXA8L1							chr10	48105776	48105777	rs4075853	0.113195	0.0124987	chr10	48080453	48080454	rs9421737	0.0717097	0.0865	chr10	48044764	48044765	rs7093975	0.0667428	0.0435956
ARL17B	chr17	41544849	41544850	rs7225002	0.160386	0.0001	chr17	42191819	42191820	rs199530	0.2265	0.00029997	chr17	42203605	42203606	rs199524	0.711569	0.0001	chr17	41544849	41544850	rs7225002	0.291957	0.0001
AURKAIP1	chr1	1110293	1110294	rs1320571	0.0767677	0.0004	chr1	1114525	1114526	rs6684820	0.115206	0.0089991	chr1	1469195	1469196	rs7533	0.0643304	0.0923	chr1	1145993	1145994	rs2887286	0.139812	0.0039996
BOLA2B	chr16	29903380	29903381	rs4787489	0.0620486	0.0016	chr16	30266908	30266909	rs4787642	0.186368	0.00049995	chr16	30040260	30040261	rs9921806	0.0923295	0.0393	chr16	30033300	30033301	rs7698	0.0947063	0.0171983
C16orf54	chr16	29610834	29610835	rs9940962	0.0772412	0.0005	chr16	29606125	29606126	rs9922666	0.0788288	0.0312969	chr16	29830488	29830489	rs8047140	0.077842	0.0643	chr16	29897239	29897240	rs11860782	0.103069	0.0206979
C4B	chr6	32217956	32217957	rs204999	0.147309	0.0001	chr6	32309873	32309874	rs2555467	0.3463	0.0001	chr6	32233979	32233980	rs3134603	0.244867	0.0015	chr6	32269407	32269408	rs204990	0.422785	0.0001
CBWD3							chr9	295653	295654	rs7857705	0.117352	0.00759924	chr9	282672	282673	rs811995	0.0732275	0.0679	chr9	323711	323712	rs1999011	0.16921	0.00149985
CCL3	chr17	31381257	31381258	rs854666	0.0782751	0.0003	chr17	31329183	31329184	rs11080368	0.128253	0.00539946	chr17	31385528	31385529	rs854670	0.115782	0.0228	chr17	31428389	31428390	rs1719220	0.15183	0.00239976
CCL4	chr17	31409326	31409327	rs854461	0.086161	0.0002	chr17	31231115	31231116	rs2280789	0.155612	0.00209979	chr17	31385528	31385529	rs854670	0.127717	0.0203	chr17	31898957	31898958	rs12601485	0.175416	0.00119988
CDC37P1	chr16	28751568	28751569	rs7498491	0.288344	0.0001	chr16	28503200	28503201	rs17640009	0.370931	0.0001	chr16	28462199	28462200	rs2034874	0.262516	0.0007	chr16	28811156	28811157	rs6565261	0.417268	0.0001
CKMT1A	chr15	41901073	41901074	rs663214	0.0724949	0.0006	chr15	41557707	41557708	rs527921	0.0551074	0.0736926	chr15	41617758	41617759	rs2255440	0.0799661	0.0682	chr15	41999159	41999160	rs2016840	0.11157	0.00879912
CLEC18A	chr16	68754251	68754252	rs729087	0.128307	0.0001	chr16	73030359	73030360	rs3851727	0.214809	0.00049995	chr16	73023919	73023920	rs6564097	0.167276	0.0051	chr16	73071532	73071533	rs1005715	0.276177	0.00019998
CR1	chr1	205743226	205743227	rs4310446	0.227734	0.0001	chr1	205822961	205822962	rs1746658	0.411469	0.0001	chr1	205898775	205898776	rs10863451	0.114239	0.0386	chr1	205870763	205870764	rs1408077	0.661145	0.0001
DEFA1	chr8	6868003	6868004	rs4512398	0.160082	0.0001	chr8	6881815	6881816	rs7004995	0.386263	0.0001	chr8	6695294	6695295	rs2702934	0.231759	0.002	chr8	6868003	6868004	rs4512398	0.527753	0.0001
DEFB130	chr8	11748296	11748297	rs12338	0.0564611	0.0034	chr8	11865608	11865609	rs4841659	0.119801	0.0122988	chr8	11733900	11733901	rs8944	0.10932	0.0256	chr8	11874030	11874031	rs7823808	0.112945	0.00819918
DGAT1	chr8	145765888	145765889	rs11989479	0.0847099	0.0002	chr8	145545582	145545583	rs7016335	0.0938224	0.0180982	chr8	145612135	145612136	rs17855765	0.137654	0.0112	chr8	145348579	145348580	rs9650467	0.163522	0.00139986
DTYMK	chr2	242055851	242055852	rs13026988	0.0469468	0.0078	chr2	242166638	242166639	rs10201535	0.0994535	0.0175982	chr2	242160219	242160220	rs6757912	0.117763	0.021	chr2	242100387	242100388	rs12472418	0.0895285	0.0223978
DUX4							chr4	191019866	191019867	rs2739585	0.2242	0.0001	chr4	191131639	191131640	rs10024866	0.091759	0.0523	chr4	191015053	191015054	rs2685850	0.0437374	0.114489
EIF3C	chr16	28064837	28064838	rs8063003	0.0283107	0.0381	chr16	28214487	28214488	rs9889107	0.0972685	0.0141986	chr16	28462199	28462200	rs2034874	0.15104	0.011	chr16	28244382	28244383	rs2726034	0.0729737	0.0420958
FAM72A							chr1	204153472	204153473	rs16830374	0.0679206	0.040296	chr1	204074635	204074636	rs11240572	0.0376252	0.223	chr1	204183931	204183932	rs7419153	0.0957756	0.0167983
FAM75A5							chr9	83619860	83619861	rs10867816	0.129804	0.00429957	chr9	83645491	83645492	rs7874530	0.140672	0.0109	chr9	83650674	83650675	rs10867821	0.108445	0.010399
FAM90A	chr8	6897290	6897291	rs4392921	0.0456821	0.0055	chr8	8158657	8158658	rs2138851	0.157523	0.00269973	chr8	11862984	11862985	rs4076491	0.0953664	0.0436	chr8	11836092	11836093	rs4841645	0.107496	0.0104989
FCGBP	chr19	44957987	44957988	rs17642324	0.0575686	0.0021	chr19	45291931	45291932	rs10423298	0.14608	0.00239976	chr19	44955275	44955276	rs7249055	0.119581	0.0225	chr19	44957987	44957988	rs17642324	0.117296	0.00719928
FCGR	chr1	159925281	159925282	rs11578979	0.0416527	0.0099	chr1	159614058	159614059	rs16832908	0.0782789	0.0321968	chr1	159947491	159947492	rs1934908	0.246924	0.001	chr1	159546872	159546873	rs3813630	0.155013	0.00189981
FOXD4L2							chr9	70290527	70290528	rs7867443	0.0775075	0.0309969	chr9	282672	282673	rs811995	0.069738	0.0812	chr9	206123	206124	rs561921	0.181605	0.00059994
GSTM	chr1	109843966	109843967	rs1043274	0.11762	0.0001	chr1	109902753	109902754	rs7553095	0.231766	0.0001	chr1	110070808	110070809	rs1854962	0.231516	0.0008	chr1	110068276	110068277	rs11101992	0.237957	0.00019998
GSTT2	chr22	22597046	22597047	rs5751777	0.852269	0.0001	chr22	22597046	22597047	rs5751777	0.779995	0.0001	chr22	22587336	22587337	rs1002286	0.953689	0.0001	chr22	22597046	22597047	rs5751777	0.887692	0.0001
GTF2H2C	chr5	68677231	68677232	rs10471775	0.157896	0.0001	chr5	68669146	68669147	rs13178839	0.0580225	0.070293	chr5	68677231	68677232	rs10471775	0.122274	0.0191	chr5	68692082	68692083	rs2010352	0.0538897	0.0743926
GUSBP1	chr5	68740959	68740960	rs1168405	0.00587356	0.348	chr5	21691904	21691905	rs10075850	0.131315	0.00669933	chr5	21473168	21473169	rs6451953	0.348147	0.0002	chr5	21468200	21468201	rs4645308	0.282262	0.0001
HP	chr16	70746328	70746329	rs4788614	0.319993	0.0001	chr16	70693731	70693732	rs9932236	0.841545	0.0001	chr16	70671502	70671503	rs217181	0.389578	0.0001	chr16	70671502	70671503	rs217181	0.22993	0.0001
HRNR	chr1	150489956	150489957	rs7537633	0.422318	0.0001	chr1	150450772	150450773	rs4845743	0.743846	0.0001	chr1	150432501	150432502	rs1552991	0.81514	0.0001	chr1	150450772	150450773	rs4845743	0.66645	0.0001
KIR2DL2	chr19	60077415	60077416	rs3816051	0.136865	0.0001	chr19	59916503	59916504	rs17207369	0.152456	0.00259974	chr19	60251526	60251527	rs2305543	0.208504	0.0013	chr19	60077415	60077416	rs3816051	0.232145	0.0001
KIR2DL4	chr19	59857136	59857137	rs10424991	0.0705608	0.0005	chr19	59857136	59857137	rs10424991	0.206535	0.00019998	chr19	59905092	59905093	rs11084367	0.141332	0.0092	chr19	59907317	59907318	rs7255136	0.123028	0.0079992
KIR2DL5A	chr19	60076608	60076609	rs11084374	0.157226	0.0001	chr19	60077415	60077416	rs3816051	0.184126	0.00039996	chr19	60279817	60279818	rs1671168	0.207195	0.0016	chr19	60077415	60077416	rs3816051	0.236595	0.0001
KIR2DS2	chr19	60077415	60077416	rs3816051	0.181238	0.0001	chr19	59916503	59916504	rs17207369	0.16412	0.00159984	chr19	60076608	60076609	rs11084374	0.341211	0.0002	chr19	60077415	60077416	rs3816051	0.291511	0.0001
KIR3DP1	chr19	60134285	60134286	rs8101856	0.045167	0.0062	chr19	59857136	59857137	rs10424991	0.217528	0.00019998	chr19	60119459	60119460	rs775837	0.172698	0.0075	chr19	59868346	59868347	rs1925241	0.152926	0.00309969
KLRC2	chr12	10448310	10448311	rs2246809	0.467541	0.0001	chr12	10448310	10448311	rs2246809	0.361383	0.0001	chr12	10451857	10451858	rs2734565	0.481296	0.0001	chr12	10431081	10431082	rs2733845	0.630923	0.0001
KRTAP1-1	chr17	36307356	36307357	rs11651987	0.127768	0.0002	chr17	36551162	36551163	rs16966497	0.607412	0.0001	chr17	36541316	36541317	rs1874607	0.602295	0.0001	chr17	36709926	36709927	rs12453358	0.108193	0.0166983
KRTAP3-1	chr17	36738316	36738317	rs16966686	0.211289	0.0001	chr17	36574209	36574210	rs397782	0.621898	0.0001	chr17	36713840	36713841	rs4243258	0.228679	0.001	chr17	36849676	36849677	rs4796786	0.0929443	0.0213979
KRTAP4-1	chr17	36734845	36734846	rs12451938	0.38803	0.0001	chr17	36719467	36719468	rs9896492	0.180984	0.0009999	chr17	36806069	36806070	rs739682	0.742627	0.0001	chr17	36692412	36692413	rs8069991	0.406256	0.0001
LOC100506776	chr7	38390563	38390564	rs2072505	0.119249	0.0001	chr7	38336072	38336073	rs6966279	0.30513	0.0001	chr7	38398005	38398006	rs1058655	0.334983	0.0002	chr7	38398005	38398006	rs1058655	0.270575	0.0001
LOC653606	chr1	12790481	12790482	rs1076640	0.0580254	0.0018	chr1	13757789	13757790	rs10927872	0.0837612	0.0270973	chr1	13817965	13817966	rs1106669	0.13577	0.0137	chr1	13668383	13668384	rs11584331	0.258207	0.00039996
LOC727800	chr9	139142702	139142703	rs4880095	0.04487	0.0067	chr9	139142702	139142703	rs4880095	0.0778325	0.029697	chr9	139070171	139070172	rs3763662	0.183637	0.0033	chr9	139110350	139110351	rs7871579	0.0572729	0.0718928
LPA	chr6	160866438	160866439	rs3124787	0.170028	0.0001	chr6	160725658	160725659	rs1510229	0.195287	0.00129987	chr6	161002788	161002789	rs1367210	0.100471	0.0468	chr6	161028792	161028793	rs6455698	0.220863	0.00029997
MSat1	chr2	96151625	96151626	rs1168965	0.0611206	0.0012	chr2	97390086	97390087	rs9308891	0.232697	0.0001	chr2	97384419	97384420	rs10207116	0.254595	0.0003	chr2	96123163	96123164	rs2579547	0.146938	0.00249975
MSat5	chr4	48753051	48753052	rs10024211	0.128574	0.0001	chr4	48749436	48749437	rs2605232	0.0413513	0.124788	chr4	48755897	48755898	rs7655341	0.0408262	0.185	chr4	48756604	48756605	rs12696828	0.0244175	0.231877
MSat6	chr5	17793019	17793020	rs1399483	0.131217	0.0001	chr5	17754975	17754976	rs2055818	0.157934	0.00359964	chr5	17836287	17836288	rs17710572	0.19456	0.0027	chr5	17508565	17508566	rs6863447	0.222901	0.0001
MSat7	chr7	63008131	63008132	rs4717937	0.0908514	0.0004	chr7	63079622	63079623	rs10230036	0.114362	0.00969903	chr7	63008131	63008132	rs4717937	0.331254	0.0002	chr7	63077543	63077544	rs10274542	0.170076	0.00139986
MSat9	chr8	6868334	6868335	rs7826487	0.0755413	0.0006	chr8	6902055	6902056	rs4395911	0.122942	0.00649935	chr8	11862984	11862985	rs4076491	0.0850973	0.0522	chr8	11836092	11836093	rs4841645	0.104998	0.0106989
MSat10	chr9	114932091	114932092	rs10981638	0.0967889	0.0001	chr9	114826861	114826862	rs8181198	0.146416	0.0019998	chr9	114854293	114854294	rs10817437	0.302705	0.0001	chr9	114841071	114841072	rs12378227	0.311179	0.0001
MSat12	chr19	8860310	8860311	rs11673197	0.102278	0.0001	chr19	8813054	8813055	rs8100230	0.117766	0.00679932	chr19	8773828	8773829	rs2918292	0.300504	0.0005	chr19	8780819	8780820	rs523144	0.180025	0.00079992
MSat13	chr19	42642637	42642638	rs10425719	0.183778	0.0001	chr19	41696576	41696577	rs17238977	0.0936951	0.0156984	chr19	42429689	42429690	rs320881	0.359716	0.0001	chr19	42241624	42241625	rs7260488	0.272873	0.0001
MSat14	chr19	42642637	42642638	rs10425719	0.196675	0.0001	chr19	42689791	42689792	rs2291004	0.125638	0.00589941	chr19	42642637	42642638	rs10425719	0.355952	0.0001	chr19	42241624	42241625	rs7260488	0.281823	0.0001
MUC12	chr7	100413674	100413675	rs13224928	0.134931	0.0001	chr7	100526401	100526402	rs6942824	0.292013	0.0001	chr7	100434748	100434749	rs10953315	0.434036	0.0001	chr7	100375963	100375964	rs7787619	0.271725	0.0001
MUC5AC	chr11	1077971	1077972	rs10902088	0.0591689	0.002	chr11	995107	995108	rs7394783	0.166682	0.00109989	chr11	1095975	1095976	rs4077759	0.24384	0.0003	chr11	1077971	1077972	rs10902088	0.124799	0.00669933
NBPF10	chr1	16554714	16554715	rs11260735	0.14062	0.0001	chr1	21696694	21696695	rs1780321	0.196302	0.00079992	chr1	21712276	21712277	rs975000	0.149379	0.0108	chr1	21560494	21560495	rs2774020	0.185137	0.00129987
NBPF16	chr1	16612539	16612540	rs4661747	0.098901	0.0002	chr1	143769541	143769542	rs1778624	0.129989	0.00419958	chr1	143709491	143709492	rs1778620	0.21936	0.0019	chr1	143752128	143752129	rs3806378	0.197791	0.00049995
NEB	chr2	151960176	151960177	rs17806222	0.0870336	0.0002	chr2	152111259	152111260	rs4664486	0.0871168	0.0218978	chr2	152175246	152175247	rs11902616	0.219118	0.001	chr2	151960176	151960177	rs17806222	0.219119	0.00039996
NPB	chr17	77632316	77632317	rs4246445	0.0606761	0.0016	chr17	77685419	77685420	rs4789753	0.165864	0.00159984	chr17	77624968	77624969	rs4969485	0.143147	0.0114	chr17	77517007	77517008	rs4239275	0.0589407	0.0789921
ORM1	chr9	116083172	116083173	rs1249744	0.0605031	0.0017	chr9	116219370	116219371	rs9987709	0.306269	0.0001	chr9	115984153	115984154	rs10759686	0.135498	0.0203	chr9	116149866	116149867	rs3748178	0.243134	0.00089991
P4HB	chr17	77307787	77307788	rs9319620	0.0611351	0.002	chr17	77632316	77632317	rs4246445	0.0814924	0.0282972	chr17	77255141	77255142	rs7406566	0.0916214	0.0447	chr17	77517007	77517008	rs4239275	0.161427	0.00329967
PCYT2	chr17	77556006	77556007	rs7213474	0.0282312	0.0307	chr17	77229630	77229631	rs7406828	0.0661224	0.0524948	chr17	77707817	77707818	rs9911379	0.0445831	0.158	chr17	77638374	77638375	rs4485435	0.0716947	0.0450955
PGA3	chr11	60713647	60713648	rs641695	0.241009	0.0001	chr11	60647138	60647139	rs4245224	0.18496	0.00069993	chr11	60513163	60513164	rs2905509	0.033864	0.228	chr11	60699291	60699292	rs683193	0.245536	0.0001
PPIAP21							chr1	146183484	146183485	rs6685824	0.106101	0.0109989	chr1	146183484	146183485	rs6685824	0.0359082	0.212	chr1	146183313	146183314	rs17161492	0.0139943	0.367463
PRAMEF14	chr1	12748552	12748553	rs7549693	0.0884957	0.0001	chr1	13785473	13785474	rs10927903	0.109673	0.0180982	chr1	12738902	12738903	rs10746500	0.206283	0.0014	chr1	12645770	12645771	rs11121955	0.0720451	0.0409959
PRAMEF20							chr1	13716239	13716240	rs11799590	0.0883601	0.0248975	chr1	13757789	13757790	rs10927872	0.113263	0.025	chr1	13779406	13779407	rs12066711	0.0572559	0.0680932
PRAMEF5	chr1	12677155	12677156	rs3010948	0.0514567	0.0033	chr1	12687752	12687753	rs4568844	0.163972	0.0019998	chr1	12790823	12790824	rs703804	0.112467	0.0232	chr1	13713881	13713882	rs2999865	0.108436	0.00979902
PRAMEF8	chr1	12756839	12756840	rs4282833	0.0270941	0.0368	chr1	13702005	13702006	rs2999899	0.137653	0.00719928	chr1	13713641	13713642	rs2990683	0.12444	0.0169	chr1	13674605	13674606	rs3795749	0.0729961	0.0419958
PRR11	chr17	54868372	54868373	rs12150440	0.216491	0.0001	chr17	54738980	54738981	rs6503915	0.160241	0.00119988	chr17	54703611	54703612	rs17823130	0.128546	0.0157	chr17	54856109	54856110	rs758380	0.109899	0.00959904
PRR20A (probe1)	chr13	56404122	56404123	rs9569556	0.0544675	0.0033	chr13	56646092	56646093	rs6561928	0.137693	0.00269973	chr13	56878585	56878586	rs9316933	0.0986371	0.0474	chr13	56423592	56423593	rs7982015	0.180435	0.00159984
PRR20A (probe2)	chr13	56391025	56391026	rs9569554	0.0360937	0.0155	chr13	56508385	56508386	rs9537573	0.0978484	0.0166983	chr13	56734305	56734306	rs9527628	0.0980429	0.047	chr13	56423592	56423593	rs7982015	0.165613	0.00249975
PSG11	chr19	47838500	47838501	rs10415887	0.11315	0.0003	chr19	47885472	47885473	rs16975996	0.0977579	0.020498	chr19	47889874	47889875	rs10421714	0.155417	0.0092	chr19	48495954	48495955	rs2098020	0.0897994	0.0205979
PSG3	chr19	48499479	48499480	rs2215124	0.0215917	0.0608	chr19	48499479	48499480	rs2215124	0.132365	0.00369963	chr19	48612282	48612283	rs3810375	0.0608768	0.1	chr19	48612282	48612283	rs3810375	0.133367	0.00409959
PYCR1	chr17	77594187	77594188	rs9907483	0.0759767	0.0008	chr17	77653046	77653047	rs7225637	0.14522	0.00269973	chr17	77303621	77303622	rs12449703	0.108389	0.0266	chr17	77638374	77638375	rs4485435	0.0243151	0.243776
REXO1L1 (probe1)	chr8	87026922	87026923	rs6468869	0.0449155	0.0065	chr8	86958848	86958849	rs7832184	0.248574	0.00029997	chr8	87123513	87123514	rs12550706	0.107989	0.0269	chr8	86918261	86918262	rs2930553	0.11812	0.00649935
REXO1L1 (probe2)	chr8	87113900	87113901	rs9785065	0.0669657	0.0007	chr8	86958848	86958849	rs7832184	0.16646	0.00209979	chr8	87115420	87115421	rs13281353	0.0827658	0.0569	chr8	86956065	86956066	rs13439066	0.0863518	0.0216978
SCRT1	chr8	145778842	145778843	rs4925812	0.089489	0.0002	chr8	145602004	145602005	rs13258200	0.106848	0.0117988	chr8	145538679	145538680	rs12546042	0.049738	0.147	chr8	145538679	145538680	rs12546042	0.0773798	0.0322968
SLX1B	chr16	29563593	29563594	rs1364182	0.0419209	0.0086	chr16	30266908	30266909	rs4787642	0.233798	0.00019998	chr16	30040260	30040261	rs9921806	0.0901819	0.0481	chr16	30033300	30033301	rs7698	0.105925	0.0104989
SNAR-A1	chr19	55198177	55198178	rs3786675	0.0520531	0.0027	chr19	55215533	55215534	rs10500302	0.226314	0.0001	chr19	53093140	53093141	rs296376	0.185589	0.0036	chr19	53038899	53038900	rs12459926	0.188276	0.00179982
SULT1A1	chr16	28745015	28745016	rs8049439	0.145802	0.0001	chr16	28756998	28756999	rs8062044	0.0907591	0.020398	chr16	28756168	28756169	rs12325113	0.357836	0.0002	chr16	28415144	28415145	rs180743	0.422549	0.0001
SULT1A3	chr16	29563710	29563711	rs1364184	0.0640598	0.0007	chr16	30266908	30266909	rs4787642	0.274928	0.0001	chr16	29563364	29563365	rs8054172	0.06396	0.0939	chr16	30033300	30033301	rs7698	0.04433	0.10099
TAS1R3	chr1	1070787	1070788	rs1539637	0.0203112	0.0668	chr1	1087197	1087198	rs9442385	0.0875145	0.0222978	chr1	1473138	1473139	rs12085735	0.137835	0.0157	chr1	1476696	1476697	rs3128342	0.0361428	0.143686
TBC1D3 (probe1)	chr17	31427051	31427052	rs862807	0.117829	0.0001	chr17	31329183	31329184	rs11080368	0.210475	0.00059994	chr17	31945833	31945834	rs2306595	0.250674	0.0008	chr17	31906075	31906076	rs4796221	0.170915	0.00069993
TBC1D3 (probe2)	chr17	33154540	33154541	rs4794758	0.10758	0.0002	chr17	31329183	31329184	rs11080368	0.178646	0.00149985	chr17	32017831	32017832	rs3744593	0.262242	0.0004	chr17	31906075	31906076	rs4796221	0.163848	0.00129987
TCEB3C	chr18	42584601	42584602	rs4624284	0.114123	0.0001	chr18	43059917	43059918	rs2684836	0.0725331	0.0523948	chr18	42571078	42571079	rs7237483	0.0707545	0.092	chr18	42923170	42923171	rs2571022	0.129937	0.00549945
TRIM49L1	chr11	89512856	89512857	rs7116901	0.0692906	0.002	chr11	54909747	54909748	rs4471441	0.170684	0.00109989	chr11	54915138	54915139	rs7925158	0.11717	0.0258	chr11	89563527	89563528	rs10765271	0.150181	0.00409959
UGT2B15	chr4	68877659	68877660	rs4860927	0.0650463	0.0012	chr4	68889036	68889037	rs6822778	0.0577748	0.0635936	chr4	69633945	69633946	rs293410	0.11056	0.0342	chr4	69789551	69789552	rs12505972	0.0261422	0.220878
USP17	chr4	8707858	8707859	rs13116349	0.0162433	0.106	chr4	8777382	8777383	rs4696928	0.104612	0.0136986	chr4	8720518	8720519	rs4645203	0.260706	0.0003	chr4	8755005	8755006	rs11729979	0.104507	0.0109989
ZFP62	chr5	180138742	180138743	rs6859061	0.0581785	0.0021	chr5	180052429	180052430	rs10055894	0.147014	0.00169983	chr5	179991447	179991448	rs2290985	0.114793	0.0221	chr5	180443742	180443743	rs6864333	0.0565435	0.0777922
ZG16	chr16	29574236	29574237	rs11150564	0.146818	0.0001	chr16	29578780	29578781	rs13333682	0.0908723	0.0187981	chr16	29795301	29795302	rs9926856	0.0487195	0.152	chr16	29825534	29825535	rs1129700	0.0475304	0.0916908
Probe name	Group ALL female SNP chr	Group ALL female SNP start	Group ALL female SNP end	Group ALL female SNP ID	Group ALL female R2	Group ALL female p-value	Group YRI female SNP chr	Group YRI female SNP start	Group YRI female SNP end	Group YRI female SNP ID	Group YRI female R2	Group YRI female p-value	Group CHB female SNP chr	Group CHB female SNP start	Group CHB female SNP end	Group CHB female SNP ID	Group CHB female R2	Group CHB female p-value	Group CEU female SNP chr	Group CEU female SNP start	Group CEU female SNP end	Group CEU female SNP ID	Group CEU female R2	Group CEU female p-value
CT45	chrX	134801034	134801035	rs2501475	0.16362	0.00039996	chrX	134903812	134903813	rs12394374	0.140613	0.0373963	chrX	134426565	134426566	rs5975522	0.147544	0.069893	chrX	134800543	134800544	rs5975627	0.241427	0.00659934
CT47 (probe 1)	chrX	119728233	119728234	rs4825721	0.0656182	0.019798	chrX	119812039	119812040	rs5911011	0.271718	0.00239976	chrX	119815845	119815846	rs5956251	0.20414	0.0287971	chrX	120017301	120017302	rs9699235	0.203653	0.0106989
CT47 (probe 2)	chrX	118175419	118175420	rs6603484	0.061507	0.0240976	chrX	119789953	119789954	rs4825729	0.263884	0.0029997	chrX	118175419	118175420	rs6603484	0.392613	0.00179982	chrX	117921322	117921323	rs2908539	0.187104	0.0275972
GAGE6	chrX	49015966	49015967	rs4824747	0.372882	0.0001							chrX	49015966	49015967	rs4824747	0.594475	0.0001	chrX	49015966	49015967	rs4824747	0.299575	0.00369963
H2AFB1	chrX	153977438	153977439	rs5945300	0.122639	0.00129987							chrX	154055999	154056000	rs6642356	0.148965	0.059694	chrX	153677552	153677553	rs2664167	0.183404	0.0267973
LOC389852	chrX	47674919	47674920	rs5906520	0.0736409	0.0131987							chrX	47506951	47506952	rs5953095	0.266713	0.0108989	chrX	47644526	47644527	rs5906516	0.0969214	0.0961904
MSat15	chrX	114778224	114778225	rs5987957	0.141816	0.00069993							chrX	114921749	114921750	rs11091070	0.276762	0.0113989	chrX	115138080	115138081	rs4469636	0.149994	0.0410959
MAGEA2	chrX	151799207	151799208	rs5924768	0.0892192	0.00659934							chrX	151733651	151733652	rs5970386	0.330744	0.00569943	chrX	151836688	151836689	rs17327072	0.221219	0.00839916
OPN1MW	chrX	153062077	153062078	rs1573656	0.105784	0.00329967							chrX	152901147	152901148	rs6571303	0.372024	0.00369963	chrX	152864845	152864846	rs762656	0.343437	0.00109989
SPANXA1	chrX	140778599	140778600	rs7876779	0.266399	0.0001							chrX	140334708	140334709	rs6636296	0.280671	0.0109989	chrX	139739571	139739572	rs7063248	0.20738	0.0124987
XAGE1	chrX	52603269	52603270	rs5986148	0.02576	0.147585							chrX	52112408	52112409	rs7049569	0.26615	0.010099	chrX	52030398	52030399	rs5943665	0.0311616	0.348865
XAGE2	chrX	51899720	51899721	rs11798635	0.0508069	0.0430957							chrX	52112408	52112409	rs7049569	0.10377	0.133187	chrX	51899720	51899721	rs11798635	0.0593485	0.19978
