# Supplementary material for: Digital Genotyping of Macrosatellites and Multicopy Genes Reveals Novel Biological Functions Associated with Copy Number Variation of Large Tandem Repeats
Source: PLoS Genet. 2014 Jun 19;10(6):e1004418. doi: 10.1371/journal.pgen.1004418 (PMC4063668; doi:10.1371/journal.pgen.1004418)
Supplement: Table S6 — Results of correlation analysis between probe counts and expression level of genes within ±500 kb of each probe BLAT position. Copy number of eight multicopy genes (CCR5, FCGR, GSTM, GSTT2, KRTAP1-1, MAFG, MAGEA9, UGT2B15) shows significant correlation (p<0.01) with their own expression level. Abbreviations: CEU, CEPH Europeans from Utah; YRI, Yoruba from Ibadan Nigeria, All: CEU, YRI and CHB individuals combined; R and R2 are derived from Pearson correlations. (XLSX) [file pgen.1004418.s011.xlsx]

## Sheet: Sheet2
Supplementary Table 6. Results of correlation analysis between probe counts and expression level of genes within ± 500kb of each probe BLAT position.
Eight multicopy genes (CCR5, FCGR, GSTM, GSTT2, KRTAP1-1, MAFG, MAGEA9, UGT2B15) show significant correlation (p<0.01) with their own expression level. Abbreviations: CEU, CEPH Europeans from Utah; YRI, Yoruba from Ibadan Nigeria, All: CEU, YRI and CHB individuals combined; R and R2 are derived from Pearson correlations.
Probe name	Probe chromosome	Probe Start, hg18	Probe End, hg18	Gene ID	Gene name	Gene chromosome	Gene strand	Gene Start, hg18	Gene End, hg18	Distance between probe and Gene Start,bp	Expression level (mean probe log2 ratio)	R2	R	p-value	Group	Category
ARL17B	chr17	42004576	42004665	NM_006178	NSF	chr17	+	42023353	42190000	18777	7.89	0.1	-0.31	0.0006	All	Multicopy gene
C4B	chr6	32075409	32075488	NM_000595	LTA	chr6	+	31648071	31650077	427338	9.8	0.05	0.23	0.01	All	Multicopy gene
CCL3L1	chr17	31440440	31440509	NM_002985	CCL5	chr17	-	31222608	31231490	217832	8.14	0.06	-0.24	0.007	All	Multicopy gene
CCL3L1	chr17	31648682	31648751	NM_024835	GGNBP2	chr17	+	31974849	32020389	326167	8.88	0.15	-0.39	0.0016	YRI	Multicopy gene
CCL4L2	chr17	31456393	31456475	NM_002985	CCL5	chr17	-	31222608	31231490	233785	8.14	0.07	-0.27	0.0019	All	Duplicate probe
CCR5	chr3	46389245	46389344	NM_001123396	CCR2	chr3	+	46370238	46375872	19007	5.02	0.06	0.25	0.0081	All	Multicopy gene
CCR5	chr3	46389245	46389344	NM_024513	FYCO1	chr3	-	45934398	46012311	454847	6.51	0.06	0.24	0.0069	All	Multicopy gene
CCR5	chr3	46389245	46389344	NM_001024644	XCR1	chr3	-	46037294	46043983	351951	6.14	0.1	0.31	0.0009	All	Multicopy gene
CDC37P1	chr16	28619637	28619716	NM_001014989	LAT	chr16	+	28903647	28909605	284010	8.15	0.06	0.25	0.0056	All	Multicopy gene
CDC37P1	chr16	28619637	28619716	NM_003321	TUFM	chr16	-	28761232	28765230	141595	9.97	0.11	0.33	0.0079	YRI	Multicopy gene
CDC37P1	chr16	28333241	28333320	NM_015171	XPO6	chr16	-	28016816	28130691	316425	10.09	0.12	0.34	0.0076	YRI	Multicopy gene
CFC1	chr2	130997511	130997606	NM_032357	CCDC115	chr2	-	130812285	130816392	185226	6.98	0.07	0.26	0.0048	All	Multicopy gene
CFC1	chr2	130997511	130997606	NM_001142370	PTPN18	chr2	+	130830049	130849452	167462	8.07	0.06	0.26	0.0052	All	Multicopy gene
CKMT1A	chr15	41768869	41768968	NM_005926	MFAP1	chr15	-	41884024	41904243	115155	7.58	0.07	-0.27	0.0021	All	Multicopy gene
CKMT1A	chr15	41669037	41669136	NM_024956	TMEM62	chr15	+	41213013	41264633	456024	7.57	0.08	-0.29	0.0013	All	Multicopy gene
CKMT1A	chr15	41669037	41669136	NM_174916	UBR1	chr15	-	41022389	41185578	646648	7.73	0.08	-0.28	0.0019	All	Multicopy gene
CLEC18A	chr16	68549122	68549221	NM_030579	CYB5B	chr16	+	68015998	68057668	533124	11.22	0.07	-0.28	0.0021	All	Multicopy gene
CLEC18A	chr16	68772026	68772125	NM_017990	PDPR	chr16	+	68705029	68752685	66997	7.5	0.46	0.68	0.0001	YRI	Multicopy gene
CLEC18A	chr16	68772026	68772125	NM_017990	PDPR	chr16	+	68705029	68752685	66997	7.45	0.28	0.52	0.0001	All	Multicopy gene
CLEC18A	chr16	68772026	68772125	NM_017990	PDPR	chr16	+	68705029	68752685	66997	7.4	0.19	0.44	0.0011	CEU	Multicopy gene
CSH	chr17	59342116	59342203	NM_001433	ERN1	chr17	-	59474121	59561234	132005	7.36	0.07	0.27	0.0027	All	Multicopy gene
CSH	chr17	59304533	59304621	uc002jbl.2	LIMD2	chr17	-	59126980	59131777	177553	7.82	0.13	0.36	0.0044	YRI	Multicopy gene
CSH	chr17	59304533	59304621	NM_001003787	STRADA	chr17	-	59133923	59173062	170610	7.7	0.07	-0.28	0.0031	All	Multicopy gene
CSH	chr17	59304533	59304621	NM_001003787	STRADA	chr17	-	59133923	59173062	170610	7.62	0.11	-0.33	0.0077	CEU	Multicopy gene
D2HGDH	chr2	242327023	242327111	uc002wbm.1	STK25	chr2	-	242083104	242096394	243919	6.44	0.13	0.36	0.004	CEU	Multicopy gene
DGAT1	chr8	145518534	145518603	NM_013291	CPSF1	chr8	-	145589253	145605541	70719	8.49	0.08	0.28	0.0018	All	Multicopy gene
DGAT1	chr8	145518534	145518603	NM_001916	CYC1	chr8	+	145221947	145224416	296587	9.16	0.06	0.25	0.0067	All	Multicopy gene
DGAT1	chr8	145518534	145518603	NM_012162	FBXL6	chr8	-	145549898	145552940	31364	7.5	0.14	0.38	0.0001	All	Multicopy gene
DGAT1	chr8	145518534	145518603	uc003zbz.1	FBXL6	chr8	-	145549898	145552441	31364	6.9	0.06	0.26	0.0049	All	Multicopy gene
DGAT1	chr8	145518534	145518603	NM_003801	GPAA1	chr8	+	145209511	145213107	309023	8.3	0.06	0.24	0.0066	All	Multicopy gene
DGAT1	chr8	145518534	145518603	NM_000837	GRINA	chr8	+	145136213	145139571	382321	9.59	0.19	0.44	0.0004	CEU	Multicopy gene
DGAT1	chr8	145518534	145518603	NM_000837	GRINA	chr8	+	145136213	145139571	382321	9.52	0.11	0.33	0.0002	All	Multicopy gene
DGAT1	chr8	145518534	145518603	NM_005526	HSF1	chr8	+	145486077	145509193	32457	7.81	0.09	0.31	0.0006	All	Multicopy gene
DGAT1	chr8	145518534	145518603	NM_014665	LRRC14	chr8	+	145714170	145721367	195636	7.55	0.18	0.43	0.0007	CEU	Multicopy gene
DGAT1	chr8	145518534	145518603	NM_014665	LRRC14	chr8	+	145714170	145721367	195636	7.53	0.08	0.29	0.0019	All	Multicopy gene
DGAT1	chr8	145518534	145518603	NM_032272	MAF1	chr8	+	145231292	145234503	287242	8.12	0.12	0.35	0.0065	CEU	Multicopy gene
DGAT1	chr8	145518534	145518603	NM_032272	MAF1	chr8	+	145231292	145234503	287242	8.07	0.1	0.32	0.0006	All	Multicopy gene
DGAT1	chr8	145518534	145518603	NM_004260	RECQL4	chr8	-	145707474	145714018	188940	7.35	0.06	0.25	0.0051	All	Multicopy gene
DGAT1	chr8	145518534	145518603	NM_016208	VPS28	chr8	-	145619807	145624735	101273	7.93	0.14	0.38	0.0001	All	Multicopy gene
DGAT1	chr8	145518534	145518603	NM_016208	VPS28	chr8	-	145619807	145624735	101273	8	0.12	0.35	0.0066	CEU	Multicopy gene
DHRS4	chr14	23577410	23577500	NM_004554	NFATC4	chr14	+	23907065	23918650	329655	7	0.14	0.38	0.004	CEU	Multicopy gene
DUX4	chr10	135330055	135330124	NM_001109	ADAM8	chr10	-	134925910	134940397	404145	8.22	0.11	0.34	0.0004	All	Multicopy gene
EIF3C	chr16	28652384	28652473	NM_001145796	SH2B1	chr16	+	28782578	28793035	130194	7.81	0.07	0.27	0.0035	All	Multicopy gene
ELA	chr1	22213311	22213410	NR_023919	HSPC157	chr1	+	22224628	22230302	11317	6.87	0.06	-0.24	0.0066	All	Multicopy gene
F8A2	chrX	153769618	153769700	NM_001018055	BRCC3	chrX	+	153952903	154004543	183285	7.71	0.12	-0.35	0.0067	All_female	Multicopy gene
F8A2	chrX	153769618	153769700	NM_001081573	GAB3	chrX	-	153556720	153632542	212898	5.84	0.12	0.34	0.0091	All_male	Multicopy gene
F8A2	chrX	153769618	153769700	NM_001099857	IKBKG	chrX	+	153428755	153446455	340863	6.72	0.26	-0.51	0.0042	YRI_female	Multicopy gene
FAM203A	chr8	145410025	145410103	NM_013291	CPSF1	chr8	-	145589253	145605541	179228	8.49	0.07	0.27	0.0028	All	Multicopy gene
FAM203A	chr8	145410025	145410103	NM_012162	FBXL6	chr8	-	145549898	145552940	139873	7.5	0.09	0.31	0.0005	All	Multicopy gene
FAM203A	chr8	145265997	145266075	NM_000837	GRINA	chr8	+	145136213	145139571	129784	9.52	0.05	0.24	0.0082	All	Multicopy gene
FAM203A	chr8	145410025	145410103	NM_005526	HSF1	chr8	+	145486077	145509193	76052	7.88	0.16	0.4	0.0018	CEU	Multicopy gene
FAM203A	chr8	145410025	145410103	NM_005526	HSF1	chr8	+	145486077	145509193	76052	7.81	0.11	0.33	0.0007	All	Multicopy gene
FAM203A	chr8	145265997	145266075	NM_032272	MAF1	chr8	+	145231292	145234503	34705	8.12	0.13	0.37	0.005	CEU	Multicopy gene
FAM203A	chr8	145265997	145266075	NM_032272	MAF1	chr8	+	145231292	145234503	34705	8.07	0.08	0.29	0.0017	All	Multicopy gene
FAM203A	chr8	145265997	145266075	NM_201380	PLEC	chr8	-	145061308	145097032	204689	7.33	0.14	0.37	0.0043	CEU	Multicopy gene
FAM203A	chr8	145265997	145266075	NM_201380	PLEC	chr8	-	145061308	145097032	204689	7.26	0.1	0.33	0.0002	All	Multicopy gene
FAM203A	chr8	145265997	145266075	NM_015356	SCRIB	chr8	-	144945077	144969537	320920	7.63	0.1	0.32	0.0005	All	Multicopy gene
FAM203A	chr8	145410025	145410103	NM_016208	VPS28	chr8	-	145619807	145624735	209782	7.93	0.08	0.29	0.0015	All	Multicopy gene
FAM72A	chr1	204312204	204312303	NM_022731	NUCKS1	chr1	-	203948569	203985995	363635	9.28769	0.0744552	-0.272865	0.00409959	All	Multicopy gene
FAM72A	chr1	204312204	204312303	NM_033102	SLC45A3	chr1	-	203893603	203916253	418601	6.89991	0.0756325	-0.275014	0.00249975	All	Multicopy gene
FAM72A	chr1	147725947	147726046	NM_016074	BOLA1	chr1	+	148137778	148138972	411831	7.29621	0.194216	-0.440699	0.00049995	CEU	Multicopy gene
FAM72A	chr1	204312204	204312303	NM_022731	NUCKS1	chr1	-	203948569	203985995	363635	9.2181	0.124696	-0.353123	0.00649935	CEU	Multicopy gene
FCGR	chr1	159776868	159776955	NM_001136219	FCGR2A	chr1	+	159741828	159755984	35040	6.81	0.14	0.37	0.0025	YRI	Multicopy gene
FCGR	chr1	159776868	159776955	NM_001136219	FCGR2A	chr1	+	159741828	159755984	35040	6.87	0.07	0.27	0.0024	All	Multicopy gene
FUSIP1	chr1	24174887	24174986	NM_004091	E2F2	chr1	-	23705506	23730299	469381	7.14	0.08	0.28	0.0017	All	Multicopy gene
GAGE6	chrX	49069025	49069124	NM_005710	PQBP1	chrX	+	48640482	48645364	428543	5.75	0.23	-0.48	0.0055	CEU_female	Multicopy gene
GOLGA6L9	chr15	83589658	83589742	NM_002605	PDE8A	chr15	+	83326208	83483376	263450	7.98	0.11	0.34	0.0095	YRI	Multicopy gene
GOLGA6L9	chr15	88636421	88636504	NM_198526	ZNF710	chr15	+	88345755	88426436	290666	7.60593	0.116345	-0.341094	0.00889911	YRI	Multicopy gene
GSTM	chr1	110044165	110044264	NM_006621	AHCYL1	chr1	+	110328830	110367887	284665	9.21	0.06	0.25	0.0052	All	Multicopy gene
GSTM	chr1	110044165	110044264	NM_006492	ALX3	chr1	-	110404519	110414845	360354	6.87	0.13	-0.37	0.0048	CEU	Multicopy gene
GSTM	chr1	110044165	110044264	NM_033088	FAM40A	chr1	+	110378763	110398786	334598	7.58	0.15	0.39	0.0023	CEU	Multicopy gene
GSTM	chr1	110025720	110025819	NM_006496	GNAI3	chr1	+	109892708	109939975	133012	8.83	0.11	0.34	0.0099	CEU	Multicopy gene
GSTM	chr1	110025720	110025819	NM_006496	GNAI3	chr1	+	109892708	109939975	133012	8.98	0.06	0.25	0.0057	All	Multicopy gene
GSTM	chr1	110025720	110025819	NM_031936	GPR61	chr1	+	109884016	109889978	141704	6.27	0.11	-0.34	0.0082	CEU	Multicopy gene
GSTM	chr1	110025720	110025819	NM_000561	GSTM1	chr1	+	110031940	110037890	6220	7.17	0.77	0.87	0.0001	CEU	Multicopy gene
GSTM	chr1	110025720	110025819	NM_000561	GSTM1	chr1	+	110031940	110037890	6220	7.59	0.73	0.85	0.0001	All	Multicopy gene
GSTM	chr1	110025720	110025819	NM_000561	GSTM1	chr1	+	110031940	110037890	6220	8	0.65	0.81	0.0001	YRI	Multicopy gene
GSTM	chr1	110025720	110025819	NM_000848	GSTM2	chr1	+	110012166	110019431	13554	7.51	0.22	0.47	0.0001	CEU	Multicopy gene
GSTM	chr1	110025720	110025819	NM_000848	GSTM2	chr1	+	110012166	110019431	13554	7.63	0.13	0.36	0.0002	All	Multicopy gene
GSTM	chr1	110025720	110025819	NM_000850	GSTM4	chr1	+	110000220	110005854	25500	7.81	0.21	0.46	0.0003	CEU	Multicopy gene
GSTM	chr1	110025720	110025819	NM_000850	GSTM4	chr1	+	110000220	110005854	25500	7.91	0.13	0.36	0.0002	All	Multicopy gene
GSTT2	chr22	22654967	22655041	NM_000853	GSTT1	chr22	-	22706138	22714284	51171	6.76	0.11	-0.34	0.0003	All	Multicopy gene
GSTT2	chr22	22654967	22655041	NM_000853	GSTT1	chr22	-	22706138	22714284	51171	6.84	0.41	-0.64	0.0001	CEU	Multicopy gene
H2AFB1	chrX	153766972	153767054	NM_001018055	BRCC3	chrX	+	153952903	154004543	185931	7.67	0.12	-0.35	0.008	All_male	Multicopy gene
H2AFB1	chrX	154264083	154264165	NM_001289	CLIC2	chrX	-	154158693	154217180	105390	6.33	0.12	0.35	0.0053	All_male	Multicopy gene
H2AFB1	chrX	154342247	154342329	NM_012151	F8A1	chrX	-	154339768	154341470	2479	8.97	0.27	0.52	0.0002	All_male	Multicopy gene
H2AFB1	chrX	153766972	153767054	NM_017514	PLXNA3	chrX	+	153339816	153355179	427156	7.1	0.29	0.53	0.0001	All_male	Multicopy gene
KIR2DL2	chr19	60045403	60045495	uc002qjl.1	C19orf51	chr19	-	60361842	60369830	316439	6.9	0.25	-0.5	0.0001	YRI	Multicopy gene
KIR2DL2	chr19	59949866	59949958	NM_001081438	LILRB4	chr19	+	59865935	59871658	83931	7.11	0.09	-0.3	0.001	All	Multicopy gene
KIR2DL5A	chr19	59938815	59938892	NM_001081637	LILRB1	chr19	+	59833779	59840816	105036	9.12	0.18	-0.42	0.0009	YRI	Multicopy gene
KIR2DS2	chr19	60060259	60060358	uc002qjl.1	C19orf51	chr19	-	60361842	60369830	301583	6.9	0.13	-0.36	0.0041	YRI	Multicopy gene
KIR2DS2	chr19	59948515	59948614	NM_001081438	LILRB4	chr19	+	59865935	59871658	82580	7.11	0.06	-0.26	0.0051	All	Multicopy gene
KLRC2	chr12	10461232	10461311	NM_007360	KLRK1	chr12	-	10416218	10433920	45014	5.15	0.06	-0.25	0.0051	All	Multicopy gene
KRT40	chr17	36391977	36392071	NM_004138	KRT33A	chr17	-	36755896	36760582	363919	6.57	0.11	0.34	0.0083	YRI	Multicopy gene
KRTAP1-1	chr17	36529362	36529461	NM_000422	KRT17	chr17	-	37029217	37034408	499855	5.68	0.07	0.27	0.0025	All	Multicopy gene
KRTAP1-1	chr17	36529362	36529461	NM_002276	KRT19	chr17	-	36933394	36938167	404032	6.52	0.06	0.26	0.0048	All	Multicopy gene
KRTAP1-1	chr17	36529362	36529461	NM_006771	KRT38	chr17	-	36846146	36851122	316784	5.85	0.05	0.23	0.01	All	Multicopy gene
KRTAP1-1	chr17	36509148	36509247	NM_030966	KRTAP1-3	chr17	-	36443662	36444633	65486	5.67	0.17	0.41	0.0011	YRI	Multicopy gene
KRTAP3-1	chr17	36637628	36637727	NM_145274	TMEM99	chr17	+	36228899	36246052	408729	5.93	0.06	-0.25	0.0054	All	Multicopy gene
KRTAP4-1	chr17	36642148	36642237	NM_030966	KRTAP1-3	chr17	-	36443662	36444633	198486	5.67	0.11	0.33	0.0074	YRI	Multicopy gene
LCE2	chr1	150900493	150900592	NM_178430	LCE2D	chr1	+	150902495	150903759	2002	4.75	0.13	-0.36	0.0056	CEU	Multicopy gene
LOC100506776	chr7	38352566	38352665	uc003tgq.1	TRGV5	chr7	-	38354538	38356148	1972	6.73	0.07	0.27	0.0029	All	Multicopy gene
LOC23117	chr16	30161180	30161267	NM_024096	DCTPP1	chr16	-	30342519	30348874	181339	9.73	0.13	0.36	0.0052	CEU	Multicopy gene
LOC23117	chr16	68584393	68584480	NM_017990	PDPR	chr16	+	68705029	68752685	120636	7.5	0.14	0.37	0.0026	YRI	Multicopy gene
LOC23117	chr16	68584393	68584480	NM_017990	PDPR	chr16	+	68705029	68752685	120636	7.45	0.1	0.31	0.0006	All	Multicopy gene
LOC23117	chr16	21772984	21773071	NR_033694	PDZD9	chr16	-	21902686	21919932	129702	5.59	0.11	0.34	0.0093	CEU	Multicopy gene
LOC23117	chr16	30161180	30161267	NM_031477	YPEL3	chr16	-	30011135	30015022	150045	5.8	0.06	0.26	0.0045	All	Multicopy gene
LOC23117	chr16	30161180	30161267	NM_152652	ZNF48	chr16	+	30314240	30318930	153060	6.57	0.13	0.37	0.0043	CEU	Multicopy gene
LOC727800	chr9	139235359	139235441	uc004cnj.1	WDR85	chr9	-	139569181	139579272	333822	5.77	0.06	-0.26	0.0044	All	Multicopy gene
MAFG	chr17	77468563	77468656	NM_175902	C17orf101	chr17	-	77940374	77969802	471811	7.9	0.11	0.34	0.0085	CEU	Multicopy gene
MAGEA2	chrX	151688164	151688236	NM_001170944	LOC100287428	chrX	+	151991474	151994058	303310	5.95	0.26	-0.51	0.0048	YRI_female	Multicopy gene
MAGEA9	chrX	148675096	148675169	NM_005366	MAGEA11	chrX	-	148575476	148580667	99620	5.02	0.23	0.48	0.0066	YRI_female	Multicopy gene
MGC59937	chr9	139239682	139239754	NM_153200	EDF1	chr9	-	138877053	138880559	362629	9.33	0.15	-0.39	0.002	YRI	Multicopy gene
MGC59937	chr9	139239682	139239754	NM_000832	GRIN1	chr9	+	139153429	139183035	86253	6.08	0.05	0.24	0.0082	All	Multicopy gene
MSat10	chr9	114866258	114866337	NM_003408	ZFP37	chr9	-	114843994	114858817	22264	5.07	0.08	-0.29	0.0012	All	mSAT
MSat10	chr9	114866258	114866337	NM_003408	ZFP37	chr9	-	114843994	114858817	22264	5.03	0.14	-0.38	0.0042	CEU	mSAT
MSat12	chr19	8715452	8715533	NM_001165895	CD320	chr19	-	8273010	8279240	442442	8.03	0.06	0.25	0.0073	All	mSAT
MSat12	chr19	8756929	8757010	NM_144693	ZNF558	chr19	-	8781381	8794565	24452	6.67	0.11	-0.34	0.0091	YRI	mSAT
MSat12	chr19	8756929	8757010	NM_144693	ZNF558	chr19	-	8781381	8794565	24452	6.36	0.17	-0.41	0.0011	CEU	mSAT
MSat12	chr19	8756929	8757010	NM_144693	ZNF558	chr19	-	8781381	8794565	24452	6.52	0.21	-0.46	0.0001	All	mSAT
MSat13	chr19	41453010	41453087	uc002odb.2	WDR62	chr19	+	41237622	41257046	215388	5.5	0.06	-0.25	0.0057	All	mSAT
MSat13	chr19	41490978	41491055	NM_153257	ZNF461	chr19	-	41820122	41849579	329144	6.08	0.09	-0.3	0.0007	All	mSAT
MSat14	chr19	41453062	41453138	uc002odb.2	WDR62	chr19	+	41237622	41257046	215440	5.5	0.06	-0.25	0.0057	All	mSAT
MSat14	chr19	41491030	41491106	NM_153257	ZNF461	chr19	-	41820122	41849579	329092	6.08	0.09	-0.3	0.0013	All	mSAT
MSat14	chr19	41491030	41491106	NM_153257	ZNF461	chr19	-	41820122	41849579	329092	6.16	0.12	-0.35	0.0051	YRI	mSAT
MSat2	chr2	97537774	97537861	NM_001862	COX5B	chr2	+	97628952	97631089	91178	8.19	0.12	0.34	0.0071	CEU	mSAT
MSat2	chr2	95952790	95952877	NM_004418	DUSP2	chr2	-	96172634	96174906	219844	9.55	0.07	0.27	0.003	All	mSAT
MSat8	chr7	149370727	149370811	NM_175571	GIMAP8	chr7	+	149778894	149807416	408167	6.84	0.11	0.34	0.0089	CEU	mSAT
MSat8	chr7	6878783	6878868	uc003spv.1	RAC1	chr7	+	6380650	6410123	498133	5.47	0.06	-0.26	0.0051	All	mSAT
MSat9	chr8	12067450	12067526	NM_004462	FDFT1	chr8	+	11697598	11734227	369852	9.95	0.07	0.26	0.0041	All	mSAT
MUC12	chr7	100423172	100423247	uc003uxd.1	ACHE	chr7	-	100325550	100329945	97622	7.13	0.11	0.34	0.0096	CEU	Multicopy gene
NBPF10	chr1	21624718	21624817	NM_001113347	ECE1	chr1	-	21416326	21478770	208392	7.58	0.06	0.26	0.0036	All	Multicopy gene
NBPF10	chr1	21624718	21624817	NM_001113348	ECE1	chr1	-	21416326	21544621	208392	7.12	0.05	0.23	0.0096	All	Multicopy gene
NBPF11	chr1	16767876	16767954	uc001aze.2	CROCCP2	chr1	-	16817339	16830191	49463	6.14	0.14	0.37	0.0035	YRI	Multicopy gene
NBPF11	chr1	16767876	16767954	NR_026752	CROCCP2	chr1	-	16817337	16829988	49461	6.32	0.1	0.32	0.0006	All	Multicopy gene
NBPF11	chr1	16767876	16767954	uc001aze.2	CROCCP2	chr1	-	16817339	16830191	49463	6.03	0.07	0.27	0.0035	All	Multicopy gene
NBPF16	chr1	146049455	146049549	NM_004326	BCL9	chr1	+	145479805	145564639	569650	7.35	0.06	-0.24	0.0071	All	Multicopy gene
NBPF16	chr1	16768321	16768415	uc001aze.2	CROCCP2	chr1	-	16817339	16830191	49018	6.14	0.11	0.34	0.0068	YRI	Multicopy gene
NBPF16	chr1	16768321	16768415	uc001aze.2	CROCCP2	chr1	-	16817339	16830191	49018	6.03	0.05	0.23	0.008	All	Multicopy gene
NBPF16	chr1	144021160	144021254	NM_006099	PIAS3	chr1	+	144287344	144297903	266184	7.76	0.08	-0.29	0.0019	All	Multicopy gene
NBPF16	chr1	144021160	144021254	NM_004892	SEC22B	chr1	+	143807763	143828279	213397	9.85	0.06	-0.25	0.0062	All	Multicopy gene
NXF2	chrX	101527114	101527213	NM_014710	GPRASP1	chrX	+	101792949	101800666	265835	5.05	0.21	0.46	0.01	YRI_female	Multicopy gene
NXF2	chrX	101527114	101527213	NM_014710	GPRASP1	chrX	+	101792949	101800666	265835	5	0.11	0.33	0.0088	All_female	Multicopy gene
OPN1MW	chrX	153065122	153065218	NM_001666	ARHGAP4	chrX	-	152826023	152844908	239099	8.37	0.26	0.51	0.0045	YRI_male	Multicopy gene
OPN1MW	chrX	153065122	153065218	uc004fhy.2	DUSP9	chrX	+	152565850	152569975	499272	6.76	0.28	0.52	0.0064	YRI_male	Multicopy gene
ORM1	chr9	116134294	116134364	NM_004888	ATP6V1G1	chr9	+	116389814	116400973	255520	8.72	0.11	0.33	0.0093	YRI	Multicopy gene
PGA3	chr11	60767912	60768000	NM_152718	VWCE	chr11	-	60782333	60819364	14421	6.83	0.06	-0.24	0.007	All	Multicopy gene
PPIAP21	chr1	147818873	147818972	NM_007259	VPS45	chr1	+	148305965	148384129	487092	7.56	0.07	-0.27	0.0034	All	Multicopy gene
PRR11	chr17	54638473	54638560	NM_004859	CLTC	chr17	+	55051831	55129099	413358	10.18	0.05	-0.24	0.0077	All	Multicopy gene
PRR11	chr17	54637135	54637222	NM_001100595	SKA2	chr17	-	54542089	54587582	95046	8.99	0.17	-0.42	0.0001	All	Multicopy gene
PRR11	chr17	54637135	54637222	NM_001005207	TRIM37	chr17	-	54414781	54539048	222354	7.2	0.06	-0.24	0.0057	All	Multicopy gene
PRR11	chr17	54637135	54637222	NM_015294	TRIM37	chr17	-	54430342	54539048	206793	9.36	0.09	-0.3	0.0007	All	Multicopy gene
PYCR1	chr17	77487743	77487822	NM_017921	NPLOC4	chr17	-	77134356	77214543	353387	9.48	0.12	-0.35	0.0002	All	Multicopy gene
PYCR1	chr17	77487743	77487822	NM_002602	PDE6G	chr17	-	77227893	77234012	259850	6.96	0.15	-0.39	0.0024	YRI	Multicopy gene
PYCR1	chr17	77487743	77487822	uc010dif.1	SLC25A10	chr17	+	77289775	77298447	197968	7.14	0.07	0.26	0.0037	All	Multicopy gene
REXO1L1	chr8	86742333	86742402	NM_001099670	C8orf59	chr8	-	86313539	86319895	428794	9.41	0.11	-0.33	0.0093	YRI	Multicopy gene
RGPD6	chr2	109908914	109909013	NM_144710	SEPT10	chr2	-	109657664	109729072	251250	5.53	0.23	0.48	0.0002	CEU	Multicopy gene
RGPD6	chr2	109908914	109909013	NM_144710	SEPT10	chr2	-	109657664	109729072	251250	5.52	0.12	0.34	0.0006	All	Multicopy gene
RGPD6	chr2	111051389	111051488	NM_001142807	ACOXL	chr2	+	111206620	111592270	155231	6.02	0.21	0.46	0.0007	CEU	Multicopy gene
RGPD6	chr2	111051389	111051488	NM_001142807	ACOXL	chr2	+	111206620	111592270	155231	5.97	0.16	0.4	0.0002	All	Multicopy gene
RGPD6	chr2	111051389	111051488	NM_004336	BUB1	chr2	-	111111880	111152155	60491	8.61	0.18	0.42	0.0009	CEU	Multicopy gene
RGPD6	chr2	111051389	111051488	NM_004336	BUB1	chr2	-	111111880	111152155	60491	8.63	0.07	0.27	0.0029	All	Multicopy gene
RGPD6	chr2	108674231	108674331	NM_006267	RANBP2	chr2	+	108702368	108768699	28137	8.5	0.11	0.33	0.0097	CEU	Multicopy gene
RGPD6	chr2	111051389	111051488	uc002tgr.2	ACOXL	chr2	+	111206679	111568392	155290	5.05	0.14	0.37	0.0058	CEU	Multicopy gene
RGPD6	chr2	111051389	111051488	uc002tgr.2	ACOXL	chr2	+	111206679	111568392	155290	5.04	0.13	0.36	0.0004	All	Multicopy gene
RHOXF2	chrX	119180346	119180435	NM_017938	FAM70A	chrX	-	119276532	119329419	96186	5.82	0.31	0.56	0.0032	CEU_male	Multicopy gene
RHOXF2	chrX	119180346	119180435	NM_013995	LAMP2	chrX	-	119454376	119487232	274030	7.85	0.27	-0.52	0.0041	YRI_male	Multicopy gene
RHOXF2	chrX	119091795	119091884	NM_017544	NKRF	chrX	-	118606327	118623874	485468	6.44	0.17	-0.41	0.0006	All_male	Multicopy gene
RSPH10B	chr7	5970497	5970584	NM_004227	CYTH3	chr7	-	6167936	6278767	197439	6.76	0.06	0.26	0.004	All	Multicopy gene
SIRT7	chr17	77464219	77464306	NM_002359	MAFG	chr17	-	77469437	77478879	5218	8.02	0.11	0.33	0.0086	CEU	Multicopy gene
SIRT7	chr17	77464219	77464306	NM_005782	THOC4	chr17	-	77439006	77442758	25213	6.94	0.16	-0.4	0.0014	YRI	Multicopy gene
SNAR-A1	chr19	55289288	55289387	uc002prj.1	VRK3	chr19	-	55176722	55215716	112566	9.52	0.18	0.43	0.0006	YRI	Multicopy gene
SNAR-A1	chr19	55289288	55289387	uc002prj.1	VRK3	chr19	-	55176722	55215716	112566	9.6	0.08	0.28	0.0008	All	Multicopy gene
SPDYE3	chr7	99744760	99744851	NM_024637	GAL3ST4	chr7	-	99594800	99604309	149960	6.39	0.06	-0.24	0.0079	All	Exonic repeat
SPDYE3	chr7	76005739	76005830	NM_001540	HSPB1	chr7	+	75769810	75771550	235929	8.47855	0.0953648	-0.308812	0.00089991	All	Exonic repeat
SPDYE3	chr7	44007417	44007509	NM_015983	UBE2D4	chr7	+	43932559	43962260	74858	7.4	0.06	0.25	0.0073	All	Exonic repeat
SPDYE3	chr7	101780221	101780312	NM_020979	SH2B2	chr7	+	101715124	101748898	65097	8.00675	0.119218	-0.34528	0.00019998	All	Exonic repeat
SPDYE3	chr7	101780221	101780312	NM_181552	CUX1	chr7	+	101247601	101688233	532620	7.23812	0.0820276	-0.286405	0.00239976	All	Exonic repeat
SPDYE3	chr7	5042540	5042632	NM_015610	WIPI2	chr7	+	5196360	5240012	153820	8.06299	0.0664227	0.257726	0.00559944	All	Exonic repeat
TBC1D3	chr17	31524662	31524746	NM_003487	TAF15	chr17	+	31160600	31198351	364062	8.51	0.09	0.3	0.0008	All	Multicopy gene
TBC1D3 (probe 1)	chr17	31524662	31524746	NM_002985	CCL5	chr17	-	31222608	31231490	302054	8.14	0.06	-0.26	0.0038	All	Multicopy gene
TBC1D3 (probe 1)	chr17	31878770	31878854	NM_024835	GGNBP2	chr17	+	31974849	32020389	96079	8.75	0.07	0.27	0.0036	All	Multicopy gene
TBC1D3 (probe 1)	chr17	55447779	55447863	NM_022070	HEATR6	chr17	-	55475333	55511074	27554	6.93	0.06	0.24	0.0085	All	Multicopy gene
TBC1D3 (probe 2)	chr17	31881097	31881179	NM_012138	AATF	chr17	+	32380287	32488284	499190	8.61	0.11	-0.34	0.0078	CEU	Duplicate probe
TBC1D3 (probe 2)	chr17	31526989	31527071	NM_002985	CCL5	chr17	-	31222608	31231490	304381	8.14	0.07	-0.27	0.0028	All	Duplicate probe
TBC1D3 (probe 2)	chr17	31526989	31527071	NM_003487	TAF15	chr17	+	31160600	31198351	366389	8.51	0.08	0.28	0.0024	All	Duplicate probe
TMEM106A	chr17	38719990	38720075	NM_176863	PSME3	chr17	+	38238948	38249303	481042	4.83	0.07	-0.27	0.002	All	Multicopy gene
UGT2B15	chr4	69567362	69567454	NM_001076	UGT2B15	chr4	-	69546931	69570979	20431	5.77	0.32	0.56	0.0001	CEU	Multicopy gene
UGT2B15	chr4	69567362	69567454	NM_001076	UGT2B15	chr4	-	69546931	69570979	20431	5.82	0.3	0.54	0.0001	All	Multicopy gene
UGT2B15	chr4	69567362	69567454	NM_001076	UGT2B15	chr4	-	69546931	69570979	20431	5.87	0.28	0.53	0.0001	YRI	Multicopy gene
UGT2B15	chr4	69112893	69112984	NM_001077	UGT2B17	chr4	-	69085497	69116840	27396	6.84	0.43	0.66	0.0001	CEU	Multicopy gene
UGT2B15	chr4	69112893	69112984	NM_001077	UGT2B17	chr4	-	69085497	69116840	27396	6.92	0.43	0.65	0.0001	All	Multicopy gene
UGT2B15	chr4	69112893	69112984	NM_001077	UGT2B17	chr4	-	69085497	69116840	27396	7.01	0.42	0.65	0.0001	YRI	Multicopy gene
USP17	chr4	8937327	8937416	uc003glh.1	METTL19	chr4	+	8507042	8532160	430285	5.08	0.13	-0.37	0.0044	CEU	Multicopy gene
ZG16	chr16	29698817	29698901	NM_003609	HIRIP3	chr16	-	29911812	29914913	212995	6.36	0.05	-0.24	0.0087	All	Multicopy gene
ZG16	chr16	29698817	29698901	NM_001030288	SPN	chr16	+	29581800	29589324	117017	9.32	0.11	0.34	0.0085	CEU	Multicopy gene
ZG16	chr16	29698817	29698901	NM_001030288	SPN	chr16	+	29581800	29589324	117017	9.27	0.06	0.24	0.0082	All	Multicopy gene
