# Supplementary material for: Digital Genotyping of Macrosatellites and Multicopy Genes Reveals Novel Biological Functions Associated with Copy Number Variation of Large Tandem Repeats
Source: PLoS Genet. 2014 Jun 19;10(6):e1004418. doi: 10.1371/journal.pgen.1004418 (PMC4063668; doi:10.1371/journal.pgen.1004418)
Supplement: Table S7 — Results of correlation analysis between probe counts and methylation level of autosomal CpGs within ±500 kb of each probe BLAT position. Reported in this table are all pairwise correlations between Nanostring counts and CpG methylation levels (β-values) with unadjusted p<0.01 observed in either the CEU+YRI populations combined as a single group, or in any of the two populations separately (autosomal loci only). Abbreviations: CEU, CEPH Europeans from Utah; YRI, Yoruba from Ibadan Nigeria. (XLSX) [file pgen.1004418.s012.xlsx]

## Sheet: Sheet1
Supplementary Table 7. Results of correlation analysis between probe counts and methylation level of autosomal CpGs within ±500kb of each probe BLAT position.
Copy number data (Nanostring)				Methylation data (Illumina 450k)			CEU + YRI		CEU		YRI
Nanostring probe name	Chromosome	Interval start	Interval end	Closest gene to methylation probe	Probe ID	Position	Spearman's rho	P-value	Spearman's rho	P-value	Spearman's rho	P-value
TAS1R3	chr1	1258659	1258729	SAMD11	cg06838427	867689	0.226416	0.0136848	0.064509	0.624358	0.402715	0.00172391
TAS1R3	chr1	1258659	1258729	NOC2L	cg00113194	874731	-0.156551	0.090468	-0.0403563	0.759492	-0.362517	0.00516493
TAS1R3	chr1	1258659	1258729	NOC2L	cg01394461	877389	-0.282269	0.00195616	-0.38647	0.00228786	-0.106496	0.42623
TAS1R3	chr1	1258659	1258729	HES4	cg23205003	924476	-0.255858	0.00516672	-0.420656	0.000818162	-0.0586036	0.662132
TAS1R3	chr1	1258659	1258729	HES4	cg25066040	926043	0.213405	0.0203254	0.0423852	0.747791	0.382093	0.00307859
TAS1R3	chr1	1258659	1258729	AGRN	cg09363892	944482	-0.149183	0.10689	0.0903848	0.49221	-0.386648	0.00271698
TAS1R3	chr1	1258659	1258729	AGRN	cg03185752	944494	-0.19525	0.0341061	0.115899	0.377861	-0.464489	0.00023971
TAS1R3	chr1	1258659	1258729	AGRN	cg24685837	972088	-0.242343	0.0081926	-0.197863	0.129665	-0.26584	0.0437002
TAS1R3	chr1	1258659	1258729	AGRN	cg24678117	986157	-0.185497	0.0443204	-0.0060868	0.963185	-0.357223	0.00590925
TAS1R3	chr1	1258659	1258729	C1orf159	cg01881456	1032313	0.29661	0.00110853	0.271043	0.0361965	0.254575	0.0537952
TAS1R3	chr1	1258659	1258729	C1orf159	cg24709745	1039677	-0.0782227	0.39981	0.117762	0.370193	-0.338786	0.00928501
TAS1R3	chr1	1258659	1258729	C1orf159	cg08899471	1048301	-0.243618	0.00785197	-0.350783	0.00599775	-0.0947075	0.479466
TAS1R3	chr1	1258659	1258729	LOC254099	cg00300303	1057036	0.177643	0.0542932	0.0677608	0.606956	0.33854	0.00933958
TAS1R3	chr1	1258659	1258729	LOC254099	cg18272703	1059791	-0.281786	0.00199286	-0.30548	0.0176204	-0.256637	0.0518176
TAS1R3	chr1	1258659	1258729	LOC254099	cg15822328	1062010	0.12998	0.162476	-0.0287108	0.827617	0.416369	0.00127511
TAS1R3	chr1	1258659	1258729	LOC254099	cg03760138	1069074	-0.0710886	0.444291	0.111369	0.39691	-0.336509	0.00980053
TAS1R3	chr1	1258659	1258729	LOC254099	cg03228985	1073504	-0.261703	0.00420147	-0.28683	0.0262864	-0.209668	0.11419
TAS1R3	chr1	1258659	1258729	TTLL10	cg18976046	1108205	0.14914	0.106994	-0.0135911	0.91791	0.34802	0.0074286
TAS1R3	chr1	1258659	1258729	SDF4	cg20871445	1156729	-0.254112	0.00549116	-0.245056	0.0591398	-0.195294	0.141799
TAS1R3	chr1	1258659	1258729	UBE2J2	cg04026747	1187414	0.202702	0.0277098	0.0587001	0.655952	0.36855	0.00441832
TAS1R3	chr1	1258659	1258729	ACAP3	cg09556527	1229122	-0.142353	0.124116	-0.0493614	0.708005	-0.34171	0.00865781
TAS1R3	chr1	1258659	1258729	GLTPD1	cg16432326	1252958	-0.256118	0.00512001	-0.225823	0.0827568	-0.238816	0.0710128
TAS1R3	chr1	1258659	1258729	DVL1	cg15976416	1270020	-0.257053	0.00495472	-0.434553	0.000521775	0.0268702	0.841309
TAS1R3	chr1	1258659	1258729	DVL1	cg09236098	1274130	-0.135412	0.143731	-0.33533	0.00881565	0.112313	0.401249
TAS1R3	chr1	1258659	1258729	MRPL20	cg11222665	1333169	0.23416	0.0107064	0.372768	0.00335462	0.00766402	0.954467
TAS1R3	chr1	1258659	1258729	MRPL20	cg16661858	1335021	0.250821	0.00615241	0.353423	0.00560516	0.157097	0.238916
TAS1R3	chr1	1258659	1258729	ATAD3B	cg07478007	1401416	0.237546	0.00959392	0.195723	0.13395	0.270549	0.0399693
TAS1R3	chr1	1258659	1258729	ATAD3B	cg05049094	1410911	0.216257	0.01867	0.170653	0.192353	0.339187	0.00919692
TAS1R3	chr1	1258659	1258729	ATAD3A	cg13893866	1452616	0.205149	0.0258455	0.368404	0.00377669	-0.122009	0.36157
TAS1R3	chr1	1258659	1258729	TMEM240	cg27301475	1461959	-0.15936	0.0847617	-0.336303	0.00860921	0.0593115	0.658301
TAS1R3	chr1	1258659	1258729	TMEM240	cg13850380	1465006	0.213138	0.0204864	0.368043	0.00381366	0.113391	0.396719
TAS1R3	chr1	1258659	1258729	SSU72	cg21173317	1468527	-0.235921	0.0101146	-0.346475	0.00669019	-0.132997	0.319612
TAS1R3	chr1	1258659	1258729	SSU72	cg01058717	1476930	-0.0790409	0.394883	0.0588669	0.655036	-0.370951	0.00414876
TAS1R3	chr1	1258659	1258729	SSU72	cg16277776	1480490	-0.244962	0.00750641	-0.245529	0.0586368	-0.207667	0.117765
TAS1R3	chr1	1258659	1258729	MIB2	cg05941212	1541765	0.36383	5.12547e-05	0.324268	0.0114834	0.348205	0.00739505
TAS1R3	chr1	1258659	1258729	MIB2	cg15558634	1543267	-0.169453	0.0665905	0.00642032	0.96117	-0.353776	0.00644304
TAS1R3	chr1	1258659	1258729	MMP23B	cg11648594	1556722	-0.243592	0.00785868	-0.247057	0.0570331	-0.203943	0.124646
TAS1R3	chr1	1258659	1258729	CDK11B	cg10065215	1603844	0.197708	0.0318707	0.371906	0.00343448	-0.0438296	0.743905
TAS1R3	chr1	1258659	1258729	CDK11B	cg21265770	1620848	-0.284433	0.00188335	-0.298017	0.0218772	-0.240416	0.0690853
TAS1R3	chr1	1258659	1258729	NADK	cg01512113	1670092	-0.271609	0.00305393	-0.158007	0.22791	-0.267248	0.0444634
TAS1R3	chr1	1258659	1258729	NADK	cg12406875	1675664	-0.152241	0.0998127	0.0701233	0.594447	-0.399545	0.00188918
TAS1R3	chr1	1258659	1258729	NADK	cg03606098	1680700	0.101923	0.2721	-0.0500841	0.703925	0.345035	0.00798982
AURKAIP1	chr1	1299113	1299192	FAM41C	cg05597748	802542	-0.236558	0.00990764	-0.0327049	0.804082	0.0377138	0.778659
AURKAIP1	chr1	1299113	1299192	LOC100130417	cg24373735	823417	-0.307182	0.000715615	-0.244245	0.0600119	0.0605389	0.651681
AURKAIP1	chr1	1299113	1299192	LOC100130417	cg16347928	844701	-0.241638	0.00838642	0.0627701	0.633749	-0.109481	0.413304
AURKAIP1	chr1	1299113	1299192	LOC100130417	cg11407801	847520	-0.250776	0.006162	0.10659	0.417604	0.161253	0.226562
AURKAIP1	chr1	1299113	1299192	SAMD11	cg04672450	850048	0.308822	0.00066767	0.359504	0.0047858	0.144672	0.278579
AURKAIP1	chr1	1299113	1299192	SAMD11	cg02896266	854692	-0.247774	0.00682681	-0.127374	0.332127	0.0688446	0.607601
AURKAIP1	chr1	1299113	1299192	SAMD11	cg00976181	855673	-0.248278	0.00671094	-0.0045848	0.972266	0.0425741	0.751
AURKAIP1	chr1	1299113	1299192	SAMD11	cg13546858	859159	-0.303245	0.000843888	0.0920016	0.484468	-0.254337	0.0540266
AURKAIP1	chr1	1299113	1299192	SAMD11	cg05819296	861793	-0.401666	6.54064e-06	-0.0193673	0.88323	-0.155808	0.242841
AURKAIP1	chr1	1299113	1299192	SAMD11	cg22485363	862198	-0.243617	0.00785198	-0.0245078	0.852546	0.198105	0.136041
AURKAIP1	chr1	1299113	1299192	SAMD11	cg23112672	866012	0.250147	0.00629614	0.19948	0.126496	0.228805	0.0840608
AURKAIP1	chr1	1299113	1299192	KLHL17	cg03041482	890758	-0.2527	0.00576666	-0.156717	0.231778	-0.159192	0.232633
AURKAIP1	chr1	1299113	1299192	C1orf170	cg15526941	907468	-0.320023	0.000411317	0.0434305	0.741785	-0.0588471	0.660813
AURKAIP1	chr1	1299113	1299192	C1orf170	cg10201533	907475	-0.300904	0.000929812	0.0779694	0.553753	-0.0850867	0.525397
AURKAIP1	chr1	1299113	1299192	C1orf170	cg26114254	910393	0.213524	0.0202536	0.378982	0.00282574	-0.248862	0.0595958
AURKAIP1	chr1	1299113	1299192	HES4	cg00447632	925675	0.398993	7.62905e-06	-0.119983	0.361171	0.199612	0.133026
AURKAIP1	chr1	1299113	1299192	HES4	cg26339484	925677	0.262083	0.00414476	-0.140128	0.285577	0.150086	0.260791
AURKAIP1	chr1	1299113	1299192	HES4	cg08122545	926314	0.0939212	0.311718	0.147353	0.261215	0.365356	0.00480078
AURKAIP1	chr1	1299113	1299192	ISG15	cg20062691	939205	-0.38197	1.97159e-05	-0.091557	0.48659	-0.0180263	0.89316
AURKAIP1	chr1	1299113	1299192	ISG15	cg04788999	939713	-0.27355	0.00272409	0.051572	0.695552	-0.11954	0.371439
AURKAIP1	chr1	1299113	1299192	ISG15	cg16526047	939756	-0.325136	0.000327643	-0.0994206	0.449778	-0.00464501	0.972394
AURKAIP1	chr1	1299113	1299192	AGRN	cg03790440	967709	-0.243395	0.00791058	-0.151548	0.247728	-0.075243	0.574555
AURKAIP1	chr1	1299113	1299192	AGRN	cg24730157	974242	-0.0397861	0.668829	0.0153382	0.907401	-0.34813	0.00740869
AURKAIP1	chr1	1299113	1299192	AGRN	cg24678117	986157	-0.257981	0.00479535	-0.05574	0.67229	-0.10945	0.413436
AURKAIP1	chr1	1299113	1299192	C1orf159	cg15576492	1005309	-0.270387	0.00306385	-0.00711338	0.956982	0.0994524	0.457625
AURKAIP1	chr1	1299113	1299192	C1orf159	cg26040075	1024284	0.400549	6.97647e-06	-0.0409853	0.755859	0.153962	0.248536
AURKAIP1	chr1	1299113	1299192	C1orf159	cg20961824	1035949	0.184278	0.0457595	0.0212012	0.872261	0.356558	0.00600906
AURKAIP1	chr1	1299113	1299192	C1orf159	cg18329352	1051447	-0.279865	0.00214544	-0.0954472	0.468184	-0.119232	0.37268
AURKAIP1	chr1	1299113	1299192	LOC254099	cg07203151	1056357	-0.302126	0.000930863	-0.11485	0.386393	-0.0329457	0.80606
AURKAIP1	chr1	1299113	1299192	LOC254099	cg11071912	1063287	-0.237968	0.00946291	-0.168137	0.199089	0.00824412	0.951025
AURKAIP1	chr1	1299113	1299192	LOC254099	cg26570389	1064146	-0.318818	0.000433718	-0.030871	0.814868	-0.183063	0.168986
AURKAIP1	chr1	1299113	1299192	LOC254099	cg20254790	1074336	-0.269135	0.00320865	-0.0332606	0.80082	0.141134	0.290625
AURKAIP1	chr1	1299113	1299192	MIR200B	cg05336956	1087864	-0.315805	0.000494728	-0.0268697	0.838517	-0.0442968	0.74127
AURKAIP1	chr1	1299113	1299192	MIR200B	cg21778193	1087884	-0.312084	0.000580962	-0.0501271	0.703682	-0.061954	0.644081
AURKAIP1	chr1	1299113	1299192	MIR200B	cg01537494	1092139	-0.299915	0.000968487	-0.0379566	0.773401	-0.0808724	0.546184
AURKAIP1	chr1	1299113	1299192	MIR200B	cg02825344	1092157	-0.248117	0.0067477	0.0250358	0.849406	0.0684755	0.609532
AURKAIP1	chr1	1299113	1299192	MIR200B	cg11203990	1092280	-0.275391	0.00254237	0.0601025	0.648267	0.0747508	0.577067
AURKAIP1	chr1	1299113	1299192	MIR200A	cg13362546	1092774	-0.246934	0.00702388	-0.146714	0.263312	-0.0966839	0.470302
AURKAIP1	chr1	1299113	1299192	TTLL10	cg01961752	1098825	-0.28634	0.00166982	-0.316823	0.0136487	0.0543866	0.685125
AURKAIP1	chr1	1299113	1299192	TTLL10	cg18382926	1103487	-0.262798	0.00403968	0.0776081	0.555597	0.156392	0.241056
AURKAIP1	chr1	1299113	1299192	TTLL10	cg03340606	1105437	-0.32671	0.00030524	-0.0645206	0.624295	0.0506029	0.706
AURKAIP1	chr1	1299113	1299192	TNFRSF18	cg22696995	1126529	-0.257272	0.00530366	-0.119049	0.373419	-0.0677372	0.613403
AURKAIP1	chr1	1299113	1299192	TNFRSF18	cg23400617	1126912	0.141479	0.126465	0.0833044	0.526864	-0.339363	0.00915839
AURKAIP1	chr1	1299113	1299192	TNFRSF18	cg18319381	1128744	-0.249052	0.00653634	-0.193617	0.138268	-0.0107051	0.936432
AURKAIP1	chr1	1299113	1299192	TNFRSF18	cg14886269	1131790	0.0458157	0.622262	0.183809	0.159773	-0.336502	0.00980215
AURKAIP1	chr1	1299113	1299192	SDF4	cg07115976	1145593	0.378008	2.44101e-05	-0.0829154	0.528802	-0.167528	0.208758
AURKAIP1	chr1	1299113	1299192	SDF4	cg03467014	1148461	-0.238209	0.00938866	-0.0673548	0.609117	-0.257444	0.0510594
AURKAIP1	chr1	1299113	1299192	SDF4	cg11257497	1153749	0.118047	0.202974	0.179279	0.170495	0.347484	0.00752684
AURKAIP1	chr1	1299113	1299192	B3GALT6	cg07963816	1159786	0.239027	0.00914045	0.0527669	0.688854	0.180756	0.174514
AURKAIP1	chr1	1299113	1299192	UBE2J2	cg13440692	1176220	-0.331732	0.000242884	-0.181891	0.16425	-0.167928	0.207658
AURKAIP1	chr1	1299113	1299192	UBE2J2	cg13689260	1180101	-0.18991	0.0394205	0.132014	0.314667	-0.355974	0.00609803
AURKAIP1	chr1	1299113	1299192	UBE2J2	cg02386723	1192980	0.0440992	0.635378	0.380566	0.00270341	-0.0117202	0.930419
AURKAIP1	chr1	1299113	1299192	SCNN1D	cg18224942	1215594	0.285299	0.00173915	0.0759687	0.564002	0.135259	0.311376
AURKAIP1	chr1	1299113	1299192	ACAP3	cg17712416	1228298	0.202728	0.0276888	0.0868333	0.509442	0.354497	0.00632796
AURKAIP1	chr1	1299113	1299192	PUSL1	cg14488957	1234507	0.243596	0.00785772	0.0779971	0.553611	0.135751	0.309602
AURKAIP1	chr1	1299113	1299192	MXRA8	cg12478066	1283869	0.244114	0.00772269	0.204093	0.117781	0.125846	0.346551
AURKAIP1	chr1	1299113	1299192	CCNL2	cg11811184	1321666	0.215098	0.0193281	-0.0706892	0.591468	0.398794	0.00193032
AURKAIP1	chr1	1299113	1299192	ANKRD65	cg00294152	1338605	-0.302847	0.000857966	0.0218959	0.868112	0.211702	0.110642
AURKAIP1	chr1	1299113	1299192	ANKRD65	cg17507949	1345862	-0.2433	0.00793568	-0.052878	0.688232	-0.303679	0.0204804
AURKAIP1	chr1	1299113	1299192	TMEM88B	cg09368716	1351517	-0.295039	0.00118136	-0.228962	0.0784617	-0.186016	0.162098
AURKAIP1	chr1	1299113	1299192	TMEM88B	cg04865726	1355725	-0.450623	3.04933e-07	-0.0834433	0.526173	-0.359142	0.00562921
AURKAIP1	chr1	1299113	1299192	TMEM88B	cg12407057	1356068	-0.386243	1.56115e-05	0.024619	0.851884	-0.17568	0.187136
AURKAIP1	chr1	1299113	1299192	TMEM88B	cg11156891	1356088	-0.336523	0.000194584	0.0698556	0.595858	-0.0446352	0.739363
AURKAIP1	chr1	1299113	1299192	VWA1	cg02896318	1360588	0.27263	0.00281927	0.251886	0.0521992	0.013935	0.917312
AURKAIP1	chr1	1299113	1299192	VWA1	cg25592215	1365864	-0.279266	0.00219511	-0.0483488	0.713735	-0.216101	0.103257
AURKAIP1	chr1	1299113	1299192	ATAD3C	cg13969072	1375391	0.250031	0.00632139	-0.00677994	0.958996	0.0631844	0.637502
AURKAIP1	chr1	1299113	1299192	ATAD3B	cg08253264	1410058	-0.0968904	0.2966	-0.113508	0.387844	-0.353821	0.00643586
AURKAIP1	chr1	1299113	1299192	ATAD3B	cg15466030	1410399	-0.241682	0.00837425	-0.0518499	0.693992	-0.105974	0.428514
AURKAIP1	chr1	1299113	1299192	ATAD3A	cg25201541	1434229	-0.236923	0.00979069	0.0499604	0.704623	-0.0756429	0.572517
AURKAIP1	chr1	1299113	1299192	ATAD3A	cg26536460	1446737	0.273802	0.00269854	-0.113092	0.389601	-0.00805955	0.95212
AURKAIP1	chr1	1299113	1299192	TMEM240	cg08738570	1465079	-0.260209	0.00443145	-0.154383	0.238891	0.0569398	0.671168
AURKAIP1	chr1	1299113	1299192	SSU72	cg08464374	1466937	0.0115699	0.90104	0.390541	0.00203551	-0.108866	0.41595
AURKAIP1	chr1	1299113	1299192	SSU72	cg04126957	1469101	-0.137779	0.136793	0.11876	0.36612	-0.336594	0.00978079
AURKAIP1	chr1	1299113	1299192	SSU72	cg14442715	1486747	-0.238369	0.00933944	0.121344	0.355707	-0.353267	0.00652533
AURKAIP1	chr1	1299113	1299192	MIB2	cg15323084	1546520	-0.291482	0.0013627	0.0153938	0.907067	-0.250523	0.0578593
AURKAIP1	chr1	1299113	1299192	CDK11B	cg27541892	1561614	-0.36837	4.057e-05	-0.132626	0.312412	-0.166359	0.211998
AURKAIP1	chr1	1299113	1299192	CDK11B	cg03548463	1593660	0.363155	5.30527e-05	0.201314	0.122974	0.0633075	0.636845
AURKAIP1	chr1	1299113	1299192	CDK11B	cg26932054	1596223	0.242504	0.0081489	0.150854	0.249927	-0.159961	0.230354
AURKAIP1	chr1	1299113	1299192	CDK11B	cg10626236	1620911	-0.219623	0.016868	-0.392014	0.00195054	-0.183155	0.168768
AURKAIP1	chr1	1299113	1299192	CDK11B	cg03139693	1626182	-0.0541535	0.560282	0.349473	0.00620139	-0.103113	0.441153
AURKAIP1	chr1	1299113	1299192	CDK11B	cg24933755	1630512	0.255041	0.00531634	0.201676	0.122289	0.284453	0.0304571
AURKAIP1	chr1	1299113	1299192	CDK11A	cg00669623	1645727	-0.266366	0.00355068	0.130319	0.320975	-0.200535	0.131206
AURKAIP1	chr1	1299113	1299192	NADK	cg01512113	1670092	-0.404381	6.13256e-06	-0.0187838	0.886724	-0.269454	0.0426705
AURKAIP1	chr1	1299113	1299192	NADK	cg26342907	1677391	-0.28161	0.00200642	-0.0586576	0.656186	-0.373077	0.0039222
AURKAIP1	chr1	1299113	1299192	GNB1	cg05722993	1717656	-0.215062	0.0193492	0.120122	0.360611	-0.576689	2.15965e-06
AURKAIP1	chr1	1299113	1299192	GNB1	cg03335128	1721275	0.253574	0.00602281	0.120753	0.362286	0.138584	0.303915
AURKAIP1	chr1	1299113	1299192	GNB1	cg26793463	1725697	-0.288492	0.0017678	-0.162301	0.223517	-0.392319	0.00254164
AURKAIP1	chr1	1299113	1299192	GNB1	cg04260676	1764132	-0.0948891	0.306736	0.337691	0.00832183	-0.0949305	0.478427
PRAMEF14	chr1	12774594	12774694	VPS13D	cg06620723	12327482	0.269672	0.0031458	0.349635	0.00617591	0.148671	0.265364
PRAMEF14	chr1	12774594	12774694	VPS13D	cg20931951	12430708	-0.26659	0.00352193	-0.257857	0.0466892	-0.0959764	0.473572
PRAMEF14	chr1	12774594	12774694	VPS13D	cg05756685	12494162	0.106934	0.249098	0.137737	0.293961	0.351175	0.00687323
PRAMEF14	chr1	12774594	12774694	VPS13D	cg24674193	12520592	0.0849044	0.360648	0.346411	0.00670093	0.0030454	0.981899
PRAMEF14	chr1	12774594	12774694	DHRS3	cg17454094	12532599	0.0791742	0.394084	0.346161	0.00674325	0.0576473	0.667319
PRAMEF14	chr1	12774594	12774694	DHRS3	cg17468563	12577487	-0.0785278	0.397968	0.366112	0.00401673	-0.163498	0.220074
PRAMEF14	chr1	12774594	12774694	DHRS3	cg14562851	12582549	0.0933444	0.314713	0.384784	0.00240028	0.232773	0.0786792
PRAMEF14	chr1	12774594	12774694	DHRS3	cg13420744	12601843	0.371391	3.46575e-05	0.168552	0.197968	0.355636	0.00615007
PRAMEF14	chr1	12774594	12774694	DHRS3	cg20849121	12602538	0.263734	0.00390597	0.139709	0.287034	0.241971	0.0672528
PRAMEF14	chr1	12774594	12774694	AADACL4	cg01040782	12627068	0.1693	0.0704836	0.369632	0.00429496	0.0693891	0.608029
PRAMEF14	chr1	12774594	12774694	C1orf158	cg11401908	12743531	0.0807555	0.384676	0.367557	0.00386391	0.113049	0.398151
PRAMEF14	chr1	12774594	12774694	HNRNPCL1	cg26891645	12830790	-0.00309334	0.973479	0.380755	0.00268912	-0.122647	0.359045
PRAMEF14	chr1	12774594	12774694	HNRNPCL1	cg15980363	12830838	0.13377	0.148699	0.380116	0.00273767	0.103544	0.439237
PRAMEF14	chr1	12774594	12774694	PRAMEF22	cg18385205	12959174	0.237955	0.00978132	0.260674	0.0461461	0.320752	0.0140948
PRAMEF8	chr1	12902051	13481122	DHRS3	cg01017395	12532494	0.1318	0.154827	-0.0960705	0.46527	0.453845	0.000346012
PRAMEF8	chr1	12902051	13481122	AADACL4	cg22455725	12649630	0.123831	0.181558	0.0526067	0.68975	0.363304	0.00506171
PRAMEF8	chr1	12902051	13481122	PRAMEF11	cg23501610	12813892	-0.188049	0.0414285	-0.365107	0.00412616	-0.0406713	0.761794
PRAMEF8	chr1	12902051	13481122	PDPN	cg02933679	13782762	0.179261	0.0520995	0.0723377	0.582828	0.353213	0.00653415
PRAMEF8	chr1	12902051	13481122	PRDM2	cg09017235	13892799	0.174703	0.0584724	0.0757281	0.565241	0.387454	0.00265709
PRAMEF5	chr1	12927973	13234439	DHRS3	cg24703339	12523331	-0.0424517	0.648073	-0.0904153	0.492064	-0.360675	0.00541402
PRAMEF5	chr1	12927973	13234439	AADACL4	cg06751920	12626594	0.24401	0.00774973	0.0443185	0.736695	0.0639525	0.633409
PRAMEF5	chr1	12927973	13234439	PRAMEF12	cg11737871	12757329	-0.0162152	0.861646	-0.351491	0.00589013	-0.108033	0.419544
PRAMEF5	chr1	12927973	13234439	PRAMEF2	cg18807515	12838852	-0.0174715	0.851047	-0.348018	0.00643452	0.0479567	0.720731
PRAMEF5	chr1	12927973	13234439	PRAMEF5	cg23084506	13034445	0.20631	0.0269585	0.440869	0.00053275	-0.0487757	0.718619
LOC653606	chr1	12959733	13569347	VPS13D	cg10798815	12493232	0.247179	0.00860255	0.148179	0.266968	0.342051	0.0113541
LOC653606	chr1	12959733	13569347	PRAMEF12	cg11346333	12756331	-0.18784	0.0416584	-0.132181	0.314051	-0.367893	0.00449469
LOC653606	chr1	12959733	13569347	LRRC38	cg05753486	13669427	-0.108777	0.240985	-0.366923	0.00393032	-0.0246124	0.854492
LOC653606	chr1	12959733	13569347	PRDM2	cg01411652	13985709	-0.161617	0.0803878	-0.335163	0.00885156	0.02532	0.850357
LOC653606	chr1	12959733	13569347	PRDM2	cg10444683	14012785	-0.059951	0.519003	0.156689	0.231862	-0.42201	0.000968369
LOC653606	chr1	12959733	13569347	PRDM2	cg21584052	14022370	-0.104004	0.264455	-0.36679	0.00427119	0.124139	0.353185
PRAMEF14	chr1	13324681	13545636	HNRNPCL1	cg26891645	12830790	-0.00309334	0.973479	0.380755	0.00268912	-0.122647	0.359045
PRAMEF14	chr1	13324681	13545636	HNRNPCL1	cg15980363	12830838	0.13377	0.148699	0.380116	0.00273767	0.103544	0.439237
PRAMEF14	chr1	13324681	13545636	PRAMEF22	cg18385205	12959174	0.237955	0.00978132	0.260674	0.0461461	0.320752	0.0140948
PRAMEF14	chr1	13324681	13545636	PRAMEF20	cg20017108	13388528	0.114271	0.217902	0.182278	0.16334	0.381506	0.00312814
PRAMEF14	chr1	13324681	13545636	PRAMEF21	cg11999044	13394789	-0.0177639	0.848584	0.366695	0.00395438	-0.0319921	0.811569
PRAMEF14	chr1	13324681	13545636	PDPN	cg07967531	13779197	0.108581	0.24184	0.227681	0.0801931	0.388612	0.00257309
PRAMEF14	chr1	13324681	13545636	PDPN	cg21158795	13813602	-0.246828	0.00730029	-0.0595868	0.653936	-0.183647	0.167606
PRAMEF14	chr1	13324681	13545636	PRDM2	cg07596209	13899156	0.256006	0.00514009	0.176693	0.176849	0.264889	0.0444874
PRAMEF14	chr1	13324681	13545636	PRDM2	cg16680547	13900153	-0.285022	0.00175804	-0.14171	0.280119	-0.282546	0.0316376
PRAMEF20	chr1	13390041	13610976	LOC440563	cg09225293	13106143	0.163442	0.0769871	0.347917	0.00645106	-0.0366233	0.784904
PRAMEF20	chr1	13390041	13610976	LRRC38	cg13778336	13709289	0.0460698	0.620331	0.341969	0.00748847	-0.223156	0.0922175
PRAMEF20	chr1	13390041	13610976	LRRC38	cg22225207	13713250	0.0853301	0.358236	0.355561	0.00530412	-0.147232	0.270071
PRAMEF20	chr1	13390041	13610976	PRDM2	cg26063625	13946751	-0.203391	0.0299743	0.034627	0.798173	-0.46417	0.000275883
PRAMEF20	chr1	13390041	13610976	PRDM2	cg19621427	14093151	-0.125021	0.177362	0.0926147	0.481548	-0.341027	0.00880094
NBPF10	chr1	16764118	16764218	FAM131C	cg18800143	16266328	-0.24667	0.00708669	0.0746318	0.5709	-0.0670276	0.617133
NBPF10	chr1	16764118	16764218	FAM131C	cg21189909	16272186	0.148912	0.107536	0.0514587	0.696188	0.345474	0.00790506
NBPF10	chr1	16764118	16764218	FAM131C	cg22852013	16273419	-0.236386	0.0099631	-0.137538	0.294664	-0.269802	0.0405427
NBPF10	chr1	16764118	16764218	FAM131C	cg11218176	16276021	-0.291057	0.00138597	0.0899139	0.494478	0.0769941	0.565658
NBPF10	chr1	16764118	16764218	FAM131C	cg08869231	16285898	-0.25526	0.00527594	-0.0945263	0.472507	0.23129	0.0806584
NBPF10	chr1	16764118	16764218	EPHA2	cg08543849	16334000	-0.276727	0.00241742	-0.0492915	0.7084	0.0536159	0.689359
NBPF10	chr1	16764118	16764218	EPHA2	cg27582323	16345265	-0.266983	0.0034718	0.228063	0.0796729	0.092682	0.488955
NBPF10	chr1	16764118	16764218	EPHA2	cg24494577	16347649	-0.242368	0.00818567	0.015282	0.907739	0.150389	0.259819
NBPF10	chr1	16764118	16764218	EPHA2	cg24518441	16347653	-0.26561	0.00364971	-0.0484023	0.713432	0.071211	0.595283
NBPF10	chr1	16764118	16764218	EPHA2	cg15483964	16355025	0.236561	0.00990654	0.13676	0.29743	0.199606	0.133039
NBPF10	chr1	16764118	16764218	ARHGEF19	cg20167471	16401571	-0.311772	0.000588783	0.0805779	0.540524	0.0481405	0.719704
NBPF10	chr1	16764118	16764218	ARHGEF19	cg14138287	16406820	-0.245786	0.00730114	-0.0972492	0.459787	-0.215048	0.104989
NBPF10	chr1	16764118	16764218	ARHGEF19	cg25220781	16411550	-0.259321	0.00457344	0.041067	0.755388	0.0642591	0.631778
NBPF10	chr1	16764118	16764218	ARHGEF19	cg00068433	16412667	-0.256012	0.00513896	0.131537	0.316437	0.185395	0.163529
NBPF10	chr1	16764118	16764218	ARHGEF19	cg00662782	16415518	0.289808	0.0014565	0.0284523	0.829145	0.106217	0.42745
NBPF10	chr1	16764118	16764218	ARHGEF19	cg17465616	16416757	-0.262075	0.00414594	-0.0814671	0.53605	0.100434	0.453177
NBPF10	chr1	16764118	16764218	ARHGEF19	cg09011316	16417537	-0.287909	0.00157001	-0.0364546	0.782143	-0.163985	0.218684
NBPF10	chr1	16764118	16764218	RSG1	cg14429204	16425864	0.265661	0.00364294	0.162101	0.215933	0.261128	0.0477152
NBPF10	chr1	16764118	16764218	RSG1	cg03522107	16425916	0.292007	0.00133445	0.128202	0.328967	0.298348	0.0229199
NBPF10	chr1	16764118	16764218	RSG1	cg02987928	16425994	0.0805678	0.385786	-0.390053	0.00206442	-0.115445	0.388163
NBPF10	chr1	16764118	16764218	SZRD1	cg24599859	16591598	-0.241543	0.00841294	-0.189775	0.146418	-0.00470639	0.97203
NBPF10	chr1	16764118	16764218	SPATA21	cg23213892	16636726	0.119141	0.198791	0.366546	0.00397023	0.197945	0.136363
NBPF10	chr1	16764118	16764218	NECAP2	cg26348575	16639548	0.303467	0.000836148	0.138372	0.291719	0.401766	0.00177198
NBPF10	chr1	16764118	16764218	CROCCP3	cg09883381	16683264	-0.266885	0.00362858	0.00444568	0.973107	0.00836142	0.950778
NBPF10	chr1	16764118	16764218	CROCCP3	cg07605410	16700750	-0.268546	0.00327881	0.109475	0.405038	0.0180565	0.892982
NBPF10	chr1	16764118	16764218	MIR3675	cg07961027	16720354	-0.238665	0.00924951	-0.205835	0.114612	-0.0742871	0.579439
NBPF10	chr1	16764118	16764218	MIR3675	cg21680896	16735600	-0.295746	0.00114804	0.22723	0.0808096	0.0364514	0.785889
NBPF10	chr1	16764118	16764218	NBPF1	cg09507771	16812281	0.302839	0.000858273	0.15282	0.243735	0.0702882	0.600073
NBPF10	chr1	16764118	16764218	CROCCP2	cg00021123	16818035	-0.302474	0.000871382	0.0923034	0.483029	-0.0809314	0.54589
NBPF10	chr1	16764118	16764218	CROCCP2	cg12218193	16827700	-0.23708	0.00974086	-0.145596	0.267006	-0.0878218	0.51212
NBPF10	chr1	16764118	16764218	MST1P2	cg03260661	16843530	0.295987	0.00113688	0.205057	0.116019	0.257682	0.0508376
NBPF10	chr1	16764118	16764218	ESPNP	cg06794355	16887336	-0.34754	0.000115271	-0.000166713	0.998991	0.100434	0.453177
NBPF10	chr1	16764118	16764218	ESPNP	cg14995274	16891174	-0.296886	0.00109616	-0.053626	0.684052	-0.00384509	0.977147
NBPF10	chr1	16764118	16764218	ESPNP	cg11843516	16895870	-0.254201	0.00547428	0.0326757	0.804253	0.0303608	0.821015
NBPF10	chr1	16764118	16764218	ESPNP	cg24875017	16898796	0.239213	0.00908483	0.118811	0.365914	-0.0720723	0.590827
NBPF10	chr1	16764118	16764218	ESPNP	cg26311099	16919301	-0.373484	3.10456e-05	0.066963	0.611205	-0.257436	0.0510668
NBPF10	chr1	16764118	16764218	ESPNP	cg01882033	16923884	-0.330558	0.000256304	0.0225063	0.86447	-0.00439878	0.973857
NBPF10	chr1	16764118	16764218	MST1L	cg06346138	16958609	0.267889	0.00335877	0.143318	0.274643	0.155372	0.244177
NBPF10	chr1	16764118	16764218	MST1L	cg09152479	16959866	-0.35854	6.70096e-05	0.127869	0.330237	0.0491249	0.714215
NBPF10	chr1	16764118	16764218	MST1L	cg04195831	16963371	-0.290181	0.00143513	0.112754	0.391029	0.0367591	0.784125
NBPF10	chr1	16764118	16764218	MST1L	cg16584392	16963507	-0.360819	5.9737e-05	-0.0021117	0.987224	0.0210096	0.875609
NBPF10	chr1	16764118	16764218	MST1L	cg12296269	16963608	-0.393578	1.03783e-05	-0.0140595	0.915092	0.159863	0.230642
NBPF10	chr1	16764118	16764218	MST1L	cg04362112	16964483	-0.290824	0.00139893	-0.0933037	0.478279	0.180781	0.174453
NBPF10	chr1	16764118	16764218	MST1L	cg17140381	16964513	-0.303949	0.000819524	-0.0369547	0.779229	0.148113	0.267184
NBPF10	chr1	16764118	16764218	MIR3675	cg14156905	17066516	-0.295389	0.00116479	-0.0228952	0.86215	0.0440801	0.742491
NBPF10	chr1	16764118	16764218	MIR3675	cg09861838	17070211	-0.287288	0.00160883	-0.0651848	0.620724	-0.0456797	0.733487
NBPF10	chr1	16764118	16764218	MIR3675	cg07564869	17070446	-0.329009	0.000275053	0.102306	0.436667	0.0717647	0.592417
NBPF10	chr1	16764118	16764218	CROCC	cg05398833	17113290	0.271373	0.00295413	-0.0971937	0.460045	0.236088	0.0743959
NBPF10	chr1	16764118	16764218	CROCC	cg05930173	17117438	-0.297098	0.00108676	0.169658	0.194996	-0.0864684	0.518669
NBPF10	chr1	16764118	16764218	CROCC	cg15209908	17120286	-0.241923	0.00830767	-0.152542	0.244604	-0.121782	0.362471
NBPF10	chr1	16764118	16764218	CROCC	cg12610430	17124165	-0.246678	0.00708494	-0.22773	0.080126	0.235658	0.0749416
NBPF10	chr1	16764118	16764218	CROCC	cg13678243	17137776	-0.363171	5.30096e-05	-0.0771325	0.558029	-0.0362054	0.7873
NBPF10	chr1	16764118	16764218	CROCC	cg12402555	17154356	-0.254573	0.00540377	0.0795221	0.54586	0.122274	0.360519
NBPF10	chr1	16764118	16764218	CROCC	cg03187710	17154642	-0.254493	0.00541891	0.124423	0.34354	0.104556	0.434754
NBPF10	chr1	16764118	16764218	CROCC	cg07981980	17159828	-0.37252	3.26631e-05	-0.127535	0.33151	-0.29035	0.0270375
NBPF10	chr1	16764118	16764218	CROCC	cg00053536	17163746	-0.291671	0.00135247	0.159266	0.224176	-0.035098	0.793661
NBPF10	chr1	16764118	16764218	CROCC	cg23732962	17165701	-0.259277	0.00458055	0.142929	0.275962	0.0545387	0.68429
NBPF10	chr1	16764118	16764218	CROCC	cg06911110	17166508	-0.0879742	0.343481	-0.132315	0.313558	0.339875	0.00904703
NBPF10	chr1	16764118	16764218	CROCC	cg10504108	17167290	-0.272162	0.00286884	0.162601	0.2145	0.183426	0.168127
NBPF10	chr1	16764118	16764218	CROCC	cg23114771	17167310	-0.247875	0.00680326	0.141373	0.281277	0.144299	0.279835
NBPF10	chr1	16764118	16764218	CROCC	cg19270277	17169582	-0.245984	0.0072528	-0.0487913	0.711229	-0.00169184	0.989944
NBPF10	chr1	16764118	16764218	CROCC	cg24692386	17171651	-0.346744	0.000119794	0.221784	0.0885544	0.134947	0.312503
NBPF10	chr1	16764118	16764218	CROCC	cg17513697	17172192	-0.139665	0.131451	0.359433	0.00479467	0.198376	0.135495
NBPF10	chr1	16764118	16764218	MFAP2	cg21304454	17175446	-0.327636	0.000292733	0.160711	0.219947	0.174875	0.189197
NBPF10	chr1	16764118	16764218	MFAP2	cg04236263	17178335	-0.235539	0.0102405	0.344429	0.00704289	0.1128	0.3992
NBPF10	chr1	16764118	16764218	MFAP2	cg10201923	17180840	-0.149197	0.106857	0.268686	0.0379135	0.428897	0.00078163
NBPF10	chr1	16764118	16764218	ATP13A2	cg26519403	17211167	0.245275	0.00742781	0.042623	0.746424	0.230367	0.0819092
NBPF10	chr1	16764118	16764218	ATP13A2	cg06953703	17211983	-0.295885	0.0011416	0.229619	0.077585	-0.153711	0.249317
NBPF10	chr1	16764118	16764218	SDHB	cg21534931	17254517	-0.322319	0.000371574	0.0236732	0.857514	0.114522	0.391992
NBPF11	chr1	16767875	16767954	EPHA2	cg05793299	16354172	-0.231783	0.0115533	-0.148877	0.25626	-0.348032	0.00742644
NBPF11	chr1	16767875	16767954	EPHA2	cg15415507	16355140	-0.137676	0.137089	0.162436	0.214971	-0.366919	0.00461008
NBPF11	chr1	16767875	16767954	SPATA21	cg17420395	16635535	-0.2513	0.00605194	-0.279665	0.0304575	-0.259286	0.0493642
NBPF11	chr1	16767875	16767954	CROCCP3	cg12462858	16683314	0.344359	0.000153624	0.26191	0.0432275	0.346759	0.00884045
NBPF11	chr1	16767875	16767954	CROCCP3	cg17001531	16698078	0.196658	0.0328103	0.364217	0.00422518	0.0696741	0.60327
NBPF11	chr1	16767875	16767954	CROCCP3	cg26613586	16719827	-0.24943	0.00645247	-0.269217	0.0375205	-0.118615	0.375177
NBPF11	chr1	16767875	16767954	NBPF1	cg09936572	16805112	-0.0134032	0.885459	0.117729	0.370327	-0.368181	0.00446112
NBPF11	chr1	16767875	16767954	NBPF1	cg13384150	16811760	0.288453	0.00153672	0.334542	0.00898598	0.225664	0.0885228
NBPF11	chr1	16767875	16767954	NBPF1	cg01943843	16812569	-0.237101	0.00973425	-0.269634	0.0372148	-0.204993	0.122677
NBPF11	chr1	16767875	16767954	CROCCP2	cg25602718	16816651	-0.0978942	0.2916	0.349991	0.00612014	-0.375686	0.00365925
NBPF11	chr1	16767875	16767954	CROCCP2	cg00021123	16818035	0.245391	0.00739893	0.352325	0.00576566	-0.054232	0.685974
NBPF11	chr1	16767875	16767954	CROCCP2	cg01926717	16830353	-0.139981	0.130572	0.0260632	0.843302	-0.363197	0.00507555
NBPF11	chr1	16767875	16767954	MST1P2	cg01797434	16841052	-0.290695	0.00140609	-0.244488	0.0597494	-0.336989	0.00968987
NBPF11	chr1	16767875	16767954	MST1P2	cg12593714	16843713	-0.362108	5.59557e-05	-0.52557	1.61792e-05	-0.234062	0.0769918
NBPF11	chr1	16767875	16767954	ESPNP	cg21460394	16892995	-0.175348	0.0575344	0.0392337	0.76599	-0.341449	0.00871232
NBPF11	chr1	16767875	16767954	ESPNP	cg12648811	16926423	0.0910859	0.328719	0.335792	0.00871696	-0.171671	0.201645
NBPF11	chr1	16767875	16767954	ESPNP	cg00329656	16926832	-0.172459	0.0618376	0.0367885	0.780197	-0.365289	0.00480912
NBPF11	chr1	16767875	16767954	MIR3675	cg12640389	17061696	0.330079	0.000261967	0.304394	0.0180475	0.225049	0.0894181
NBPF11	chr1	16767875	16767954	MIR3675	cg24280512	17071971	0.284487	0.00179507	0.232012	0.0744593	0.363566	0.00502761
NBPF11	chr1	16767875	16767954	MIR3675	cg27227029	17088371	0.259769	0.00450125	0.298698	0.0204366	0.20167	0.128993
NBPF11	chr1	16767875	16767954	CROCC	cg24607814	17103766	-0.271036	0.00299122	-0.116228	0.376499	-0.27682	0.035413
NBPF11	chr1	16767875	16767954	MFAP2	cg04236263	17178335	0.238383	0.00933537	0.200836	0.123885	-0.0217789	0.871092
NBPF11	chr1	16767875	16767954	MFAP2	cg03394122	17180215	-0.00757443	0.93512	0.0575446	0.662312	-0.338834	0.0092744
NBPF11	chr1	16767875	16767954	ATP13A2	cg26519403	17211167	-0.253375	0.0056336	-0.159241	0.224252	-0.247904	0.0606155
NBPF11	chr1	16767875	16767954	ATP13A2	cg06953703	17211983	-0.104464	0.26026	-0.126259	0.336412	-0.385069	0.00283785
NBPF16	chr1	16768320	16768415	ARHGEF19	cg17465616	16416757	-0.239589	0.0089733	-0.119314	0.363872	-0.277532	0.0349242
NBPF16	chr1	16768320	16768415	FBXO42	cg14093570	16551729	0.109296	0.238734	0.33074	0.00984882	-0.0946229	0.479861
NBPF16	chr1	16768320	16768415	FBXO42	cg02671063	16554046	0.225473	0.0140926	0.0864987	0.511082	0.335948	0.00993118
NBPF16	chr1	16768320	16768415	CROCCP3	cg12462858	16683314	0.267005	0.00376286	0.218845	0.0929699	0.354284	0.00738594
NBPF16	chr1	16768320	16768415	MST1L	cg06346138	16958609	0.302244	0.000879706	0.294618	0.0223088	0.267596	0.042277
NBPF16	chr1	16768320	16768415	MST1L	cg04810755	16959108	0.208487	0.0234758	0.339159	0.00802715	0.11671	0.38295
NBPF16	chr1	16768320	16768415	MFAP2	cg05055766	17179801	0.155846	0.0919473	0.0132818	0.919772	0.335794	0.00996729
NBPF16	chr1	21677126	21677221	NBPF3	cg19319317	21636513	0.0985008	0.288606	-0.16305	0.21322	0.342654	0.00846342
NBPF16	chr1	21677126	21677221	NBPF3	cg17800788	21638602	0.111714	0.228442	0.337853	0.00828885	-0.213086	0.108276
NBPF16	chr1	21677126	21677221	NBPF3	cg02390115	21639797	0.15127	0.102019	-0.122788	0.349972	0.411806	0.00131927
NBPF16	chr1	21677126	21677221	ALPL	cg22719004	21737325	0.0974709	0.293701	-0.100697	0.44395	0.412606	0.00128812
NBPF16	chr1	21677126	21677221	HSPG2	cg02459271	22047036	-0.208425	0.0235181	-0.013393	0.919103	-0.384521	0.00288087
ELA	chr1	22190122	22213410	ALPL	cg15212266	21751898	-0.117195	0.208252	0.148811	0.26065	-0.38116	0.00315766
ELA	chr1	22190122	22213410	HSPG2	cg25940827	22054638	0.248119	0.0067473	0.115427	0.37982	0.246324	0.0623298
ELA	chr1	22190122	22213410	HSPG2	cg18274749	22065482	-0.115066	0.214698	-0.421668	0.000792301	0.0446379	0.739347
ELA	chr1	22190122	22213410	HSPG2	cg06161657	22111493	-0.0464097	0.617751	0.0591864	0.653283	-0.350643	0.00696428
ELA	chr1	22190122	22213410	CDC42	cg23019935	22289025	-0.242816	0.00892995	-0.169414	0.199582	-0.357515	0.00682844
ELA	chr1	22190122	22213410	WNT4	cg03259874	22318934	-0.186928	0.0426783	0.0191731	0.884393	-0.353135	0.00654683
ELA	chr1	22190122	22213410	ZBTB40	cg08056229	22656833	-0.26184	0.00418087	-0.342086	0.0074666	-0.129638	0.332097
FUSIP1	chr1	24174886	24174986	ASAP3	cg17491185	23683861	-0.181775	0.0488372	-0.336678	0.00853075	0.0088934	0.947173
FUSIP1	chr1	24174886	24174986	ID3	cg22007047	23744747	-0.267288	0.00343334	-0.332537	0.00943251	-0.141617	0.288961
FUSIP1	chr1	24174886	24174986	ID3	cg20811145	23758356	0.24184	0.00833048	0.239515	0.0653029	0.0918267	0.492992
FUSIP1	chr1	24174886	24174986	MDS2	cg25141417	23818911	0.260549	0.00437815	0.37114	0.00350688	-0.084595	0.527802
FUSIP1	chr1	24174886	24174986	TCEB3	cg22198425	23942740	-0.244616	0.007594	-0.331703	0.00962377	-0.0868722	0.51671
FUSIP1	chr1	24174886	24174986	LOC100506963	cg16730266	23977226	-0.0406762	0.661869	0.237459	0.0677176	-0.363983	0.00497395
FUSIP1	chr1	24174886	24174986	LOC100506963	cg22131571	23977289	0.261148	0.00428562	0.275951	0.0328286	0.0625	0.641158
FUSIP1	chr1	24174886	24174986	LYPLA2	cg14511586	23989529	0.169071	0.067215	0.333204	0.0092819	-0.0289882	0.828982
FUSIP1	chr1	24174886	24174986	LYPLA2	cg03371205	23990093	0.165079	0.0740338	0.3364	0.00858883	-0.00563146	0.966535
FUSIP1	chr1	24174886	24174986	GALE	cg25549791	23998817	-0.24668	0.00708442	-0.218977	0.0927679	0.0160943	0.904554
FUSIP1	chr1	24174886	24174986	HMGCL	cg21523719	24000922	-0.208166	0.0236956	-0.120397	0.359504	-0.335764	0.0099743
FUSIP1	chr1	24174886	24174986	HMGCL	cg07212963	24024463	0.256155	0.00511336	0.274423	0.0338483	0.0206179	0.87791
FUSIP1	chr1	24174886	24174986	FUCA1	cg26873754	24066265	-0.268044	0.00333969	-0.110058	0.402525	-0.309854	0.0179338
FUSIP1	chr1	24174886	24174986	FUCA1	cg10051214	24067618	0.253843	0.00554284	0.308718	0.0163967	0.145679	0.27521
FUSIP1	chr1	24174886	24174986	CNR2	cg03750587	24112566	-0.294753	0.00119511	-0.263056	0.0422882	-0.167898	0.207741
FUSIP1	chr1	24174886	24174986	PNRC2	cg24507423	24148285	-0.238074	0.00943009	-0.258525	0.0461028	-0.112722	0.399528
FUSIP1	chr1	24174886	24174986	IL22RA1	cg11576349	24343114	-0.265604	0.00365044	-0.0575582	0.662237	0.131216	0.326192
FUSIP1	chr1	24174886	24174986	GRHL3	cg19739126	24465371	-0.262653	0.00406084	-0.112837	0.390675	0.0774557	0.563323
FUSIP1	chr1	24174886	24174986	GRHL3	cg11155431	24537038	-0.250205	0.00628384	-0.0193435	0.883372	0.00560069	0.966718
FUSIP1	chr1	24174886	24174986	STPG1	cg23264525	24612425	0.00841941	0.927901	-0.340346	0.00779553	0.161004	0.227287
FUSIP1	chr1	24174886	24174986	NIPAL3	cg12299829	24614910	0.173045	0.0609432	0.333732	0.00916414	-0.0601613	0.653715
AMY1A	chr1	103964059	104097184	AMY1A	cg06321300	104041169	-0.210633	0.0220529	-0.0856361	0.51532	-0.339178	0.00919879
TMEM167B	chr1	109436350	109436450	AKNAD1	cg03884543	109174577	-0.233965	0.0107739	-0.350929	0.00597546	-0.131777	0.324113
TMEM167B	chr1	109436350	109436450	AKNAD1	cg07109430	109201591	-0.0718228	0.439588	0.0956245	0.467354	-0.363916	0.00498257
TMEM167B	chr1	109436350	109436450	GPSM2	cg01969748	109221557	-0.133897	0.148309	0.0500215	0.704278	-0.340287	0.00895843
TMEM167B	chr1	109436350	109436450	WDR47	cg24853765	109386436	0.11673	0.208093	-0.0981256	0.455733	0.361609	0.0052865
TMEM167B	chr1	109436350	109436450	TMEM167B	cg13186846	109434736	-0.133309	0.150116	0.0250663	0.849224	-0.345886	0.00782606
TMEM167B	chr1	109436350	109436450	TMEM167B	cg08945988	109434739	-0.241452	0.0084382	-0.217872	0.0944691	-0.140914	0.291386
TMEM167B	chr1	109436350	109436450	C1orf194	cg08031955	109456879	0.13004	0.16046	-0.0918173	0.485347	0.366039	0.00471664
TMEM167B	chr1	109436350	109436450	KIAA1324	cg06059849	109458453	-0.239348	0.00904446	-0.216649	0.0963795	-0.254938	0.0534422
TMEM167B	chr1	109436350	109436450	CYB561D1	cg17034109	109837890	0.154315	0.0952264	0.00455752	0.972431	0.347456	0.00753202
TMEM167B	chr1	109436350	109436450	AMIGO1	cg05947402	109853826	0.144424	0.118681	0.0355987	0.787136	0.451049	0.000380282
TMEM167B	chr1	109436350	109436450	GPR61	cg02902415	109890064	-0.128732	0.176143	0.062814	0.642513	-0.429097	0.00107972
TMEM167B	chr1	109436350	109436450	GNAI3	cg07838205	109892653	-0.045901	0.621614	-0.362045	0.00447593	0.293182	0.0255138
TMEM167B	chr1	109436350	109436450	GNAI3	cg00507414	109893052	0.275428	0.00265071	0.14479	0.273895	0.390068	0.00247081
GSTM	chr1	110025719	110044264	CELSR2	cg21684021	109601873	0.321152	0.000391306	0.318296	0.0131945	0.173191	0.19356
GSTM	chr1	110025719	110044264	CELSR2	cg17243654	109617753	0.224326	0.0146031	-0.113008	0.389953	0.476844	0.000154171
GSTM	chr1	110025719	110044264	PSMA5	cg20465219	109770621	0.138387	0.135053	0.368145	0.00380315	0.0453434	0.735377
GSTM	chr1	110025719	110044264	CYB561D1	cg11249215	109838036	-0.325202	0.000326671	-0.35742	0.00505389	-0.0270092	0.8405
GSTM	chr1	110025719	110044264	AMIGO1	cg22365946	109852244	0.251728	0.00596338	0.114259	0.384695	0.263785	0.0454152
GSTM	chr1	110025719	110044264	AMIGO1	cg17185401	109853615	0.191066	0.0382143	0.130375	0.320767	0.368746	0.00439577
GSTM	chr1	110025719	110044264	AMIGO1	cg01178795	109854348	0.236744	0.00984804	0.165831	0.20541	0.312359	0.0169803
GSTM	chr1	110025719	110044264	GPR61	cg23229604	109883272	0.240637	0.00866879	0.044931	0.73319	0.259479	0.0491896
GSTM	chr1	110025719	110044264	GPR61	cg04219726	109884009	0.239008	0.0091461	0.100254	0.445968	0.317373	0.0152014
GSTM	chr1	110025719	110044264	GNAI3	cg13878641	109892424	0.265051	0.00372435	0.280979	0.0296538	0.270707	0.039849
GSTM	chr1	110025719	110044264	GNAI3	cg08644463	109908435	-0.239461	0.00901113	-0.241883	0.0626092	-0.32168	0.0138033
GSTM	chr1	110025719	110044264	AMPD2	cg18933331	109987891	0.267878	0.00336005	0.294677	0.0222804	0.219888	0.0972109
GSTM	chr1	110025719	110044264	GSTM4	cg05793930	110005750	0.294776	0.00119397	0.274226	0.033981	0.175467	0.187679
GSTM	chr1	110025719	110044264	GSTM2	cg06970744	110011962	-0.120331	0.194309	0.0336219	0.798702	-0.385419	0.00281064
GSTM	chr1	110025719	110044264	GSTM2	cg07219542	110012244	-0.237112	0.00973056	-0.122706	0.350295	-0.286272	0.0293656
GSTM	chr1	110025719	110044264	GSTM1	cg06632762	110032018	-0.393195	1.06045e-05	-0.293233	0.0229765	-0.379297	0.00332109
GSTM	chr1	110025719	110044264	GSTM1	cg10950028	110032107	-0.362969	5.35562e-05	-0.16722	0.201586	-0.469615	0.000200004
GSTM	chr1	110025719	110044264	GSTM5	cg13464436	110055450	0.647549	2.29564e-15	0.580158	1.18397e-06	0.577805	2.04228e-06
GSTM	chr1	110025719	110044264	GSTM5	cg05133756	110057633	0.266531	0.00352953	0.0454868	0.730015	0.371976	0.00403816
GSTM	chr1	110025719	110044264	GSTM3	cg26020161	110085946	0.277268	0.00236839	0.115898	0.377866	0.21472	0.105533
GSTM	chr1	110025719	110044264	GSTM3	cg07050011	110086063	0.360497	6.07172e-05	0.234241	0.071638	0.34955	0.00715458
GSTM	chr1	110025719	110044264	GSTM3	cg00388838	110086486	0.343763	0.00013824	0.202537	0.120668	0.289656	0.0274225
GSTM	chr1	110025719	110044264	EPS8L3	cg00865962	110105006	0.288896	0.00151004	-0.0168109	0.898555	0.306791	0.0191611
GSTM	chr1	110025719	110044264	EPS8L3	cg00515905	110107980	0.251184	0.00607611	0.0791086	0.547956	0.231085	0.0809345
GSTM	chr1	110025719	110044264	EPS8L3	cg00491404	110108064	0.237697	0.00954697	0.131236	0.317553	0.109575	0.412901
GSTM	chr1	110025719	110044264	EPS8L3	cg12389397	110115066	0.237018	0.00976069	0.110619	0.400118	0.0657079	0.624096
GSTM	chr1	110025719	110044264	CSF1	cg23089438	110254950	0.25121	0.00607078	0.192617	0.140356	0.216258	0.103001
GSTM	chr1	110025719	110044264	AHCYL1	cg19595244	110327681	0.315247	0.000506868	0.0148936	0.910074	0.412489	0.00129263
GSTM	chr1	110025719	110044264	ALX3	cg16127759	110415069	0.270493	0.00305191	0.139739	0.28693	0.255449	0.0529496
GSTM	chr1	110025719	110044264	ALX3	cg26878893	110416250	0.257904	0.0048084	0.253414	0.0507408	-0.000953626	0.994331
GSTM	chr1	110025719	110044264	UBL4B	cg24346637	110456765	0.246013	0.00724569	0.15994	0.222198	0.0898869	0.50221
GSTM	chr1	110025719	110044264	SLC6A17	cg13048512	110495134	0.10565	0.254861	-0.0287314	0.827495	0.353088	0.00655451
GSTM	chr1	110025719	110044264	SLC6A17	cg01791587	110495508	0.273148	0.00276529	0.207177	0.112215	0.0787203	0.55695
GSTM	chr1	110025719	110044264	SLC6A17	cg15374686	110495786	-0.238723	0.00923192	-0.468872	0.000157705	-0.0736753	0.582575
GSTM	chr1	110025719	110044264	SLC6A17	cg05348973	110498771	0.301869	0.000893491	0.141823	0.279732	0.38911	0.00253769
FAM72A	chr1	120647644	120647744	NOTCH2	cg26196087	120331724	-0.281298	0.0020307	-0.227051	0.0810549	-0.214446	0.105989
FAM72A	chr1	120647644	120647744	NOTCH2	cg21307775	120413739	-0.191794	0.0374711	-0.419812	0.000840302	0.109576	0.412893
FAM72A	chr1	120647644	120647744	EMBP1	cg16674351	120962366	0.313733	0.000541173	0.162223	0.215582	0.286061	0.0294905
FAM72A	chr1	120647644	120647744	EMBP1	cg04374231	120962619	0.264571	0.0037897	0.0680514	0.605411	0.112314	0.401245
FAM72A	chr1	120647644	120647744	EMBP1	cg05827631	120962927	0.313072	0.000556811	0.20446	0.117108	0.228505	0.08448
FAM72A	chr1	120647644	120647744	EMBP1	cg19165105	120963125	0.295958	0.00113826	0.116429	0.375669	0.175316	0.188065
FAM72A	chr1	120647644	120647744	EMBP1	cg13382985	121059157	-0.281977	0.00197827	-0.102702	0.434884	0.01049	0.937706
MSat05	chr1	142121158	142121234	ANKRD20A12P	cg06807516	141656275	-0.261731	0.00419721	0.0116143	0.929817	-0.0101203	0.939898
MSat05	chr1	142121158	142121234	ANKRD20A12P	cg21200085	141743746	-0.333438	0.000239088	-0.157919	0.232259	-0.21997	0.0970829
MSat05	chr1	142121158	142121234	ANKRD20A12P	cg23671051	141743772	-0.280919	0.00206046	0.0200611	0.879077	-0.203236	0.125986
MSat05	chr1	142121158	142121234	ANKRD20A12P	cg13151345	141831965	-0.261008	0.00430706	0.0270075	0.8377	0.131564	0.324902
MSat05	chr1	142121158	142121234	ANKRD20A12P	cg24324738	141833609	-0.400407	7.03366e-06	-0.070075	0.594702	-0.112123	0.402053
MSat05	chr1	142121158	142121234	ANKRD20A12P	cg15125770	141960512	-0.275405	0.00254105	-0.0384551	0.770505	-0.0698576	0.602314
MSat05	chr1	142121158	142121234	ANKRD20A12P	cg22224202	142026108	-0.309003	0.000662558	0.0195054	0.882403	0.0174413	0.896608
MSat05	chr1	142121158	142121234	LOC100130000	cg01904642	142111807	-0.309471	0.000649533	0.0607391	0.64479	-0.00747485	0.95559
MSat05	chr1	142121158	142121234	LOC100130000	cg20296141	142112148	-0.239074	0.0091263	0.0670186	0.610909	-0.0226706	0.865861
MSat05	chr1	142121158	142121234	LOC100130000	cg07587512	142112796	-0.282029	0.00197429	-0.0478466	0.716582	0.0809314	0.54589
MSat05	chr1	142121158	142121234	LOC100130000	cg26940751	142309379	-0.267545	0.00340122	0.0788552	0.549243	-0.0147959	0.912223
MSat05	chr1	142121158	142121234	LOC100130000	cg24884343	142442715	-0.356699	7.34786e-05	-0.0823562	0.531595	-0.127995	0.33831
MSat05	chr1	142121158	142121234	LOC100130000	cg23675441	142480060	0.245005	0.00749555	0.189775	0.146418	0.175736	0.186993
PPIAP21	chr1	142560106	142560206	LOC100130000	cg01904642	142111807	-0.338611	0.000176465	0.0072802	0.955974	0.0115675	0.931323
PPIAP21	chr1	142560106	142560206	LOC100130000	cg07587512	142112796	-0.27647	0.00244102	0.0122819	0.925795	-0.0441163	0.742287
PPIAP21	chr1	142560106	142560206	LOC100130000	cg07229500	142308726	-0.285629	0.00171687	0.034706	0.792353	-0.0950623	0.477814
PPIAP21	chr1	142560106	142560206	LOC100130000	cg03054846	142309183	-0.237413	0.00963568	-0.0610203	0.643256	0.0556837	0.678021
PPIAP21	chr1	142560106	142560206	LOC100130000	cg04092883	142309346	-0.258567	0.00469723	-0.0157275	0.905062	0.0376865	0.778815
PPIAP21	chr1	142560106	142560206	LOC100130000	cg26940751	142309379	-0.287711	0.00158231	0.0966711	0.462472	-0.184433	0.165763
PPIAP21	chr1	142560106	142560206	LOC100130000	cg24884343	142442715	-0.345945	0.000124498	0.0211182	0.872757	-0.203753	0.125005
PPIAP21	chr1	142560106	142560206	LOC100130000	cg22444730	142459198	-0.24146	0.00843607	-0.0934756	0.477465	0.0903861	0.499829
PPIAP21	chr1	142560106	142560206	PPIAL4G	cg26557090	142726529	-0.267708	0.00338104	-0.0194509	0.882729	-0.266636	0.0430501
FAM72A	chr1	142617254	142617354	LOC100130000	cg24884343	142442715	-0.334543	0.000213354	-0.0895867	0.496056	-0.289476	0.0275231
NBPF16	chr1	142868231	142868326	PFN1P2	cg16519660	143305314	0.192309	0.0369529	0.107477	0.413715	0.338071	0.00944443
NBPF11	chr1	142868692	142868771	PPIAL4G	cg22710840	142624845	-0.273874	0.00269132	-0.245933	0.0582093	-0.222773	0.0927926
NBPF11	chr1	142868692	142868771	LOC728875	cg24372299	143245259	0.285129	0.00175069	0.0980286	0.456181	0.309704	0.0179923
NBPF10	chr1	142874026	142934504	LOC100130000	cg24884343	142442715	-0.294614	0.0012018	0.0393998	0.765027	-0.0409425	0.760253
NBPF10	chr1	142874026	142934504	LOC100130000	cg25130530	142455605	0.302349	0.00087588	0.289358	0.0249344	0.00421422	0.974954
NBPF10	chr1	142874026	142934504	LOC100130000	cg23675441	142480060	0.260899	0.00432392	0.165991	0.204968	0.278108	0.0345329
NBPF10	chr1	142874026	142934504	LOC728875	cg18644525	143196946	-0.239527	0.00899159	-0.148541	0.257345	0.0206404	0.877777
NBPF10	chr1	142874026	142934504	LOC728875	cg26410121	143232388	0.246824	0.00705005	0.251792	0.0522899	0.157772	0.23688
NBPF10	chr1	142874026	142934504	LOC728875	cg17745262	143250333	-0.258649	0.00468357	0.195832	0.133728	0.0728721	0.586703
NBPF10	chr1	142874026	142934504	PFN1P2	cg22122572	143304648	0.258452	0.00471634	-0.0670186	0.610909	0.0904057	0.499736
NBPF10	chr1	142874026	142934504	NBPF9	cg16490440	143331736	0.287953	0.0015673	0.233454	0.072625	0.0542927	0.68564
NBPF10	chr1	142874026	142934504	NBPF9	cg09829573	143403381	-0.242427	0.00816979	0.0425674	0.746744	0.174382	0.190465
PPIAP21	chr1	143076257	143076357	PPIAL4G	cg26557090	142726529	-0.267708	0.00338104	-0.0194509	0.882729	-0.266636	0.0430501
PPIAP21	chr1	143076257	143076357	LOC728875	cg13483593	143235537	-0.0726996	0.436006	-0.342305	0.00796074	0.12232	0.360338
PPIAP21	chr1	143076257	143076357	LOC728875	cg07595841	143245134	-0.253545	0.00560042	-0.310465	0.0157678	0.066759	0.618548
PPIAP21	chr1	143076257	143076357	LOC728875	cg07313334	143245168	-0.245291	0.00742387	-0.249139	0.0549069	0.183233	0.168582
PPIAP21	chr1	143076257	143076357	LOC728875	cg05137159	143245544	-0.285958	0.00169496	-0.475631	0.000122713	0.0592524	0.658621
PPIAP21	chr1	143076257	143076357	LOC728875	cg17745262	143250333	-0.266353	0.00355242	0.127431	0.331908	-0.0541148	0.686617
PPIAP21	chr1	143076257	143076357	PFN1P2	cg26156478	143303749	-0.293346	0.00126472	-0.152078	0.246058	-0.143516	0.282477
PPIAP21	chr1	143076257	143076357	PFN1P2	cg22122572	143304648	0.309054	0.000661128	0.108731	0.408258	0.0989386	0.459963
PPIAP21	chr1	143076257	143076357	PFN1P2	cg16519660	143305314	0.0883461	0.341437	0.104702	0.425947	0.38754	0.00265074
PPIAP21	chr1	143076257	143076357	NBPF9	cg09829573	143403381	-0.430361	1.14986e-06	-0.204068	0.117827	-0.211044	0.111779
PPIAP21	chr1	143076257	143076357	PDE4DIP	cg00756860	143563354	-0.361489	5.77437e-05	-0.130794	0.319203	-0.170097	0.201763
PPIAP21	chr1	143076257	143076357	PDE4DIP	cg25593380	143571286	-0.328035	0.000287497	-0.285651	0.0269379	-0.224981	0.0895176
NBPF16	chr1	143533180	144021254	PFN1P2	cg16519660	143305314	0.192309	0.0369529	0.107477	0.413715	0.338071	0.00944443
NBPF16	chr1	143533180	144021254	PDE4DIP	cg12633998	143640163	0.240225	0.00908459	0.188609	0.152542	0.265442	0.0440277
NBPF16	chr1	143533180	144021254	PDE4DIP	cg13921652	143643274	0.0573015	0.537674	-0.185696	0.155456	0.350129	0.00705318
NBPF16	chr1	143533180	144021254	PDE4DIP	cg26565113	143663530	0.144919	0.117409	0.0463753	0.724948	0.362895	0.00511507
NBPF16	chr1	143533180	144021254	PDE4DIP	cg10822149	143751201	-0.244541	0.00761309	-0.238295	0.0667271	-0.29845	0.0228713
NBPF16	chr1	143533180	144021254	SEC22B	cg25133786	143807432	0.152519	0.0991875	0.365417	0.00409208	-0.0605389	0.651681
NBPF16	chr1	143533180	144021254	NBPF10	cg19911969	144096471	-0.238117	0.00941686	-0.0149768	0.909574	-0.476283	0.000157349
NBPF16	chr1	143533180	144021254	POLR3GL	cg15577575	144181605	0.217625	0.0179187	0.0684654	0.603213	0.371293	0.00411151
NBPF11	chr1	143533641	144021699	LOC728875	cg24372299	143245259	0.285129	0.00175069	0.0980286	0.456181	0.309704	0.0179923
NBPF11	chr1	143533641	144021699	NBPF9	cg01800128	143526609	-0.116556	0.208776	-0.0702427	0.593818	-0.337481	0.00957753
NBPF11	chr1	143533641	144021699	PDE4DIP	cg25593380	143571286	-0.189116	0.0402665	-0.188888	0.148348	-0.346648	0.00768216
NBPF11	chr1	143533641	144021699	PDE4DIP	cg07906625	143733060	-0.08826	0.341909	-0.0229234	0.861982	-0.403187	0.00170044
NBPF11	chr1	143533641	144021699	PDE4DIP	cg06214853	143789079	-0.0710148	0.444765	-0.0402062	0.76036	-0.344648	0.00806507
NBPF11	chr1	143533641	144021699	SEC22B	cg13238881	143850780	-0.282544	0.00193548	-0.138513	0.291223	-0.251134	0.0572307
NBPF11	chr1	143533641	144021699	NBPF10	cg25345648	144077831	-0.429613	1.20564e-06	-0.383806	0.00246771	-0.403433	0.00168832
NBPF11	chr1	143533641	144021699	NBPF10	cg02973441	144077843	-0.238313	0.00935659	-0.166826	0.202664	-0.397096	0.00202636
NBPF11	chr1	143533641	144021699	NBPF10	cg23685870	144093697	0.266336	0.00355465	0.0435683	0.740995	0.459511	0.000285027
NBPF11	chr1	143533641	144021699	NBPF10	cg25600478	144093785	0.325554	0.000321548	0.291085	0.0240451	0.33422	0.0103433
NBPF11	chr1	143533641	144021699	NBPF10	cg11538389	144093924	0.295286	0.00116964	0.162547	0.214653	0.34794	0.00744326
NBPF11	chr1	143533641	144021699	NBPF10	cg07394701	144097065	-0.236736	0.0098506	-0.172495	0.187525	-0.213698	0.107242
NBPF11	chr1	143533641	144021699	TXNIP	cg18879829	144149488	0.285995	0.00169251	0.383779	0.00246965	0.0874233	0.514044
NBPF11	chr1	143533641	144021699	ANKRD34A	cg16871828	144186058	0.153216	0.0976347	0.39845	0.00161527	-0.153437	0.250174
NBPF11	chr1	143533641	144021699	LIX1L	cg08924911	144192392	-0.203308	0.0286042	-0.340128	0.00839487	-0.0482896	0.721309
NBPF11	chr1	143533641	144021699	GNRHR2	cg22713444	144223967	-0.324251	0.000340906	-0.235847	0.06966	-0.327545	0.0120777
NBPF11	chr1	143533641	144021699	PEX11B	cg17938146	144234899	-0.198086	0.0315387	0.0366496	0.781006	-0.352339	0.00667777
NBPF11	chr1	143533641	144021699	PEX11B	cg04221738	144235109	-0.190504	0.0387968	0.00497367	0.969914	-0.361444	0.00530879
NBPF11	chr1	143533641	144021699	ITGA10	cg23820933	144254238	0.303945	0.00081966	0.163603	0.211649	0.312072	0.0170871
NBPF11	chr1	143533641	144021699	NUDT17	cg26313349	144300684	-0.26707	0.00346081	-0.217869	0.0944729	-0.23763	0.072468
NBPF11	chr1	143533641	144021699	RNF115	cg20594519	144322321	-0.271204	0.00297266	-0.323066	0.0118113	-0.159312	0.232274
NBPF11	chr1	143533641	144021699	PDZK1	cg19353949	144438286	-0.0621987	0.503427	0.163631	0.211571	-0.381931	0.00309219
LOC728932	chr1	144498161	144612816	NBPF10	cg27430545	144090304	-0.27835	0.00227306	-0.199536	0.126388	-0.242598	0.0665257
LOC728932	chr1	144498161	144612816	GNRHR2	cg03987003	144227448	0.239557	0.00898279	0.188255	0.149739	0.204759	0.123113
LOC728932	chr1	144498161	144612816	PEX11B	cg06804431	144227561	0.242559	0.00813397	0.252331	0.0517715	0.265024	0.0443748
LOC728932	chr1	144498161	144612816	PEX11B	cg04221738	144235109	-0.208867	0.0232182	-0.0870834	0.508219	-0.343562	0.00827998
LOC728932	chr1	144498161	144612816	ANKRD35	cg26537883	144279675	-0.241514	0.0084209	-0.245578	0.0585841	-0.177165	0.183378
LOC728932	chr1	144498161	144612816	RNF115	cg14520571	144378589	-0.337519	0.000185742	-0.322131	0.0120723	-0.267147	0.0426373
LOC728932	chr1	144498161	144612816	GPR89A	cg26894807	144539358	-0.274544	0.00262453	-0.285258	0.0271579	-0.263978	0.0452521
LOC728932	chr1	144498161	144612816	LOC728989	cg13928520	144988989	-0.0756291	0.415666	0.134376	0.30601	-0.341009	0.00880487
NBPF10	chr1	144746622	144931649	ANKRD35	cg27582948	144260253	-0.211501	0.0214989	-0.382106	0.002589	-0.208896	0.115559
NBPF10	chr1	144746622	144931649	ANKRD35	cg11187916	144274072	0.247393	0.0069154	0.1197	0.362312	0.157833	0.236694
NBPF10	chr1	144746622	144931649	RNF115	cg17452625	144374604	-0.263616	0.00392262	-0.239567	0.0652436	-0.140669	0.292236
NBPF10	chr1	144746622	144931649	CD160	cg26603524	144425158	0.252667	0.00577332	0.210114	0.107105	0.0244548	0.855414
NBPF10	chr1	144746622	144931649	PDZK1	cg07164556	144438554	-0.318966	0.000430905	-0.0549597	0.676623	-0.000645975	0.99616
NBPF10	chr1	144746622	144931649	PDZK1	cg05803361	144438627	-0.255479	0.00523571	0.0532926	0.685914	0.220831	0.0957483
NBPF10	chr1	144746622	144931649	PDZK1	cg13019092	144439027	-0.246334	0.00716755	-0.0791887	0.54755	0.119936	0.369844
NBPF10	chr1	144746622	144931649	GPR89A	cg12074035	144538234	0.263652	0.00391746	0.171214	0.190872	0.243717	0.0652419
NBPF10	chr1	144746622	144931649	LOC728989	cg10124710	145010842	-0.271643	0.00292466	-0.155932	0.234152	-0.164047	0.218509
NBPF10	chr1	144746622	144931649	LOC728989	cg03526459	145016515	0.261213	0.00427573	0.112365	0.392676	0.198437	0.135372
NBPF10	chr1	144746622	144931649	LOC728989	cg03229033	145017419	0.270891	0.00300737	0.183495	0.160498	0.15931	0.232282
NBPF10	chr1	144746622	144931649	LOC728989	cg24053514	145023434	-0.299676	0.000978031	-0.256794	0.0476337	-0.314159	0.0163221
NBPF10	chr1	144746622	144931649	FMO5	cg20812591	145161802	-0.253314	0.00704194	0.139254	0.297167	-0.0956356	0.491509
NBPF10	chr1	144746622	144931649	CHD1L	cg21917976	145180583	-0.239257	0.00907177	-0.0459572	0.72733	-0.151927	0.25492
NBPF10	chr1	144746622	144931649	CHD1L	cg24197750	145180740	0.247298	0.00693768	0.102806	0.434416	0.108801	0.416229
NBPF11	chr1	144751967	145053319	ITGA10	cg23820933	144254238	0.303945	0.00081966	0.163603	0.211649	0.312072	0.0170871
NBPF11	chr1	144751967	145053319	NUDT17	cg26313349	144300684	-0.26707	0.00346081	-0.217869	0.0944729	-0.23763	0.072468
NBPF11	chr1	144751967	145053319	RNF115	cg20594519	144322321	-0.271204	0.00297266	-0.323066	0.0118113	-0.159312	0.232274
NBPF11	chr1	144751967	145053319	PDZK1	cg19353949	144438286	-0.0621987	0.503427	0.163631	0.211571	-0.381931	0.00309219
NBPF11	chr1	144751967	145053319	PDIA3P	cg05774978	145116466	0.243006	0.0080137	0.371636	0.00345985	0.0236861	0.859912
NBPF11	chr1	144751967	145053319	FMO5	cg24539459	145124899	0.107649	0.245929	0.339488	0.00796242	-0.166818	0.210722
NBPF11	chr1	144751967	145053319	BCL9	cg11754402	145479293	0.245639	0.00733737	0.214257	0.100204	0.190196	0.152702
NBPF11	chr1	144751967	145053319	BCL9	cg22001782	145479810	0.239851	0.00889629	0.147821	0.259686	0.256825	0.0516399
NBPF11	chr1	144751967	145053319	BCL9	cg21788473	145538318	0.177495	0.0544973	-0.0757721	0.565014	0.411462	0.0013329
NBPF16	chr1	144752412	144752507	LOC728989	cg16409339	145022813	-0.104509	0.260057	0.203534	0.118811	-0.463178	0.000250952
NBPF16	chr1	144752412	144752507	CHD1L	cg07572770	145180540	-0.251571	0.00599573	-0.272778	0.0349749	-0.165652	0.213975
LOC728932	chr1	145909688	145909788	GJA5	cg06124285	145696783	-0.246737	0.00707077	-0.227045	0.0810636	-0.175288	0.188137
LOC728932	chr1	145909688	145909788	GJA8	cg15597522	145787429	-0.245645	0.00733605	-0.27506	0.0334199	-0.119884	0.370055
LOC728932	chr1	145909688	145909788	GJA8	cg17297015	145846612	-0.248241	0.00671918	-0.225016	0.0838901	-0.12699	0.342149
LOC728932	chr1	145909688	145909788	GJA8	cg05161602	145846834	-0.268573	0.00327555	-0.280645	0.0298561	-0.153077	0.251299
LOC728932	chr1	145909688	145909788	NBPF8	cg01946451	146249182	0.127683	0.168241	0.332912	0.00934751	-0.0918278	0.492987
LOC728932	chr1	145909688	145909788	NBPF8	cg18020955	146257430	-0.0315474	0.734512	-0.335663	0.00874452	0.199499	0.133252
NBPF11	chr1	146049009	147016898	ACP6	cg07600998	145612732	-0.164972	0.0742237	-0.363495	0.00430715	-0.157651	0.237243
NBPF11	chr1	146049009	147016898	NBPF8	cg11649641	146203926	-0.104165	0.261637	-0.35577	0.00527534	0.192965	0.146706
NBPF11	chr1	146049009	147016898	NBPF8	cg03102494	146268344	0.224508	0.014521	-0.0332875	0.800663	0.454343	0.000340212
NBPF11	chr1	146049009	147016898	NBPF8	cg25001930	146268412	0.186004	0.0437319	-0.0744939	0.571614	0.39402	0.00221127
NBPF11	chr1	146049009	147016898	NBPF8	cg01511022	146273593	0.252849	0.00573715	0.121841	0.353727	0.305735	0.0196002
NBPF11	chr1	146049009	147016898	NBPF8	cg15818208	146292324	0.239193	0.00909059	0.312258	0.0151434	0.0359291	0.788886
NBPF11	chr1	146049009	147016898	NBPF8	cg14523405	146460581	0.342599	0.000146134	0.202253	0.1212	0.34874	0.00729864
NBPF11	chr1	146049009	147016898	NBPF8	cg23976142	146612266	0.254634	0.00539226	0.208339	0.110172	0.0704739	0.599108
NBPF11	chr1	146049009	147016898	NBPF16	cg25374173	146857484	-0.123762	0.181802	-0.0741605	0.573341	-0.352462	0.00665738
NBPF11	chr1	146049009	147016898	LOC645166	cg07188591	147120890	-0.15853	0.086418	0.0432348	0.742909	-0.370703	0.00417587
NBPF11	chr1	146049009	147016898	LOC645166	cg11431055	147121163	0.254109	0.00549185	0.0978063	0.457208	0.22348	0.0917333
NBPF11	chr1	146049009	147016898	LOC645166	cg12389786	147121353	-0.055037	0.553891	-0.331708	0.00962261	0.155682	0.243225
NBPF11	chr1	146049009	147016898	LOC388692	cg24503056	147404891	0.258256	0.00553273	0.219358	0.0980397	0.295323	0.0271266
NBPF11	chr1	146049009	147016898	LOC388692	cg13899935	147426803	-0.138484	0.141724	-0.198594	0.135057	-0.373041	0.0046313
NBPF11	chr1	146049009	147016898	LOC388692	cg24487639	147490989	0.269634	0.00315027	0.143347	0.274543	0.325607	0.0126261
NBPF16	chr1	146049454	147016453	NBPF8	cg18140268	146248451	0.265668	0.00364194	0.347301	0.00655233	0.0299926	0.82315
NBPF16	chr1	146049454	147016453	NBPF8	cg10537450	146256548	0.0902909	0.330873	0.330962	0.00979646	-0.125938	0.346195
NBPF16	chr1	146049454	147016453	NBPF8	cg20769700	146273643	0.160926	0.0817078	0.413515	0.00102338	-0.0355297	0.791179
NBPF16	chr1	146049454	147016453	NBPF8	cg14523405	146460581	0.252525	0.0058018	0.180944	0.166495	0.422511	0.000953516
NBPF16	chr1	146049454	147016453	NBPF8	cg20569228	146544206	-0.09345	0.314163	0.127456	0.331815	-0.339455	0.00913825
NBPF16	chr1	146049454	147016453	NBPF8	cg25598530	146560000	0.243486	0.00788664	0.198672	0.128073	0.24597	0.0627185
NBPF16	chr1	146049454	147016453	LOC645166	cg07188591	147120890	-0.0974746	0.293683	0.180333	0.167956	-0.386243	0.0027475
NBPF16	chr1	146049454	147016453	LOC645166	cg05650810	147169079	0.225579	0.0140463	0.333602	0.00919296	0.183278	0.168477
NBPF16	chr1	146049454	147016453	LOC388692	cg14222229	147404322	0.18733	0.0459556	0.380922	0.0031782	0.00861273	0.949767
NBPF16	chr1	146049454	147016453	LOC388692	cg01105140	147404492	0.24552	0.00736697	0.115702	0.378679	0.36674	0.00463156
NBPF16	chr1	146049454	147016453	LOC388692	cg21173524	147411444	-0.0764567	0.410567	0.227458	0.0804966	-0.343515	0.00828931
NBPF16	chr1	146049454	147016453	LOC388692	cg00822399	147413047	0.186727	0.046673	0.383782	0.00293976	-0.0417307	0.760081
NBPF16	chr1	146049454	147016453	LOC388692	cg21404935	147453182	-0.150058	0.104828	0.11234	0.392781	-0.355666	0.00614532
PPIAP21	chr1	146422682	147071979	NBPF11,NBPF24,NBPF8	cg14206479	146003328	0.0157957	0.865192	-0.0765533	0.560998	0.347516	0.00752094
PPIAP21	chr1	146422682	147071979	NBPF8	cg24156006	146065700	0.384198	1.74642e-05	0.159414	0.223741	0.260821	0.0479862
PPIAP21	chr1	146422682	147071979	NBPF8	cg01052200	146185083	-0.334959	0.000209274	-0.208736	0.109479	-0.057345	0.668963
PPIAP21	chr1	146422682	147071979	NBPF8	cg00702489	146201970	-0.261781	0.00418981	-0.184228	0.158806	-0.115305	0.388741
PPIAP21	chr1	146422682	147071979	NBPF8	cg21167167	146202764	0.137696	0.138745	0.343698	0.0071728	0.0819072	0.544711
PPIAP21	chr1	146422682	147071979	NBPF8	cg08734711	146205228	-0.309816	0.000675745	-0.221685	0.0887001	0.0987618	0.464837
PPIAP21	chr1	146422682	147071979	NBPF8	cg11407373	146207663	-0.306757	0.000728557	-0.120762	0.358036	0.0135364	0.919669
PPIAP21	chr1	146422682	147071979	NBPF8	cg23603003	146226977	-0.347588	0.000115	-0.155302	0.236072	-0.150408	0.259759
PPIAP21	chr1	146422682	147071979	NBPF8	cg26604232	146227084	-0.376872	2.59385e-05	-0.0482105	0.714519	-0.2004	0.131472
PPIAP21	chr1	146422682	147071979	NBPF8	cg21929784	146227246	-0.299518	0.00098438	0.0605202	0.645985	-0.100508	0.452843
PPIAP21	chr1	146422682	147071979	NBPF8	cg19265480	146248462	-0.253176	0.00567249	-0.107925	0.411761	-0.0612521	0.647846
PPIAP21	chr1	146422682	147071979	NBPF8	cg13067553	146249075	0.0102736	0.912081	-0.344115	0.00709849	0.249715	0.0586983
PPIAP21	chr1	146422682	147071979	NBPF8	cg03102494	146268344	-0.299617	0.000980403	-0.153662	0.241116	-0.0941394	0.482118
PPIAP21	chr1	146422682	147071979	NBPF8	cg13054674	146276232	-0.263629	0.00392081	0.0379849	0.773236	-0.115613	0.387468
PPIAP21	chr1	146422682	147071979	NBPF8	cg17931660	146296469	-0.403127	6.00957e-06	-0.18081	0.166814	-0.00655284	0.961063
PPIAP21	chr1	146422682	147071979	NBPF8	cg03534635	146318180	-0.398675	7.76923e-06	0.100422	0.445202	-0.263098	0.0460011
PPIAP21	chr1	146422682	147071979	NBPF8	cg22106265	146421956	-0.295943	0.00113894	-0.0934756	0.477465	-0.186248	0.161564
PPIAP21	chr1	146422682	147071979	NBPF8	cg26329816	146460753	-0.239864	0.00889248	-0.162054	0.216067	-0.237563	0.0725506
PPIAP21	chr1	146422682	147071979	NBPF8	cg19020103	146466423	-0.275443	0.00253735	-0.149578	0.254002	-0.0236271	0.860258
PPIAP21	chr1	146422682	147071979	NBPF8	cg11137321	146476589	0.374837	2.89016e-05	0.302073	0.0189907	0.0652515	0.626512
PPIAP21	chr1	146422682	147071979	NBPF8	cg06897921	146543113	0.245149	0.00745948	-0.0474881	0.718618	0.254269	0.0540939
PPIAP21	chr1	146422682	147071979	NBPF8	cg18072778	146570548	-0.292346	0.00131649	-0.0640213	0.626985	-0.0526688	0.694574
PPIAP21	chr1	146422682	147071979	NBPF8	cg04718234	146608156	-0.23997	0.00886153	-0.36904	0.00371244	-0.101	0.450621
PPIAP21	chr1	146422682	147071979	NBPF8	cg15558102	146609145	0.318806	0.000433955	0.133795	0.308128	0.237533	0.0725887
PPIAP21	chr1	146422682	147071979	NBPF15	cg24360269	146793704	0.241197	0.00850982	0.0882794	0.502389	0.169266	0.204006
PPIAP21	chr1	146422682	147071979	NBPF15	cg23920325	146821324	-0.27892	0.00222423	0.0203401	0.877408	-0.142378	0.286352
PPIAP21	chr1	146422682	147071979	NBPF15	cg18404366	146822221	0.237249	0.00968742	0.0358731	0.785534	0.318074	0.0149658
PPIAP21	chr1	146422682	147071979	NBPF16	cg25374173	146857484	-0.24795	0.00678611	-0.059103	0.65374	-0.274204	0.0372583
PPIAP21	chr1	146422682	147071979	NBPF15,NBPF16	cg17736671	146867772	-0.331395	0.00024667	-0.0177837	0.892719	-0.340532	0.00890596
PPIAP21	chr1	146422682	147071979	NBPF16	cg11725101	147006031	-0.3087	0.000671139	0.00169501	0.989745	-0.195631	0.141098
PPIAP21	chr1	146422682	147071979	LOC645166	cg03971484	147118338	-0.236493	0.0099286	-0.0195343	0.88223	-0.093801	0.483701
PPIAP21	chr1	146422682	147071979	LOC645166	cg07188591	147120890	-0.146956	0.112288	0.0283428	0.829793	-0.346624	0.0076867
PPIAP21	chr1	146422682	147071979	LOC645166	cg07368877	147124731	-0.352654	8.97979e-05	-0.0599089	0.649326	-0.0897708	0.502764
PPIAP21	chr1	146422682	147071979	LOC645166	cg13494933	147131204	-0.291517	0.00136082	-0.0995332	0.449263	0.00846024	0.949743
PPIAP21	chr1	146422682	147071979	LOC645166	cg06872981	147131428	-0.047197	0.611793	-0.0366789	0.780835	0.353853	0.00643061
PPIAP21	chr1	146422682	147071979	LOC645166	cg17009073	147132166	-0.288646	0.00152505	-0.0330666	0.801959	0.027042	0.840308
PPIAP21	chr1	146422682	147071979	LOC645166	cg12050706	147158292	-0.378016	2.6459e-05	-0.0746683	0.57408	-0.307368	0.0189244
PPIAP21	chr1	146422682	147071979	LOC645166	cg13111263	147193652	-0.358486	6.71892e-05	-0.0680505	0.605416	-0.286971	0.0289551
PPIAP21	chr1	146422682	147071979	LOC645166	cg10642094	147196241	-0.249009	0.00654591	0.00394576	0.97613	-0.0630057	0.638456
PPIAP21	chr1	146422682	147071979	LOC645166	cg25095697	147196645	-0.330715	0.000254464	0.0439035	0.739072	-0.217782	0.100538
PPIAP21	chr1	146422682	147071979	LOC645166	cg25143706	147196717	-0.357259	7.14505e-05	0.0579638	0.660002	-0.195878	0.140589
PPIAP21	chr1	146422682	147071979	LOC645166	cg24602093	147200321	-0.267727	0.00351963	-0.221404	0.0919433	0.118105	0.377249
PPIAP21	chr1	146422682	147071979	LOC388692	cg03322779	147397565	-0.337665	0.000196745	0.0876147	0.509348	-0.0747885	0.576875
PPIAP21	chr1	146422682	147071979	LOC388692	cg04876245	147414832	-0.259275	0.00458087	-0.141936	0.279344	-0.12395	0.353922
PPIAP21	chr1	146422682	147071979	LOC388692	cg00121030	147415937	-0.25299	0.0057092	-0.288874	0.0251887	-0.0752807	0.574362
PPIAP21	chr1	146422682	147071979	LOC388692	cg21778518	147420041	-0.282346	0.00223409	0.0565109	0.673505	-0.201964	0.131916
PPIAP21	chr1	146422682	147071979	LOC388692	cg25618439	147424722	-0.279147	0.00251853	0.00461439	0.972576	-0.110755	0.412113
PPIAP21	chr1	146422682	147071979	LOC388692	cg09032391	147432853	-0.324671	0.000334549	-0.0411526	0.754894	-0.0367943	0.783923
PPIAP21	chr1	146422682	147071979	LOC388692	cg20962500	147441595	-0.280656	0.00248965	-0.0219645	0.870003	-0.104594	0.442984
PPIAP21	chr1	146422682	147071979	LOC388692	cg22700790	147453014	0.0573115	0.544732	0.347279	0.00756461	-0.135767	0.318424
PPIAP21	chr1	146422682	147071979	LOC388692	cg10124807	147497692	0.277397	0.00235681	0.122207	0.35227	0.116074	0.385563
PPIAP21	chr1	146422682	147071979	LOC388692	cg23664334	147554718	0.466817	9.90618e-08	0.190341	0.145195	0.377942	0.00344462
PPIAP21	chr1	146422682	147071979	LOC388692	cg19304346	147557411	-0.261583	0.00421948	-0.0203679	0.877242	0.0947239	0.47939
PPIAP21	chr1	146422682	147071979	LOC388692	cg21582695	147566004	-0.078288	0.399415	-0.0993665	0.450027	-0.336317	0.00984494
NBPF10	chr1	146472253	147022227	NBPF8	cg01052200	146185083	-0.281109	0.00204548	0.0780772	0.553203	-0.178443	0.180186
NBPF10	chr1	146472253	147022227	NBPF8	cg05959459	146219434	0.287398	0.00160192	0.191887	0.141896	0.119628	0.371082
NBPF10	chr1	146472253	147022227	NBPF8	cg23603003	146226977	-0.27566	0.00251671	0.0290081	0.825859	0.00907441	0.9461
NBPF10	chr1	146472253	147022227	NBPF8	cg21929784	146227246	-0.257188	0.0049312	0.227563	0.0803534	-0.0105509	0.937346
NBPF10	chr1	146472253	147022227	NBPF8	cg11659025	146234612	-0.0817803	0.378653	0.0841901	0.522464	0.398936	0.0019225
NBPF10	chr1	146472253	147022227	NBPF8	cg18140268	146248451	0.244369	0.00765698	0.257572	0.0469409	-0.120428	0.367869
NBPF10	chr1	146472253	147022227	NBPF8	cg18020955	146257430	0.246583	0.00710771	0.150653	0.250566	0.0933588	0.485774
NBPF10	chr1	146472253	147022227	NBPF8	cg02451774	146267842	-0.268911	0.00323513	-0.191164	0.143431	-0.193762	0.145013
NBPF10	chr1	146472253	147022227	NBPF8	cg03102494	146268344	-0.256363	0.00507622	-0.0347319	0.792202	-0.169338	0.203813
NBPF10	chr1	146472253	147022227	NBPF8	cg20769700	146273643	-0.169722	0.0661543	0.133871	0.307851	-0.351564	0.00680732
NBPF10	chr1	146472253	147022227	NBPF8	cg21919968	146289999	-0.285009	0.0017589	-0.182717	0.16231	-0.0702267	0.600393
NBPF10	chr1	146472253	147022227	NBPF8	cg03534635	146318180	-0.283651	0.0018543	0.219728	0.0916256	-0.0424805	0.75153
NBPF10	chr1	146472253	147022227	NBPF8	cg06897921	146543113	0.284016	0.0018282	-0.0426785	0.746105	0.146144	0.273665
NBPF10	chr1	146472253	147022227	NBPF8	cg20569228	146544206	0.0132533	0.886732	0.270853	0.0363326	-0.342951	0.00840302
NBPF10	chr1	146472253	147022227	NBPF15,NBPF16	cg17736671	146867772	-0.250929	0.00612973	0.0308419	0.815039	-0.0996339	0.4568
NBPF10	chr1	146472253	147022227	NBPF16	cg11725101	147006031	-0.281131	0.00204376	0.13865	0.290742	-0.0617983	0.644915
NBPF10	chr1	146472253	147022227	NBPF16	cg13552272	147025409	-0.263484	0.00394124	-0.150042	0.252515	-0.0392814	0.769706
NBPF10	chr1	146472253	147022227	NBPF16	cg25582303	147027495	-0.248876	0.00657561	-0.013726	0.917098	-0.110646	0.408318
NBPF10	chr1	146472253	147022227	LOC645166	cg07368877	147124731	-0.319083	0.000428698	-0.0434009	0.741955	0.066843	0.618105
NBPF10	chr1	146472253	147022227	LOC645166	cg00094044	147130769	-0.242448	0.00816384	0.0982495	0.455161	0.0196561	0.883565
NBPF10	chr1	146472253	147022227	LOC645166	cg12050706	147158292	-0.387463	1.58965e-05	-0.160374	0.224988	-0.0367591	0.784125
NBPF10	chr1	146472253	147022227	LOC645166	cg11789062	147194835	-0.0304252	0.743623	0.118533	0.367044	0.341659	0.00866847
NBPF10	chr1	146472253	147022227	LOC645166	cg25095697	147196645	-0.350666	9.90022e-05	-0.018394	0.88906	0.00815159	0.951574
NBPF10	chr1	146472253	147022227	LOC388692	cg03322779	147397565	-0.442237	5.975e-07	-0.161017	0.22311	0.121413	0.363938
NBPF10	chr1	146472253	147022227	LOC388692	cg19085554	147398644	-0.300195	0.000957402	0.00261184	0.984198	-0.17186	0.197058
NBPF10	chr1	146472253	147022227	LOC388692	cg14222229	147404322	0.0810069	0.391559	0.348427	0.00735493	-0.0356801	0.794041
NBPF10	chr1	146472253	147022227	LOC388692	cg04876245	147414832	-0.248306	0.00670438	-0.129536	0.323918	-0.217201	0.101471
NBPF10	chr1	146472253	147022227	LOC388692	cg25618439	147424722	-0.256088	0.0057368	-0.0112277	0.933336	0.0296215	0.82686
NBPF10	chr1	146472253	147022227	LOC388692	cg09032391	147432853	-0.337723	0.000183973	0.0403445	0.75956	-0.0806238	0.547422
NBPF10	chr1	146472253	147022227	LOC388692	cg20962500	147441595	-0.263061	0.00468765	0.00513704	0.969472	-0.0283664	0.835597
NBPF10	chr1	146472253	147022227	LOC388692	cg27546834	147490257	0.0780041	0.401132	-0.0321756	0.807191	0.339875	0.00904703
NBPF10	chr1	146472253	147022227	LOC388692	cg10124807	147497692	0.282833	0.00191398	0.185663	0.15553	0.136178	0.30807
FAM72A	chr1	147725946	147726046	LOC645166	cg02671421	147336306	0.061605	0.514962	0.12939	0.333031	0.35416	0.00740821
FAM72A	chr1	147725946	147726046	LOC388692	cg03322779	147397565	-0.332068	0.000254537	-0.0927011	0.484976	-0.161719	0.225204
FAM72A	chr1	147725946	147726046	LOC388692	cg01105140	147404492	0.31248	0.000571158	0.422675	0.000767326	0.202695	0.127019
FAM72A	chr1	147725946	147726046	LOC388692	cg04876245	147414832	-0.288894	0.00151016	-0.250254	0.0537946	-0.239671	0.0699769
FAM72A	chr1	147725946	147726046	LOC388692	cg10502924	147421802	-0.270305	0.00307323	-0.365321	0.00410258	-0.107669	0.421122
FAM72A	chr1	147725946	147726046	LOC388692	cg22481162	147422472	0.267869	0.00336122	0.242279	0.0621678	0.299874	0.0221978
FAM72A	chr1	147725946	147726046	LOC388692	cg09032391	147432853	-0.251131	0.00608728	-0.0665787	0.613258	-0.0196573	0.883558
FAM72A	chr1	147725946	147726046	LOC388692	cg11981932	147436926	-0.326958	0.000408346	-0.364965	0.00524849	-0.129401	0.341854
FAM72A	chr1	147725946	147726046	LOC388692	cg18395499	147461084	0.0951939	0.305178	0.333532	0.00920842	0.0584797	0.662803
FAM72A	chr1	147725946	147726046	LOC388692	cg03889479	147490811	0.258629	0.00468693	0.38594	0.00232272	0.130003	0.330725
FAM72A	chr1	147725946	147726046	LOC388692	cg11333681	147499537	-0.256879	0.00498502	-0.164918	0.20795	-0.244347	0.064528
FAM72A	chr1	147725946	147726046	LOC388692	cg14530937	147500017	-0.283171	0.00188908	-0.0736645	0.575916	-0.344972	0.00800201
FAM72A	chr1	147725946	147726046	LOC388692	cg16021903	147500123	-0.276028	0.00248209	-0.14041	0.2846	-0.174393	0.190437
FAM72A	chr1	147725946	147726046	LOC388692	cg19304346	147557411	-0.239437	0.00901831	-0.149274	0.254978	0.0430984	0.748035
FAM72A	chr1	147725946	147726046	LOC388692	cg19681029	147565244	-0.237702	0.00954543	-0.285599	0.0269667	-0.166118	0.21267
FAM72A	chr1	147725946	147726046	LOC388692	cg21582695	147566004	-0.227695	0.0131481	-0.268565	0.0380028	-0.364414	0.00491907
FAM72A	chr1	147725946	147726046	FCGR1C	cg06626847	147599765	0.126847	0.171067	0.344925	0.00695588	-0.118375	0.376153
FAM72A	chr1	147725946	147726046	FCGR1C	cg18122493	147647533	-0.281736	0.00199673	-0.0982841	0.455002	0.00904421	0.946279
FAM72A	chr1	147725946	147726046	FCGR1C	cg15157455	147666915	0.286411	0.00166518	0.134991	0.303781	0.374627	0.00376408
FAM72A	chr1	147725946	147726046	FCGR1C	cg24437737	147666975	0.2693	0.00318916	0.368183	0.00379925	0.205648	0.121459
FAM72A	chr1	147725946	147726046	PPIAL4A,PPIAL4C	cg17511829	147777466	-0.00241774	0.97927	0.336895	0.00848563	-0.177593	0.182305
FAM72A	chr1	147725946	147726046	HIST2H2BF	cg20806427	147985294	0.114463	0.217125	0.333532	0.00920842	-0.137601	0.302993
FAM72A	chr1	147725946	147726046	HIST2H2BF	cg11478000	148019597	-0.271349	0.0029567	-0.0222577	0.865953	-0.126434	0.344283
FAM72A	chr1	147725946	147726046	FCGR1A	cg02977559	148025586	-0.270465	0.00305504	-0.0724974	0.581994	0.0175962	0.895695
FAM72A	chr1	147725946	147726046	HIST2H3D	cg23782591	148051400	0.27983	0.00214832	0.283543	0.0281361	0.37232	0.00400162
FAM72A	chr1	147725946	147726046	HIST2H3D	cg20065266	148054290	-0.319752	0.000416273	-0.344731	0.00698987	-0.00999785	0.940624
FAM72A	chr1	147725946	147726046	BOLA1	cg20164915	148137742	0.274501	0.0026288	0.265953	0.0399872	0.193128	0.146359
PPIAP21	chr1	147818872	147818972	LOC388692	cg03322779	147397565	-0.337665	0.000196745	0.0876147	0.509348	-0.0747885	0.576875
PPIAP21	chr1	147818872	147818972	LOC388692	cg04876245	147414832	-0.259275	0.00458087	-0.141936	0.279344	-0.12395	0.353922
PPIAP21	chr1	147818872	147818972	LOC388692	cg00121030	147415937	-0.25299	0.0057092	-0.288874	0.0251887	-0.0752807	0.574362
PPIAP21	chr1	147818872	147818972	LOC388692	cg21778518	147420041	-0.282346	0.00223409	0.0565109	0.673505	-0.201964	0.131916
PPIAP21	chr1	147818872	147818972	LOC388692	cg25618439	147424722	-0.279147	0.00251853	0.00461439	0.972576	-0.110755	0.412113
PPIAP21	chr1	147818872	147818972	LOC388692	cg09032391	147432853	-0.324671	0.000334549	-0.0411526	0.754894	-0.0367943	0.783923
PPIAP21	chr1	147818872	147818972	LOC388692	cg20962500	147441595	-0.280656	0.00248965	-0.0219645	0.870003	-0.104594	0.442984
PPIAP21	chr1	147818872	147818972	LOC388692	cg22700790	147453014	0.0573115	0.544732	0.347279	0.00756461	-0.135767	0.318424
PPIAP21	chr1	147818872	147818972	LOC388692	cg10124807	147497692	0.277397	0.00235681	0.122207	0.35227	0.116074	0.385563
PPIAP21	chr1	147818872	147818972	LOC388692	cg23664334	147554718	0.466817	9.90618e-08	0.190341	0.145195	0.377942	0.00344462
PPIAP21	chr1	147818872	147818972	LOC388692	cg19304346	147557411	-0.261583	0.00421948	-0.0203679	0.877242	0.0947239	0.47939
PPIAP21	chr1	147818872	147818972	LOC388692	cg21582695	147566004	-0.078288	0.399415	-0.0993665	0.450027	-0.336317	0.00984494
PPIAP21	chr1	147818872	147818972	FCGR1C	cg03950354	147634850	-0.29866	0.00101962	-0.0174503	0.894719	-0.108076	0.41936
PPIAP21	chr1	147818872	147818972	FCGR1C	cg18122493	147647533	-0.312659	0.000566783	-0.0446816	0.734617	-0.0322412	0.81013
PPIAP21	chr1	147818872	147818972	PPIAL4A,PPIAL4C	cg17511829	147777466	-0.189296	0.0400735	0.119262	0.364084	-0.343301	0.00833236
PPIAP21	chr1	147818872	147818972	PPIAL4A,PPIAL4C	cg14214384	147781012	-0.263088	0.00399784	-0.219629	0.0917755	-0.271466	0.0392743
PPIAP21	chr1	147818872	147818972	LINC00869	cg22905859	147842596	-0.0593259	0.523378	-0.107647	0.412973	-0.363421	0.00504645
PPIAP21	chr1	147818872	147818972	LINC00869	cg17932598	147936680	0.278515	0.00225884	0.0616039	0.640079	0.251346	0.0570143
PPIAP21	chr1	147818872	147818972	LINC00869	cg09785984	147939952	0.303189	0.000845875	0.0172002	0.896219	0.0543301	0.685435
PPIAP21	chr1	147818872	147818972	LINC00869	cg06741726	147940263	0.391078	1.19404e-05	0.258169	0.0464142	0.293401	0.025399
PPIAP21	chr1	147818872	147818972	LINC00869	cg16905199	147943002	-0.267704	0.00338149	-0.066411	0.614154	0.0878326	0.512068
PPIAP21	chr1	147818872	147818972	HIST2H2BF	cg11478000	148019597	-0.300709	0.000937333	-0.01331	0.919603	0.0369482	0.783042
PPIAP21	chr1	147818872	147818972	FCGR1A	cg02977559	148025586	-0.44188	5.46395e-07	-0.0950317	0.470132	-0.144932	0.277708
PPIAP21	chr1	147818872	147818972	HIST2H2BC	cg17271592	148088476	-0.122359	0.186844	-0.330721	0.00985321	-0.0694355	0.604515
PPIAP21	chr1	147818872	147818972	HIST2H2BE	cg20774646	148124738	-0.161886	0.0798793	0.0145048	0.912412	-0.355299	0.00620218
PPIAP21	chr1	147818872	147818972	HIST2H2BE	cg01081836	148124965	-0.240565	0.00868934	-0.0349283	0.791053	-0.316259	0.0155821
PPIAP21	chr1	147818872	147818972	BOLA1	cg16990120	148137654	0.193401	0.0358732	-0.138296	0.291985	0.395908	0.00209606
PPIAP21	chr1	147818872	147818972	SV2A	cg04282029	148157279	-0.258983	0.00462854	-0.0955318	0.467788	-0.21769	0.100686
PPIAP21	chr1	147818872	147818972	MTMR11	cg00177203	148167716	0.168022	0.0689559	0.383489	0.00248996	0.0536533	0.689153
PPIAP21	chr1	147818872	147818972	MTMR11	cg16348820	148175654	-0.258187	0.00476069	-0.192925	0.13971	-0.0659283	0.622931
PPIAP21	chr1	147818872	147818972	OTUD7B	cg09065135	148249460	-0.207159	0.0243957	-0.115816	0.378205	-0.393232	0.00226101
HIST2	chr1	148078090	148092103	FCGR1C	cg03950354	147634850	-0.287559	0.00159179	-0.190908	0.143979	-0.189999	0.153137
HIST2	chr1	148078090	148092103	FCGR1C	cg00012317	147637548	-0.336975	0.000246298	-0.15776	0.236914	-0.438877	0.000715387
HIST2	chr1	148078090	148092103	LINC00869	cg07384990	147911558	-0.25482	0.00599021	-0.103272	0.440447	-0.324771	0.0137065
HIST2	chr1	148078090	148092103	HIST2H2BF	cg11478000	148019597	-0.254974	0.00532885	-0.188629	0.148916	-0.088908	0.506895
HIST2	chr1	148078090	148092103	FCGR1A	cg02977559	148025586	-0.250792	0.00615852	-0.088201	0.50277	-0.285183	0.0300155
HIST2	chr1	148078090	148092103	HIST2H2BF	cg17855428	148031365	-0.192601	0.0366614	-0.117268	0.372217	-0.339204	0.00919307
HIST2	chr1	148078090	148092103	HIST2H3D	cg20065266	148054290	-0.250913	0.00613309	-0.0894792	0.496575	-0.280445	0.0329818
HIST2	chr1	148078090	148092103	SV2A	cg16378215	148151839	-0.242344	0.00819212	-0.206664	0.113127	-0.257649	0.050869
HIST2	chr1	148078090	148092103	SF3B4	cg21687365	148166311	0.137222	0.138403	-0.0595509	0.651285	0.370768	0.00416874
HIST2	chr1	148078090	148092103	OTUD7B	cg17168242	148249279	0.250098	0.00630678	0.294087	0.0225629	0.0870007	0.516088
HIST2	chr1	148078090	148092103	OTUD7B	cg27389262	148249455	-0.123716	0.181966	-0.337409	0.00837955	0.0373168	0.780931
HIST2	chr1	148078090	148092103	PLEKHO1	cg21448781	148392042	-0.189873	0.0394595	-0.100289	0.44581	-0.357324	0.00589422
HIST2	chr1	148078090	148092103	ANP32E	cg04405926	148475300	0.244573	0.00787124	0.184823	0.161099	0.32093	0.0140383
HIST2	chr1	148078090	148092103	CA14	cg20791007	148496017	-0.0988406	0.286937	0.152587	0.244464	-0.393318	0.00225552
HIST2	chr1	148078090	148092103	MRPS21	cg01566242	148532817	0.155629	0.092406	0.0650809	0.621282	0.347603	0.00750495
HRNR	chr1	150453305	150459013	CELF3	cg09275655	149956161	0.238297	0.00936146	0.0261187	0.842973	0.178661	0.179646
HRNR	chr1	150453305	150459013	RIIAD1	cg08893853	149967875	-0.33725	0.00018809	0.134511	0.305519	-0.164111	0.218326
HRNR	chr1	150453305	150459013	OAZ3	cg05617886	150005586	-0.280566	0.00208854	-0.0210061	0.873427	0.00132273	0.992138
HRNR	chr1	150453305	150459013	OAZ3	cg19235536	150008254	-0.262679	0.00405709	-0.0699649	0.595282	-0.0873002	0.514639
HRNR	chr1	150453305	150459013	OAZ3	cg22719658	150010285	-0.256324	0.00508312	0.0222565	0.86596	-0.106464	0.426367
HRNR	chr1	150453305	150459013	LINGO4	cg13201297	150044348	-0.265567	0.00365532	0.121369	0.35561	-0.130981	0.327067
HRNR	chr1	150453305	150459013	RORC	cg12424598	150054801	-0.270078	0.0030991	-0.251296	0.0527718	-0.0784103	0.558509
HRNR	chr1	150453305	150459013	RORC	cg23114183	150065006	-0.256225	0.00510072	0.156018	0.233892	-0.0566313	0.672848
HRNR	chr1	150453305	150459013	RORC	cg10111759	150066624	-0.407983	4.52205e-06	-0.0141986	0.914255	-0.343449	0.00830271
HRNR	chr1	150453305	150459013	THEM5	cg21211478	150091812	-0.34645	0.000121506	-0.0591006	0.653754	-0.203424	0.125629
HRNR	chr1	150453305	150459013	THEM5	cg18081104	150092697	-0.311587	0.000593456	0.0265077	0.840664	-0.0753341	0.57409
HRNR	chr1	150453305	150459013	THEM5	cg11344950	150092741	-0.292896	0.00128779	-0.0471249	0.720682	-0.0396512	0.767599
HRNR	chr1	150453305	150459013	THEM4	cg05927068	150149030	0.247716	0.00684014	-0.0491532	0.709182	0.108433	0.417814
HRNR	chr1	150453305	150459013	S100A10	cg04989070	150229390	-0.342893	0.000144102	0.0711319	0.589142	-0.0746266	0.577702
HRNR	chr1	150453305	150459013	S100A10	cg13249591	150233516	0.267021	0.00346699	0.280804	0.0297595	0.19884	0.134564
HRNR	chr1	150453305	150459013	S100A10	cg25605289	150240846	-0.313267	0.000552146	-0.0113644	0.931324	-0.0730271	0.585906
HRNR	chr1	150453305	150459013	S100A11	cg27055156	150255074	-0.270896	0.00300679	-0.0297587	0.821426	-0.0272236	0.83925
HRNR	chr1	150453305	150459013	S100A11	cg24067813	150276204	0.252526	0.00580153	0.190889	0.144019	0.0378055	0.778134
HRNR	chr1	150453305	150459013	S100A11	cg01603146	150276216	0.237297	0.00967233	0.2865	0.0264673	-0.0939447	0.483028
HRNR	chr1	150453305	150459013	TCHHL1	cg08918985	150328157	-0.284865	0.00176883	0.0940552	0.474727	-0.0752419	0.574561
HRNR	chr1	150453305	150459013	TCHH	cg02211983	150353453	-0.407804	4.57005e-06	-0.0672418	0.609719	-0.228556	0.0844087
HRNR	chr1	150453305	150459013	RPTN	cg24449914	150384969	-0.259896	0.00448108	-0.0132817	0.919773	-0.0160881	0.904591
HRNR	chr1	150453305	150459013	RPTN	cg00097968	150393599	-0.237381	0.00964589	-0.00683533	0.958662	-0.0102742	0.938986
HRNR	chr1	150453305	150459013	RPTN	cg12480301	150395255	-0.364414	4.97453e-05	-0.220926	0.0898264	0.031684	0.813351
HRNR	chr1	150453305	150459013	RPTN	cg17443668	150397396	-0.298692	0.00101831	-0.10203	0.437913	-0.0913607	0.495198
HRNR	chr1	150453305	150459013	RPTN	cg11535506	150399074	-0.274091	0.00266948	-0.0569333	0.665685	-0.0601996	0.653508
HRNR	chr1	150453305	150459013	HRNR	cg11674664	150424709	-0.279226	0.00219843	-0.097973	0.456437	-0.191458	0.149948
HRNR	chr1	150453305	150459013	HRNR	cg23107878	150428021	0.276031	0.00248182	0.484169	8.87079e-05	-0.0631835	0.637507
HRNR	chr1	150453305	150459013	HRNR	cg26320663	150428145	0.243089	0.00799166	0.320288	0.0126009	0.106311	0.42704
HRNR	chr1	150453305	150459013	HRNR	cg18273593	150450186	-0.245551	0.007619	0.103274	0.436346	-0.122706	0.35881
HRNR	chr1	150453305	150459013	HRNR	cg17718321	150454821	-0.417515	2.55409e-06	-0.157185	0.230369	-0.175185	0.188401
HRNR	chr1	150453305	150459013	HRNR	cg18395189	150455638	-0.332492	0.000234551	-0.16427	0.209768	-0.158359	0.235118
HRNR	chr1	150453305	150459013	HRNR	cg25272121	150457596	-0.408232	4.45623e-06	-0.177941	0.173763	-0.18389	0.167034
HRNR	chr1	150453305	150459013	HRNR	cg26879891	150457917	-0.384384	1.72875e-05	-0.134817	0.304411	-0.328406	0.0118407
HRNR	chr1	150453305	150459013	HRNR	cg07252308	150463221	-0.274701	0.00260913	-0.00594618	0.964035	-0.0331913	0.804643
HRNR	chr1	150453305	150459013	FLG	cg01880149	150551175	-0.32231	0.000371726	-0.0990011	0.451703	0.00888998	0.947193
HRNR	chr1	150453305	150459013	FLG	cg07548383	150551450	-0.405025	5.38019e-06	-0.0673252	0.609275	-0.216559	0.102511
HRNR	chr1	150453305	150459013	FLG	cg12136906	150552452	-0.280891	0.00206265	0.0292307	0.824544	-0.0612455	0.647881
HRNR	chr1	150453305	150459013	FLG	cg22719314	150556908	-0.332484	0.00023463	-0.161214	0.218489	-0.0289155	0.829405
HRNR	chr1	150453305	150459013	FLG	cg13447818	150565458	-0.347019	0.000118209	-0.0624349	0.635566	-0.0451574	0.736423
HRNR	chr1	150453305	150459013	FLG	cg10500702	150565615	-0.298257	0.00120569	0.0393128	0.769527	-0.0525676	0.697755
HRNR	chr1	150453305	150459013	FLG	cg26390526	150565652	-0.272032	0.00288274	0.0250907	0.84908	0.0245167	0.855052
HRNR	chr1	150453305	150459013	FLG2	cg17542852	150599225	-0.254801	0.00536105	0.0722711	0.583176	-0.0605995	0.651354
HRNR	chr1	150453305	150459013	FLG2	cg03957898	150600047	-0.303739	0.000826734	-0.162853	0.21378	-0.000123045	0.999269
HRNR	chr1	150453305	150459013	LCE5A	cg00011513	150750960	-0.348363	0.000110759	-0.00172272	0.989577	0.0312841	0.815666
HRNR	chr1	150453305	150459013	CRCT1	cg11750883	150753574	-0.282524	0.00193697	0.0849414	0.518745	-0.0399895	0.765672
HRNR	chr1	150453305	150459013	LCE3E	cg24000437	150805431	-0.314801	0.000516754	-0.0531544	0.686686	-0.119538	0.371447
HRNR	chr1	150453305	150459013	LCE3D	cg20676475	150819068	-0.345285	0.000128515	0.00397338	0.975963	-0.0473415	0.72417
HRNR	chr1	150453305	150459013	LCE3D	cg02054568	150819670	-0.251982	0.00591154	-0.0713264	0.588122	-0.0860083	0.520904
HRNR	chr1	150453305	150459013	LCE3A	cg26135325	150861896	0.180945	0.049895	0.412342	0.0010612	0.26067	0.0481204
HRNR	chr1	150453305	150459013	LCE3A	cg20634798	150861925	0.182161	0.0483514	0.326595	0.0108704	0.366304	0.00468432
HRNR	chr1	150453305	150459013	LCE2D	cg16361876	150902502	-0.339631	0.000168194	-0.0383723	0.770986	-0.0774567	0.563318
HRNR	chr1	150453305	150459013	LCE2D	cg21312148	150902648	-0.293626	0.00125058	0.111005	0.398466	-0.0105203	0.937527
HRNR	chr1	150453305	150459013	LCE2D	cg01433225	150903458	-0.250634	0.006192	0.123731	0.346255	-0.111509	0.404649
HRNR	chr1	150453305	150459013	LCE2C	cg03960217	150914351	-0.315104	0.000510012	-0.0827186	0.529785	-0.0881	0.510779
HRNR	chr1	150453305	150459013	LCE2B	cg24332770	150924911	-0.253837	0.00554393	0.200531	0.12447	-0.199978	0.132302
HRNR	chr1	150453305	150459013	LCE2B	cg25098401	150924981	-0.323639	0.000350353	-0.135012	0.303708	-0.09416	0.482021
HRNR	chr1	150453305	150459013	LCE2A	cg22616525	150936559	-0.300039	0.000963541	-0.218119	0.0940858	-0.131258	0.326037
HRNR	chr1	150453305	150459013	LCE2A	cg13974761	150937172	-0.281856	0.00198756	-0.0252296	0.848254	-0.0823477	0.538862
HRNR	chr1	150453305	150459013	LCE4A	cg20823091	150947263	-0.375436	2.79977e-05	-0.0392615	0.765829	-0.186874	0.160135
HRNR	chr1	150453305	150459013	LCE4A	cg21846488	150947417	-0.31872	0.000435597	0.0569888	0.665378	-0.211237	0.111445
HRNR	chr1	150453305	150459013	LCE4A	cg00981443	150947737	-0.268445	0.00329095	0.134678	0.304915	-0.233693	0.0774723
HRNR	chr1	150453305	150459013	LCE4A	cg17542385	150948553	-0.316072	0.000489023	0.0404007	0.759236	-0.011074	0.934246
HRNR	chr1	150453305	150459013	C1orf68	cg13927088	150957699	-0.27877	0.00223703	-0.0933883	0.477878	-0.0800406	0.550333
HRNR	chr1	150453305	150459013	C1orf68	cg26420391	150958382	-0.272375	0.00284617	0.0982231	0.455283	-0.0498331	0.710275
LCE2	chr1	150900492	150923335	CRCT1	cg00302521	150754484	-0.237541	0.00959566	-0.293888	0.0226585	-0.194487	0.143485
LCE2	chr1	150900492	150923335	KPRP	cg09687864	150999692	-0.18847	0.040967	-0.362775	0.00439023	0.0254722	0.849467
LCE2	chr1	150900492	150923335	SMCP	cg13575682	151117322	0.153255	0.097549	0.378031	0.00290158	-0.0367009	0.784459
FCGR	chr1	159776867	159858391	USF1	cg13382707	159282351	0.186425	0.0432492	0.338631	0.00813206	0.0458363	0.732607
FCGR	chr1	159776867	159858391	USP21	cg16370716	159395830	0.124364	0.17967	0.345078	0.00692936	-0.0428215	0.7496
FCGR	chr1	159776867	159858391	NDUFS2	cg09070378	159450386	-0.292919	0.0012866	-0.263136	0.0422229	-0.327406	0.0121163
FCGR	chr1	159776867	159858391	PCP4L1	cg11912330	159495297	-0.175991	0.0566103	-0.336936	0.00847702	-0.0254407	0.849651
FCGR	chr1	159776867	159858391	C1orf192	cg04701473	159626129	-0.273522	0.00272693	-0.168607	0.197818	-0.36303	0.00509747
FCGR	chr1	159776867	159858391	C1orf192	cg25774098	159626328	-0.236281	0.00999712	-0.295952	0.0216815	-0.163749	0.219356
FCGR	chr1	159776867	159858391	C1orf192	cg17036024	159626385	-0.301881	0.000893024	-0.321654	0.0122072	-0.282739	0.0315162
FCGR	chr1	159776867	159858391	C1orf192	cg23915527	159635411	-0.0941677	0.310445	0.163467	0.212036	-0.36183	0.00525667
FCGR	chr1	159776867	159858391	C1orf192	cg03441844	159635571	-0.135525	0.143395	0.0671872	0.61001	-0.345464	0.00790689
FCGR	chr1	159776867	159858391	FCGR2A	cg19907257	159717096	-0.193163	0.0361056	-0.380088	0.0027398	-0.0273787	0.838346
FCGR	chr1	159776867	159858391	HSPA6	cg00396991	159760653	0.294321	0.00121607	0.322293	0.0120267	0.266712	0.0429886
FCGR	chr1	159776867	159858391	FCGR3A	cg24456165	159776362	-0.270219	0.00379661	-0.359604	0.00556364	-0.146656	0.285324
FCGR	chr1	159776867	159858391	FCGR3A	cg02574731	159776616	-0.245744	0.00731162	-0.1446	0.270328	-0.323961	0.0131085
FCGR	chr1	159776867	159858391	FCGR3A	cg07706715	159776769	-0.238312	0.00935709	-0.280086	0.0301982	-0.146092	0.273839
FCGR	chr1	159776867	159858391	FCGR3A	cg18298815	159786563	-0.18434	0.0456856	-0.375281	0.00313097	-0.0569416	0.671158
FCGR	chr1	159776867	159858391	FCGR2C	cg08879849	159839253	-0.140772	0.130055	-0.346036	0.00726236	0.0956409	0.475126
FCGR	chr1	159776867	159858391	HSPA7	cg23270415	159841288	0.36466	5.29647e-05	0.267045	0.0408928	0.432953	0.000687511
FCGR	chr1	159776867	159858391	HSPA7	cg02106043	159841943	0.409552	4.53573e-06	0.361641	0.00488806	0.43809	0.000583056
FCGR	chr1	159776867	159858391	HSPA7	cg13495918	159841948	0.302278	0.000925074	0.183085	0.165143	0.451964	0.00036874
FCGR	chr1	159776867	159858391	HSPA7	cg04094791	159843203	-0.24249	0.00815265	-0.322348	0.0120111	-0.190144	0.152818
FCGR	chr1	159776867	159858391	HSPA7	cg22396792	159848913	-0.258176	0.00476253	-0.161661	0.217199	-0.333282	0.0105733
FCGR	chr1	159776867	159858391	HSPA7	cg07793789	159849000	-0.357982	6.89098e-05	-0.386729	0.002271	-0.297044	0.0235528
FCGR	chr1	159776867	159858391	HSPA7	cg00304520	159849156	-0.16181	0.0800241	0.0143099	0.913585	-0.360292	0.00546715
FCGR	chr1	159776867	159858391	HSPA7	cg06960562	159849224	-0.355536	8.36298e-05	-0.201788	0.12537	-0.499923	6.45328e-05
FCGR	chr1	159776867	159858391	HSPA7	cg26156167	159849226	-0.427457	1.534e-06	-0.26985	0.0387413	-0.58289	1.57918e-06
FCGR	chr1	159776867	159858391	FCRLB	cg18450905	159962302	-0.169497	0.0665185	-0.330379	0.00993442	-0.037838	0.777948
FCGR	chr1	159776867	159858391	DUSP12	cg15898408	159986798	-0.255307	0.00546762	-0.422796	0.000764364	-0.065891	0.626276
FCGR	chr1	159776867	159858391	ATF6	cg07795513	160191988	0.184413	0.0455984	-0.00530718	0.967898	0.385978	0.00276765
FAM72A	chr1	204312203	204312303	SLC45A3	cg27568165	203898551	-0.104083	0.262012	0.124265	0.344159	-0.380564	0.00320916
FAM72A	chr1	204312203	204312303	RAB7L1	cg13473505	204004966	-0.236354	0.00997344	-0.235582	0.0699833	-0.0997939	0.456074
FAM72A	chr1	204312203	204312303	RAB7L1	cg06442372	204012280	-0.257095	0.00494741	-0.0951997	0.469344	0.148645	0.26545
FAM72A	chr1	204312203	204312303	SLC41A1	cg23951618	204048721	0.28507	0.00175472	0.154915	0.237256	0.215646	0.104003
FAM72A	chr1	204312203	204312303	SLC41A1	cg19026029	204052530	-0.35257	9.01701e-05	-0.151886	0.246663	0.0846895	0.52734
FAM72A	chr1	204312203	204312303	PM20D1	cg06877462	204073754	-0.314507	0.00052337	-0.176506	0.177316	0.305657	0.0196331
FAM72A	chr1	204312203	204312303	PM20D1	cg10963375	204082438	-0.316622	0.000534722	-0.209308	0.111608	0.181954	0.175537
FAM72A	chr1	204312203	204312303	SLC26A9	cg22731763	204164463	-0.25353	0.00560326	-0.052935	0.687913	0.0606331	0.651174
FAM72A	chr1	204312203	204312303	SLC26A9	cg05064852	204169246	-0.249224	0.00649798	-0.169892	0.194372	0.153229	0.250825
FAM72A	chr1	204312203	204312303	SLC26A9	cg05122040	204170056	-0.246777	0.00706107	-0.131518	0.316507	0.0182422	0.891888
FAM72A	chr1	204312203	204312303	C1orf186	cg15461340	204454768	-0.258304	0.00474108	-0.0664953	0.613703	-0.165718	0.213789
FAM72A	chr1	204312203	204312303	CTSE	cg17330097	204483299	-0.237399	0.00964027	-0.153331	0.242144	0.281539	0.0322757
FAM72A	chr1	204312203	204312303	IKBKE	cg11739399	204736358	0.197608	0.0319591	-0.0530184	0.687446	0.352632	0.0066293
FAM72A	chr1	204312203	204312303	RASSF5	cg17558126	204746873	0.278811	0.00223354	0.0886697	0.500494	0.324945	0.0128181
FAM72A	chr1	204312203	204312303	RASSF5	cg08617916	204797076	0.263395	0.00395396	0.172032	0.18873	0.262497	0.0465182
CR1	chr1	205772459	205808198	YOD1	cg25594636	205290962	-0.207723	0.0240012	-0.435806	0.000500563	-0.00704474	0.958143
CR1	chr1	205772459	205808198	CR1L	cg17822947	205909491	0.188009	0.0414723	0.3647	0.0041712	0.0281482	0.833866
CR1	chr1	205772459	205808198	CD46	cg00861824	206029672	0.232174	0.0125318	0.0988062	0.456555	0.357823	0.00677733
CR1	chr1	205772459	205808198	CD34	cg24315421	206106876	0.257725	0.00483891	0.293927	0.0226396	0.187778	0.158087
CR1	chr1	205772459	205808198	PLXNA2	cg02928840	206284698	-0.221024	0.0161634	-0.418939	0.000863778	0.0714626	0.59398
FAM23A	chr10	17841433	18088507	ST8SIA6	cg05576619	17430959	-0.350505	0.00010696	-0.165446	0.210469	-0.23856	0.0713249
FAM23A	chr10	17841433	18088507	ST8SIA6	cg27475522	17536936	-0.252782	0.00575047	-0.365041	0.00413336	-0.0144022	0.91455
FAM23A	chr10	17841433	18088507	PTPLA	cg12476230	17609861	-0.256906	0.00557822	-0.140274	0.293606	-0.020913	0.877287
FAM23A	chr10	17841433	18088507	PTPLA	cg27571351	17659370	-0.252288	0.0058493	-0.246456	0.0576599	-0.132759	0.320487
FAM23A	chr10	17841433	18088507	STAM	cg19359883	17743993	-0.11699	0.207075	-0.118891	0.365587	-0.380366	0.00322642
FAM23A	chr10	17841433	18088507	TMEM236	cg03180187	17848626	-0.247478	0.00689564	-0.149664	0.253726	0.0621634	0.642959
FAM23A	chr10	17841433	18088507	CACNB2	cg18408326	18468993	-0.0509304	0.58389	0.201451	0.122715	-0.367287	0.00456618
FAM23A	chr10	17841433	18088507	CACNB2	cg24825767	18493275	-0.36028	8.86504e-05	-0.223505	0.0946711	-0.166245	0.220746
FAM23A	chr10	17841433	18088507	CACNB2	cg03445965	18524379	-0.272324	0.00285158	-0.0491466	0.709219	-0.157809	0.236768
MRC1	chr10	17932860	18179865	SLC39A12	cg16342842	18310660	-0.15975	0.0839927	0.0185389	0.888192	-0.45941	0.000286014
MRC1	chr10	17932860	18179865	CACNB2	cg25868936	18668604	-0.326784	0.000304225	-0.369915	0.00362549	-0.392325	0.00231945
FAM21B	chr10	45599815	45599915	ALOX5	cg03501777	45189570	0.143864	0.120131	-0.130264	0.321184	0.382668	0.0030307
FAM21B	chr10	45599815	45599915	ALOX5	cg01464748	45242883	0.116144	0.210403	0.371063	0.00351427	-0.124992	0.349858
FAM21B	chr10	45599815	45599915	ALOX5	cg08229320	45261307	-0.210203	0.0223323	-0.107951	0.411647	-0.388205	0.00260232
FAM21B	chr10	45599815	45599915	ZFAND4	cg27070508	45513406	-0.130103	0.162077	0.0313711	0.811923	-0.379185	0.00362768
FAM21B	chr10	45599815	45599915	ZFAND4	cg02611874	45514731	-0.0870978	0.348328	0.0658266	0.617281	-0.366055	0.00471463
FAM21B	chr10	45599815	45599915	AGAP4	cg23750895	45641333	-0.110157	0.239128	-0.351009	0.00641491	0.00343565	0.979765
PTPN20A	chr10	45972769	45972869	ZFAND4	cg06059483	45491112	0.200368	0.0295931	0.0435605	0.74104	0.341674	0.00866547
PTPN20A	chr10	45972769	45972869	FAM21C	cg11841331	45537932	0.249158	0.00651261	0.134907	0.304087	0.375158	0.00371123
PTPN20A	chr10	45972769	45972869	GLUD1P7	cg00991496	46192107	0.27264	0.00281816	0.326689	0.0108462	0.232235	0.0793935
PTPN20A	chr10	45972769	45972869	SYT15	cg13622028	46371621	0.28676	0.00164257	0.360159	0.00470413	0.22928	0.0834018
PTPN20A	chr10	45972769	45972869	SYT15	cg08301896	46390138	0.258927	0.00463776	0.270981	0.036241	0.182285	0.170834
PTPN20A	chr10	45972769	45972869	SYT15	cg02632200	46391664	0.238166	0.00940168	0.186362	0.153952	0.301696	0.0213609
PTPN20A	chr10	45972769	45972869	SYT15	cg00714810	46395537	0.250335	0.00625588	0.203375	0.119107	0.308528	0.0184565
PTPN20A	chr10	45972769	45972869	GPRIN2	cg13722700	46413507	0.138368	0.135109	0.336447	0.00857897	-0.0897424	0.5029
ANXA8L1	chr10	46586059	46586139	SYT15	cg15822117	46371434	-0.299731	0.000975841	-0.315943	0.0139266	-0.253546	0.0548045
ANXA8L1	chr10	46586059	46586139	SYT15	cg24256249	46371694	0.124491	0.179221	-0.041181	0.75473	0.337723	0.00952277
ANXA8L1	chr10	46586059	46586139	LINC00842	cg26775658	46574027	-0.232606	0.0112539	-0.340618	0.0077433	-0.0555641	0.678675
ANXA8L1	chr10	47224898	47224978	ANXA8L2	cg00263314	47121249	0.196415	0.0330303	0.0872525	0.507392	0.339415	0.00914699
FAM21B	chr10	47460820	47460920	ANXA8L2	cg20589815	47126210	0.0992962	0.284711	-0.125151	0.340703	0.335969	0.00992634
ANXA8L1	chr10	47883223	47883303	GDF2	cg15247509	48036983	0.0606021	0.514466	-0.178979	0.171225	0.355044	0.00624194
ANXA8L1	chr10	47883223	47883303	GDF10	cg04110601	48058681	-0.172734	0.0614168	-0.398666	0.00160494	0.153186	0.250959
PTPN20A	chr10	48359688	48359788	ZNF488	cg19181479	47993692	0.280845	0.00206631	0.262197	0.0429907	0.254824	0.0535527
PTPN20A	chr10	48359688	48359788	RBP3	cg05652602	48008292	0.15542	0.0928497	-0.04445	0.735942	0.3554	0.00618657
PTPN20A	chr10	48359688	48359788	RBP3	cg07070043	48009153	0.241516	0.00842035	0.122981	0.349207	0.331548	0.0110098
PTPN20A	chr10	48359688	48359788	RBP3	cg17964955	48010892	0.23787	0.00949302	0.21619	0.0971043	0.223033	0.0924019
PTPN20A	chr10	48359688	48359788	GDF2	cg13620608	48022811	0.249568	0.00642227	0.253801	0.0503766	0.227526	0.0858561
PTPN20A	chr10	48359688	48359788	GDF2	cg00350920	48036469	0.220511	0.0164185	0.100103	0.446659	0.36097	0.00537341
PTPN20A	chr10	48359688	48359788	GDF2	cg05441133	48036897	0.277078	0.00249187	0.198664	0.131453	0.338719	0.0092999
PTPN20A	chr10	48359688	48359788	GDF2	cg23812775	48036905	0.268063	0.00333737	0.225336	0.08344	0.279014	0.0339243
PTPN20A	chr10	48359688	48359788	GDF2	cg00495658	48037860	0.258602	0.00469142	0.177967	0.173699	0.33875	0.00929308
PTPN20A	chr10	48359688	48359788	GDF10	cg13565300	48057802	0.208883	0.0232076	0.0817558	0.534602	0.389407	0.0025168
PTPN20A	chr10	48359688	48359788	GDF10	cg04110601	48058681	0.239193	0.00909078	0.296945	0.021224	0.170591	0.200437
PTPN20A	chr10	48359688	48359788	PTPN20A,PTPN20B	cg24835153	48475217	0.24297	0.00802336	0.273594	0.0344119	0.193949	0.144616
PTPN20A	chr10	48359688	48359788	GLUD1P7	cg10844272	48518081	0.239631	0.0089608	0.252328	0.0517738	0.231342	0.0805879
FAM21B	chr10	51554675	51554775	NCOA4	cg20166027	51246408	0.334849	0.000210346	0.256888	0.0475495	0.44078	0.000534301
FAM21B	chr10	51554675	51554775	TIMM23	cg07536328	51262259	0.228913	0.0126539	0.420607	0.00081945	0.078847	0.556313
FAM21B	chr10	51554675	51554775	AGAP6	cg27379603	51440023	-0.201102	0.0289897	-0.0311488	0.813231	-0.424045	0.00090939
SFTPA1	chr10	80989530	81361249	ZMIZ1	cg17705334	80672621	-0.240794	0.00862396	-0.242418	0.0620135	-0.182761	0.169702
SFTPA1	chr10	80989530	81361249	ZMIZ1	cg06308720	80676022	-0.277341	0.00236184	-0.450823	0.000300567	-0.0584797	0.662803
SFTPA1	chr10	80989530	81361249	ZMIZ1	cg04256907	80743783	0.238486	0.00930397	0.365294	0.00410563	-0.0310702	0.816904
SFTPA1	chr10	80989530	81361249	ZMIZ1	cg15733068	80745073	0.304495	0.00080107	0.165752	0.205629	0.414372	0.00122167
SFTPA1	chr10	80989530	81361249	PPIF	cg06103367	80777464	0.237109	0.00973172	0.37777	0.00292266	0.0817055	0.542044
SFTPA1	chr10	80989530	81361249	ZCCHC24	cg15833704	80821172	-0.2524	0.00582674	-0.371629	0.00346053	-0.161381	0.226189
SFTPA1	chr10	80989530	81361249	ZCCHC24	cg18605987	80873718	-0.260344	0.00441025	-0.277874	0.0315823	-0.283508	0.0310373
SFTPA1	chr10	80989530	81361249	ZCCHC24	cg24000860	80876392	-0.211252	0.021657	-0.0766655	0.560422	-0.431569	0.000718412
SFTPA1	chr10	80989530	81361249	EIF5AL1	cg22529822	80941447	-0.0260654	0.779342	-0.349399	0.00621301	0.0705387	0.598771
SFTPA1	chr10	80989530	81361249	LOC642361	cg17797859	81590407	-0.217599	0.0179327	-0.333282	0.00926425	-0.210416	0.112874
SFTPA1	chr10	80989530	81361249	TMEM254-AS1	cg24132606	81778359	-0.241765	0.00835112	-0.365377	0.00409649	-0.228658	0.0842653
SFTPA1	chr10	80989530	81361249	TMEM254	cg00828616	81828518	0.247941	0.00678811	0.38141	0.00264015	0.139262	0.297137
DUX4	chr10	135330054	135346662	KNDC1	cg01290009	134830503	-0.311085	0.000606342	0.165602	0.206046	-0.223723	0.0913722
DUX4	chr10	135330054	135346662	KNDC1	cg03669358	134831870	-0.256093	0.00512452	-0.150931	0.249683	0.356424	0.00602936
DUX4	chr10	135330054	135346662	KNDC1	cg02509232	134833433	0.258642	0.00468478	0.0223951	0.865133	0.260512	0.0482609
DUX4	chr10	135330054	135346662	KNDC1	cg16309350	134833657	0.379225	2.28668e-05	0.172437	0.187676	0.27983	0.033384
DUX4	chr10	135330054	135346662	KNDC1	cg00648020	134842330	-0.245377	0.00740232	-0.0688525	0.601162	0.179735	0.177001
DUX4	chr10	135330054	135346662	KNDC1	cg06562644	134842580	-0.29953	0.000983915	-0.0184496	0.888727	0.149528	0.262589
DUX4	chr10	135330054	135346662	KNDC1	cg00909156	134843313	-0.299734	0.000975686	-0.0731314	0.578688	0.231044	0.0809905
DUX4	chr10	135330054	135346662	KNDC1	cg26072930	134844885	-0.360176	6.17098e-05	-0.280411	0.0299987	0.154634	0.246452
DUX4	chr10	135330054	135346662	KNDC1	cg06121800	134846974	-0.307272	0.000712906	-0.135704	0.30121	-0.0756406	0.572529
DUX4	chr10	135330054	135346662	KNDC1	cg13070156	134846990	-0.23838	0.00933617	-0.0253959	0.847265	0.0250085	0.852177
DUX4	chr10	135330054	135346662	KNDC1	cg19946742	134847064	-0.33746	0.000186252	0.00138927	0.991595	0.0946507	0.479731
DUX4	chr10	135330054	135346662	KNDC1	cg06433985	134848111	-0.241911	0.00951233	-0.0112782	0.933641	0.185183	0.167868
DUX4	chr10	135330054	135346662	KNDC1	cg18740861	134848427	-0.293373	0.00126339	0.0329536	0.802622	0.135993	0.308732
DUX4	chr10	135330054	135346662	KNDC1	cg06795634	134848461	-0.362221	5.56355e-05	-0.11192	0.394563	0.121782	0.362471
DUX4	chr10	135330054	135346662	KNDC1	cg05316415	134849616	-0.251323	0.00604719	-0.125035	0.341156	0.168846	0.205149
DUX4	chr10	135330054	135346662	KNDC1	cg16459735	134849780	-0.0376782	0.685421	0.146707	0.263332	0.391184	0.00239492
DUX4	chr10	135330054	135346662	KNDC1	cg16845293	134849934	-0.298595	0.00102234	0.0968047	0.461851	0.0646898	0.629491
DUX4	chr10	135330054	135346662	KNDC1	cg11684930	134850930	-0.24247	0.0081579	0.0126146	0.92379	0.0811775	0.544666
DUX4	chr10	135330054	135346662	KNDC1	cg18550632	134851594	-0.343625	0.000139154	-0.00916921	0.944566	-0.0501707	0.708399
DUX4	chr10	135330054	135346662	KNDC1	cg15750941	134852707	-0.276354	0.0024517	-0.189942	0.146057	0.272694	0.0383594
DUX4	chr10	135330054	135346662	KNDC1	cg25993216	134853984	-0.0929117	0.316971	0.00916921	0.944566	0.336122	0.00989043
DUX4	chr10	135330054	135346662	KNDC1	cg22775138	134858760	-0.267151	0.00345058	0.0672965	0.609428	0.0699191	0.601994
DUX4	chr10	135330054	135346662	KNDC1	cg17909892	134859328	-0.280408	0.00210127	-0.11731	0.372042	0.0614291	0.646895
DUX4	chr10	135330054	135346662	KNDC1	cg01258050	134860473	-0.277413	0.00235538	0.000388997	0.997646	0.0286382	0.831016
DUX4	chr10	135330054	135346662	KNDC1	cg02948855	134860709	-0.0381822	0.68144	-0.0378438	0.774056	0.396106	0.00208433
DUX4	chr10	135330054	135346662	KNDC1	cg11666040	134862443	-0.289019	0.00150271	0.00600167	0.9637	0.0631517	0.637676
DUX4	chr10	135330054	135346662	KNDC1	cg18415382	134862564	-0.254193	0.00547567	-0.238566	0.0664084	-0.0360208	0.788359
DUX4	chr10	135330054	135346662	KNDC1	cg11373323	134863643	-0.276354	0.0024517	-0.147208	0.26169	0.18601	0.162111
DUX4	chr10	135330054	135346662	KNDC1	cg19817820	134863780	-0.2736	0.00271897	-0.176549	0.177208	-0.0824695	0.53826
DUX4	chr10	135330054	135346662	KNDC1	cg06109115	134864027	-0.273542	0.00272492	-0.231564	0.0750365	0.0838229	0.531589
DUX4	chr10	135330054	135346662	KNDC1	cg00161878	134865289	-0.253412	0.0056263	-0.0671853	0.61002	0.297917	0.0231272
DUX4	chr10	135330054	135346662	KNDC1	cg10217713	134865577	-0.362805	5.40055e-05	-0.0604612	0.646307	0.0672737	0.615838
DUX4	chr10	135330054	135346662	KNDC1	cg12543219	134866441	-0.2739	0.00268868	0.0270075	0.8377	-0.0174413	0.896608
DUX4	chr10	135330054	135346662	KNDC1	cg20694495	134867055	-0.266888	0.00348385	-0.0254515	0.846935	0.0924975	0.489825
DUX4	chr10	135330054	135346662	KNDC1	cg13702953	134867158	-0.442449	5.26302e-07	-0.0880245	0.503629	-0.168292	0.206661
DUX4	chr10	135330054	135346662	KNDC1	cg01077354	134867775	-0.30877	0.00066916	-0.142317	0.278042	0.0578609	0.66616
DUX4	chr10	135330054	135346662	KNDC1	cg00033834	134868834	-0.237869	0.00949352	-0.0960267	0.465475	0.233874	0.0772365
DUX4	chr10	135330054	135346662	KNDC1	cg12768979	134868982	-0.299661	0.000978618	-0.00983607	0.940542	0.0490633	0.714558
DUX4	chr10	135330054	135346662	KNDC1	cg09979641	134871089	-0.266282	0.00356165	-0.142262	0.278232	0.0437725	0.744227
DUX4	chr10	135330054	135346662	KNDC1	cg15647050	134878695	-0.279057	0.00221269	0.108641	0.408646	-0.239349	0.0703657
DUX4	chr10	135330054	135346662	KNDC1	cg08824220	134879283	-0.279992	0.00213505	-0.0307863	0.815366	-0.103633	0.438841
DUX4	chr10	135330054	135346662	KNDC1	cg07669973	134879305	-0.260387	0.00440342	0.0135593	0.918102	0.0445723	0.739717
DUX4	chr10	135330054	135346662	KNDC1	cg27570873	134879707	-0.284447	0.00179784	-0.0388441	0.768248	0.13384	0.316527
DUX4	chr10	135330054	135346662	KNDC1	cg07087457	134882401	-0.315804	0.000494761	-0.0287858	0.827173	0.0594605	0.657496
DUX4	chr10	135330054	135346662	KNDC1	cg09938275	134890929	-0.403146	6.00298e-06	-0.163323	0.212443	0.100372	0.453455
DUX4	chr10	135330054	135346662	VENTX	cg04736562	134905097	-0.278889	0.00222691	0.122756	0.350095	0.208834	0.115669
DUX4	chr10	135330054	135346662	VENTX	cg19090522	134906881	-0.295126	0.00117724	-0.0264518	0.840996	0.17629	0.185586
DUX4	chr10	135330054	135346662	VENTX	cg22795489	134906945	-0.245071	0.00747902	-0.00188941	0.988569	0.082531	0.537956
DUX4	chr10	135330054	135346662	MIR202	cg07787666	134909231	-0.432486	1.00443e-06	0.00261184	0.984198	-0.0447568	0.738678
DUX4	chr10	135330054	135346662	MIR202	cg19021988	134909882	-0.257838	0.0048196	-0.0587385	0.655741	0.0415577	0.75676
DUX4	chr10	135330054	135346662	ADAM8	cg03553964	134932051	-0.238526	0.00929164	-0.021895	0.868118	-0.0769325	0.565969
DUX4	chr10	135330054	135346662	ADAM8	cg13893566	134932269	-0.317133	0.000466929	-0.247735	0.0563331	-0.0562613	0.674866
DUX4	chr10	135330054	135346662	TUBGCP2	cg25302952	134944789	-0.318711	0.00043577	0.0233954	0.859169	-0.245194	0.0635793
DUX4	chr10	135330054	135346662	TUBGCP2	cg17109704	134949119	-0.185272	0.0445828	-0.333926	0.00912113	0.0528777	0.693423
DUX4	chr10	135330054	135346662	TUBGCP2	cg03522707	134949543	-0.236518	0.00992065	-0.109642	0.404319	-0.203667	0.125168
DUX4	chr10	135330054	135346662	TUBGCP2	cg03700461	134952361	-0.244464	0.00763266	-0.178994	0.171188	-0.107017	0.423959
DUX4	chr10	135330054	135346662	TUBGCP2	cg04070692	134970580	-0.250359	0.00625072	-0.0504029	0.702128	-0.0018764	0.988847
DUX4	chr10	135330054	135346662	TUBGCP2	cg15220194	134972221	-0.25505	0.00616979	-0.103039	0.437398	0.0463925	0.736619
DUX4	chr10	135330054	135346662	TUBGCP2	cg02303317	134972569	0.249329	0.00647483	0.222617	0.0873326	0.0501707	0.708399
DUX4	chr10	135330054	135346662	TUBGCP2	cg16284674	134973326	0.253193	0.00566919	0.152709	0.244082	-0.0474023	0.72383
DUX4	chr10	135330054	135346662	ZNF511	cg15049964	134982047	0.397281	8.41357e-06	0.209503	0.108154	0.260082	0.048646
DUX4	chr10	135330054	135346662	ZNF511	cg23837438	134982447	0.199902	0.0299816	0.123368	0.347683	0.374573	0.00376948
DUX4	chr10	135330054	135346662	CALY	cg00929798	135000128	0.319441	0.000563155	0.0663021	0.627319	0.0767436	0.570441
DUX4	chr10	135330054	135346662	CALY	cg21965997	135000307	0.38051	2.13367e-05	0.21656	0.0965193	-0.0634593	0.636036
DUX4	chr10	135330054	135346662	CALY	cg04246880	135000438	0.238132	0.00941231	0.171714	0.18956	0.0314067	0.814956
DUX4	chr10	135330054	135346662	PRAP1	cg02212855	135010183	0.240973	0.00857304	0.255182	0.0490955	0.131933	0.323534
DUX4	chr10	135330054	135346662	FUOM	cg09105657	135022036	-0.238957	0.00916136	-0.0647402	0.623113	-0.154019	0.24836
DUX4	chr10	135330054	135346662	ECHS1	cg24730459	135026232	0.263587	0.00392675	0.256349	0.0480334	0.212218	0.109754
DUX4	chr10	135330054	135346662	ECHS1	cg06916873	135032730	-0.24602	0.00724388	-0.102251	0.436917	0.0107355	0.936252
DUX4	chr10	135330054	135346662	ECHS1	cg05923736	135037993	0.282395	0.00194667	-0.235788	0.0697318	-0.0744717	0.578494
DUX4	chr10	135330054	135346662	PAOX	cg23250185	135041197	-0.360841	5.96708e-05	-0.11042	0.400972	-0.107939	0.419951
DUX4	chr10	135330054	135346662	PAOX	cg07511014	135041613	-0.282095	0.00196929	0.0758544	0.56459	-0.0357747	0.789772
DUX4	chr10	135330054	135346662	PAOX	cg26915536	135041624	-0.307711	0.000699839	0.0700194	0.594995	-0.0352825	0.7926
DUX4	chr10	135330054	135346662	PAOX	cg26188501	135041628	-0.336671	0.000193246	0.237622	0.0675238	-0.182011	0.171489
DUX4	chr10	135330054	135346662	PAOX	cg20533711	135042051	-0.249124	0.00652017	-0.163268	0.212601	-0.0985266	0.461843
DUX4	chr10	135330054	135346662	PAOX	cg06662428	135050463	-0.309467	0.000806852	-0.183303	0.168417	-0.260424	0.0525657
DUX4	chr10	135330054	135346662	MTG1	cg19582069	135060397	0.274104	0.00266817	0.217227	0.0954725	0.0463564	0.729688
DUX4	chr10	135330054	135346662	MTG1	cg06155833	135082926	-0.264127	0.00385095	-0.209114	0.108825	-0.136854	0.30565
DUX4	chr10	135330054	135346662	LOC619207	cg15425498	135108519	-0.2519	0.00592822	0.0494582	0.707458	-0.108801	0.416229
DUX4	chr10	135330054	135346662	LOC619207	cg07133760	135116824	-0.309851	0.000639123	0.037566	0.775671	0.0200867	0.881032
DUX4	chr10	135330054	135346662	LOC619207	cg10320160	135117295	-0.314233	0.000529604	-0.0169492	0.897726	0.06672	0.618753
DUX4	chr10	135330054	135346662	LOC619207	cg15057735	135118668	-0.317096	0.000467674	0.0976938	0.457728	-0.0811775	0.544666
DUX4	chr10	135330054	135346662	LOC619207	cg15651907	135119683	-0.288545	0.00153116	0.0408447	0.756671	-0.0647513	0.629164
DUX4	chr10	135330054	135346662	LOC619207	cg24803261	135121903	-0.268758	0.00325341	0.0387886	0.768571	-0.0543542	0.685303
DUX4	chr10	135330054	135346662	LOC619207	cg16040995	135123674	-0.279918	0.00214102	-0.0885802	0.500928	-0.16903	0.204647
DUX4	chr10	135330054	135346662	LOC619207	cg13904877	135128070	-0.256129	0.00511797	0.018394	0.88906	-0.0373127	0.780954
DUX4	chr10	135330054	135346662	LOC619207	cg06222206	135128105	-0.248796	0.00659364	0.0709086	0.590315	0.0105509	0.937346
DUX4	chr10	135330054	135346662	LOC619207	cg20108910	135140919	-0.352945	8.852e-05	-0.147096	0.262054	-0.036513	0.785536
DUX4	chr10	135330054	135346662	CYP2E1	cg07381788	135190385	-0.253982	0.00551614	-0.137483	0.294861	0.126519	0.343958
DUX4	chr10	135330054	135346662	CYP2E1	cg09208540	135190407	-0.0231065	0.803854	0.158933	0.22516	0.34978	0.00711416
DUX4	chr10	135330054	135346662	CYP2E1	cg01465364	135190711	-0.288873	0.00151142	-0.0615727	0.640249	0.0475253	0.723142
DUX4	chr10	135330054	135346662	CYP2E1	cg00436603	135190730	-0.273009	0.00277972	-0.0895249	0.496354	0.0992033	0.458758
DUX4	chr10	135330054	135346662	CYP2E1	cg05194426	135193133	0.0091849	0.921366	-0.0983051	0.454905	0.369405	0.00432054
DUX4	chr10	135330054	135346662	CYP2E1	cg16538390	135194857	-0.250213	0.00628208	0.129925	0.322455	0.0617367	0.645245
DUX4	chr10	135330054	135346662	SYCE1	cg25823128	135223587	-0.411166	3.74411e-06	-0.250181	0.0538669	0.0859147	0.52136
DUX4	chr10	135330054	135346662	SYCE1	cg17714832	135226565	-0.255333	0.0052625	-0.0594054	0.652083	0.0526931	0.694441
DUX4	chr10	135330054	135346662	SYCE1	cg14239307	135229154	0.259416	0.00455807	-0.104529	0.426714	0.0648128	0.628838
DUX4	chr10	135330054	135346662	SPRNP1	cg20169779	135231903	0.241879	0.00831976	-0.194887	0.135651	0.241564	0.067729
DUX4	chr10	135330054	135346662	SPRNP1	cg17676129	135232486	-0.278333	0.00227448	-0.160267	0.221242	-0.199422	0.133405
DUX4	chr10	135330054	135346662	FRG2B	cg20219790	135283940	-0.29021	0.00143347	-0.0345096	0.793503	-0.128118	0.337842
MUC5AC	chr11	1221846	1227371	TALDO1	cg25183776	729640	0.134892	0.14529	0.390219	0.00205455	0.085219	0.524751
MUC5AC	chr11	1221846	1227371	PDDC1	cg19302250	767305	0.106972	0.248931	-0.0510733	0.698354	0.341676	0.00866503
MUC5AC	chr11	1221846	1227371	EFCAB4A	cg26795789	817488	0.0728313	0.433175	-0.156332	0.23294	0.345521	0.00789587
MUC5AC	chr11	1221846	1227371	POLR2L	cg27138088	832604	-0.240385	0.00874117	-0.0973949	0.459112	-0.256857	0.0516102
MUC5AC	chr11	1221846	1227371	TSPAN4	cg14139652	852700	0.248281	0.00671022	0.252838	0.051287	0.205572	0.1216
MUC5AC	chr11	1221846	1227371	CHID1	cg16402814	905177	0.11218	0.226497	0.333671	0.00917752	0.0126444	0.924947
MUC5AC	chr11	1221846	1227371	AP2A2	cg03325346	975886	0.134487	0.146514	0.343897	0.00713719	-0.0843268	0.529116
MUC5AC	chr11	1221846	1227371	MUC6	cg12102514	1011812	0.0401554	0.665937	-0.141021	0.282487	0.425203	0.000877299
MUC5AC	chr11	1221846	1227371	MUC6	cg05345823	1016929	0.24537	0.00740418	0.346648	0.00666108	0.138289	0.300561
MUC5AC	chr11	1221846	1227371	MUC6	cg20736321	1019113	0.120583	0.193369	0.107343	0.414302	0.350198	0.00704128
MUC5AC	chr11	1221846	1227371	MUC6	cg12818656	1021807	0.242521	0.0081441	0.258868	0.0458051	0.273593	0.0377006
MUC5AC	chr11	1221846	1227371	MUC2	cg16617073	1050710	0.0714982	0.441664	-0.196929	0.131521	0.385054	0.00283895
MUC5AC	chr11	1221846	1227371	MUC2	cg22166106	1072895	0.223161	0.015138	0.351567	0.00587882	0.235352	0.075331
MUC5AC	chr11	1221846	1227371	MUC2	cg19902122	1077552	0.200536	0.0294538	0.0482112	0.714515	0.35752	0.0058652
MUC5AC	chr11	1221846	1227371	MUC2	cg22021076	1145036	0.147543	0.110844	-0.00233414	0.985878	0.38004	0.00325508
MUC5AC	chr11	1221846	1227371	MUC5B	cg25780434	1172135	0.176845	0.055403	0.165557	0.206169	0.342568	0.00848101
MUC5AC	chr11	1221846	1227371	MUC5B	cg13472735	1172356	0.133052	0.150911	-0.0257312	0.845274	0.350936	0.00691401
MUC5AC	chr11	1221846	1227371	MUC5B	cg25840179	1186719	0.184909	0.0450101	0.0497673	0.705712	0.384378	0.0028922
MUC5AC	chr11	1221846	1227371	MUC5B	cg13278858	1195219	0.191807	0.0374574	0.114151	0.385147	0.47135	0.000187989
MUC5AC	chr11	1221846	1227371	MUC5B	cg02118564	1197917	0.200405	0.0295626	0.2086	0.109716	0.360166	0.00548473
MUC5AC	chr11	1221846	1227371	MUC5B	cg22186557	1216738	0.229688	0.0123483	0.207127	0.112303	0.337092	0.00966627
MUC5AC	chr11	1221846	1227371	MUC5B	cg21666957	1225709	0.113564	0.220782	0.112178	0.393468	0.362688	0.00514232
MUC5AC	chr11	1221846	1227371	MUC5B	cg15124950	1229498	0.199192	0.0305823	0.184481	0.158225	0.363211	0.00507373
MUC5AC	chr11	1221846	1227371	TOLLIP	cg11944324	1253112	0.17278	0.061347	0.356068	0.00523475	0.212124	0.109915
MUC5AC	chr11	1221846	1227371	LOC255512	cg15352671	1288072	0.1354	0.143767	0.466995	0.000168925	-0.146934	0.271054
MUC5AC	chr11	1221846	1227371	BRSK2	cg27267896	1349245	0.244738	0.00756294	0.328364	0.0104238	0.202649	0.127107
MUC5AC	chr11	1221846	1227371	BRSK2	cg21073216	1351917	0.195284	0.0340738	-0.0212852	0.871759	0.400406	0.00184292
MUC5AC	chr11	1221846	1227371	BRSK2	cg02482699	1360671	0.17347	0.0603024	-0.0311775	0.813062	0.349521	0.00715974
MUC5AC	chr11	1221846	1227371	BRSK2	cg06300961	1416033	0.169387	0.0666986	0.133824	0.30802	0.365365	0.00479971
MUC5AC	chr11	1221846	1227371	BRSK2	cg09167291	1425111	0.0740328	0.425605	-0.0874192	0.506578	0.424557	0.000895076
MUC5AC	chr11	1221846	1227371	BRSK2	cg03267026	1426613	0.133983	0.148047	0.0718027	0.585626	0.423818	0.000915791
MUC5AC	chr11	1221846	1227371	BRSK2	cg13316472	1439004	0.154402	0.0950364	0.404529	0.00134697	-0.0770047	0.565604
MUC5AC	chr11	1221846	1227371	BRSK2	cg03690133	1440409	0.24044	0.00872539	0.270983	0.0362396	0.263933	0.0452904
MUC5AC	chr11	1221846	1227371	MOB2	cg00446697	1498839	0.171903	0.0626947	0.410559	0.00112112	-0.0833731	0.533802
MUC5AC	chr11	1221846	1227371	MOB2	cg02488653	1525513	0.251316	0.0060487	0.0998402	0.447859	0.335769	0.00997325
MUC5AC	chr11	1221846	1227371	LOC338651	cg11345918	1552741	0.20635	0.0249703	0.357735	0.00501246	0.0517774	0.699496
MUC5AC	chr11	1221846	1227371	LOC338651	cg00982805	1575556	0.142131	0.124709	0.111177	0.397727	0.353397	0.00650417
MUC5AC	chr11	1221846	1227371	MOB2	cg08313842	1584888	0.133939	0.148181	0.0466829	0.723196	0.359827	0.00553215
MUC5AC	chr11	1221846	1227371	MOB2	cg26774043	1603725	0.152536	0.0991498	0.0206738	0.875413	0.341491	0.00870353
MUC5AC	chr11	1221846	1227371	MOB2	cg19547124	1625952	0.133851	0.148449	0.0646613	0.623538	0.34506	0.00798492
MUC5AC	chr11	1221846	1227371	MOB2	cg25562534	1626741	0.198564	0.0311222	0.107704	0.412724	0.385793	0.00278185
MUC5AC	chr11	1221846	1227371	MOB2	cg04790169	1630011	0.0381175	0.68195	-0.104397	0.4273	0.350505	0.006988
MUC5AC	chr11	1221846	1227371	MOB2	cg24218935	1642677	0.166107	0.0722263	0.0683849	0.603641	0.373087	0.00392123
MUC5AC	chr11	1221846	1227371	MOB2	cg22386442	1661207	0.131153	0.156882	0.0628274	0.633438	0.378809	0.00336511
MUC5AC	chr11	1221846	1227371	MOB2	cg01291856	1663420	0.0758151	0.414517	-0.0314554	0.811427	0.362688	0.00514232
MUC5AC	chr11	1221846	1227371	MOB2	cg26386189	1663428	0.0819945	0.377401	-0.00213963	0.987055	0.377025	0.00353051
MUC5AC	chr11	1221846	1227371	MOB2	cg20813240	1674499	0.0896275	0.334453	0.0141994	0.91425	0.41182	0.00131874
TRIM49L1	chr11	54787016	54787116	OR4A15	cg25045882	54984221	-0.276185	0.00246742	-0.00244533	0.985206	-0.297514	0.0233228
PGA3	chr11	60730256	60768000	PTGDR2	cg19192256	60378240	0.24803	0.00676761	0.31248	0.0150675	0.211671	0.110695
PGA3	chr11	60730256	60768000	SLC15A3	cg26980692	60476523	-0.0945205	0.308627	-0.372303	0.00339749	0.201366	0.129584
PGA3	chr11	60730256	60768000	CD5	cg26255314	60626437	0.232048	0.0114561	0.371553	0.00346772	-0.123662	0.355051
PGA3	chr11	60730256	60768000	PGA3	cg09567525	60726866	-0.364098	5.05565e-05	-0.533711	1.12715e-05	-0.380183	0.00324245
PGA3	chr11	60730256	60768000	PGA4	cg24914077	60754378	-0.178234	0.0534827	-0.241876	0.0626167	-0.359512	0.0055767
PGA3	chr11	60730256	60768000	PGA5	cg09750183	60764635	-0.269344	0.00318405	-0.286334	0.0265591	-0.246093	0.062583
PGA3	chr11	60730256	60768000	PGA5	cg19269612	60775217	-0.249024	0.00654265	-0.38803	0.00218806	-0.229605	0.0829534
PGA3	chr11	60730256	60768000	DDB1	cg18412690	60857168	-0.0993706	0.284348	-0.398672	0.00160467	0.232466	0.0790864
PGA3	chr11	60730256	60768000	DAK	cg17696379	60860383	0.260703	0.00435419	0.0810792	0.538	0.462502	0.000256945
PGA3	chr11	60730256	60768000	LRRC10B	cg09656848	61033253	0.194556	0.0347606	0.200558	0.124416	0.36391	0.0049833
PGA3	chr11	60730256	60768000	SYT7	cg08752135	61040993	-0.0926726	0.318223	0.0686589	0.602187	-0.431986	0.000708966
DEFB130	chr11	71245579	71245679	DHCR7	cg03490288	70824305	0.211062	0.0217779	-0.000555779	0.996637	0.354304	0.00635865
DEFB130	chr11	71245579	71245679	NADSYN1	cg21560157	70890001	0.254706	0.00537877	0.29623	0.0215522	0.194487	0.143485
DEFB130	chr11	71245579	71245679	KRTAP5-11	cg01097196	70973325	0.234674	0.0105307	0.161843	0.216673	0.391897	0.00234752
DEFB130	chr11	71245579	71245679	KRTAP5-11	cg08293690	70997048	-0.242884	0.0080464	-0.0998458	0.447833	-0.27881	0.0340605
DEFB130	chr11	71245579	71245679	ALG1L9P	cg20835708	71202148	0.0817198	0.379007	-0.0383766	0.770961	0.360518	0.00543571
DEFB130	chr11	71245579	71245679	FOLR1	cg27175332	71577774	0.13375	0.148759	0.0463242	0.725239	0.342306	0.00853468
DEFB130	chr11	71245579	71245679	PHOX2A	cg16922279	71633086	0.195127	0.0342214	-0.0320963	0.807657	0.36061	0.00542294
TRIM49L1	chr11	89215651	89374485	NOX4	cg11670211	88863936	0.194723	0.034602	0.364548	0.00418809	0.069341	0.605007
TRIM49L1	chr11	89215651	89374485	NOX4	cg06979108	88962499	-0.272208	0.00286394	-0.117431	0.371546	-0.0656187	0.624568
TRIM49L1	chr11	89215651	89374485	TRIM77	cg05133090	89103074	-0.343304	0.0001413	-0.0325673	0.80489	-0.226266	0.0876538
TRIM49L1	chr11	89215651	89374485	TRIM77	cg10054980	89117322	0.297207	0.00108195	-0.0304277	0.81748	0.0143358	0.914942
TRIM49L1	chr11	89215651	89374485	TRIM64B	cg08561079	89249610	-0.252732	0.0059751	-0.063184	0.63449	-0.0758937	0.571241
TRIM49L1	chr11	89215651	89374485	TRIM49D2P	cg03068446	89295837	-0.297722	0.00105948	0.000833634	0.994956	-0.111026	0.406703
TRIM49L1	chr11	89215651	89374485	TRIM49C	cg17212184	89427236	-0.0277255	0.767661	0.340737	0.00827135	0.00363006	0.97862
TRIM49L1	chr11	89215651	89374485	CHORDC1	cg01693326	89597124	-0.265246	0.00369812	-0.281768	0.0291792	-0.183443	0.168087
TRIM49L1	chr11	89215651	89374485	CHORDC1	cg08623636	89735216	-0.245094	0.00747322	0.0895601	0.496184	-0.0246108	0.854501
FAM90A	chr12	8266663	8266753	CLEC4C	cg03672499	7793324	0.23731	0.009668	0.173801	0.184156	0.21634	0.102867
FAM90A	chr12	8266663	8266753	FOXJ2	cg17531726	8070263	-0.26809	0.00333409	-0.14218	0.27851	-0.385216	0.00282633
FAM90A	chr12	8266663	8266753	FOXJ2	cg08571203	8077198	-0.223838	0.0148252	-0.10403	0.428936	-0.380848	0.00318452
FAM90A	chr12	8266663	8266753	ZNF705A	cg05853266	8223196	-0.0917725	0.322967	-0.389558	0.00209407	0.12375	0.354705
FAM90A	chr12	8266663	8266753	ZNF705A	cg21649761	8223419	-0.176522	0.0558567	-0.356799	0.00513632	-0.0144883	0.914041
FAM90A	chr12	8266663	8266753	FAM90A1	cg26970795	8263695	-0.267644	0.00338891	-0.314036	0.0145454	-0.328186	0.011901
FAM90A	chr12	8266663	8266753	FAM90A1	cg05846244	8265400	-0.328539	0.000280996	-0.32729	0.0106931	-0.346766	0.00766012
FAM90A	chr12	8266663	8266753	FAM90A1	cg12214032	8266891	-0.598305	8.38938e-13	-0.54916	5.52922e-06	-0.607616	4.23934e-07
FAM90A	chr12	8266663	8266753	FAM90A1	cg14966941	8269025	-0.22321	0.0151153	-0.248962	0.0550853	-0.40638	0.00154906
FAM90A	chr12	8266663	8266753	LOC389634	cg26080444	8440723	-0.351335	9.58111e-05	-0.402117	0.00144821	-0.308438	0.0184926
KLRC2	chr12	10461231	10492174	CLEC2A	cg21492527	9976210	-0.264658	0.00377772	-0.182341	0.163191	0.0365818	0.785141
KLRC2	chr12	10461231	10492174	GABARAPL1	cg03247389	10257706	0.290996	0.00138938	0.184731	0.157652	0.360988	0.00537101
KLRC2	chr12	10461231	10492174	KLRD1	cg00059699	10347005	-0.237477	0.00993392	-0.0936057	0.480707	0.0268287	0.841551
KLRC2	chr12	10461231	10492174	KLRD1	cg13828440	10351189	-0.278479	0.00226193	-0.181007	0.166345	-0.122083	0.361275
KLRC2	chr12	10461231	10492174	KLRC1	cg20047055	10499284	-0.323841	0.000347199	-0.109677	0.404166	-0.160357	0.229187
KLRC2	chr12	10461231	10492174	PRH1-PRR4	cg03218402	10927341	-0.277328	0.00236296	-0.263341	0.0420564	-0.170971	0.199419
MSat11	chr13	18237709	18273717	TUBA3C	cg24828246	18647766	0.166165	0.0721267	0.0157822	0.904734	0.351687	0.00678659
MSat11	chr13	18237709	18273717	TUBA3C	cg21727907	18649363	0.173936	0.0596054	0.0768547	0.559452	0.363745	0.00500451
ANKRD20A3	chr13	18329205	18329294	ANKRD20A9P	cg07122493	17958354	-0.47798	4.40904e-08	-0.202142	0.121409	0.0233474	0.861896
ANKRD20A3	chr13	18329205	18329294	ANKRD20A9P	cg11155992	18040312	-0.382916	1.87281e-05	-0.00194501	0.988232	-0.0690578	0.606486
ANKRD20A3	chr13	18329205	18329294	ANKRD20A9P	cg16016188	18067029	-0.281712	0.00250438	0.10076	0.455807	0.0567327	0.677916
ANKRD20A3	chr13	18329205	18329294	ANKRD20A9P	cg07111713	18069607	-0.459504	1.65783e-07	-0.0828853	0.528953	-0.274539	0.0370173
ANKRD20A3	chr13	18329205	18329294	ANKRD20A9P	cg06997228	18070165	-0.279428	0.00218159	-0.11006	0.402517	-0.0314067	0.814956
ANKRD20A3	chr13	18329205	18329294	ANKRD20A9P	cg01944530	18080429	-0.328384	0.000282983	-0.00525153	0.968234	-0.101418	0.448739
ANKRD20A3	chr13	18329205	18329294	ANKRD20A9P	cg01323517	18084177	-0.313122	0.000555617	-0.159435	0.223679	0.0369436	0.783068
ANKRD20A3	chr13	18329205	18329294	ANKRD20A9P	cg21385615	18099861	-0.247121	0.00697942	0.0435405	0.741154	0.165339	0.214853
ANKRD20A3	chr13	18329205	18329294	ANKRD20A9P	cg10673248	18101014	-0.30543	0.000770317	-0.0251184	0.848914	-0.20988	0.113815
ANKRD20A3	chr13	18329205	18329294	ANKRD20A9P	cg19987425	18137967	-0.295391	0.00116469	0.0858306	0.514362	-0.231228	0.0807414
ANKRD20A3	chr13	18329205	18329294	ANKRD20A9P	cg24515054	18138492	-0.249722	0.00638857	-0.0278692	0.832595	-0.0155342	0.907862
ANKRD20A3	chr13	18329205	18329294	ANKRD20A9P	cg08197826	18138901	-0.353988	8.40745e-05	-0.132344	0.313449	0.0126427	0.924957
ANKRD20A3	chr13	18329205	18329294	ANKRD20A9P	cg25292967	18139081	-0.269848	0.00312546	0.0458189	0.728119	-0.179796	0.176851
ANKRD20A3	chr13	18329205	18329294	ANKRD20A9P	cg08628006	18141707	-0.324878	0.000331466	-0.0889148	0.499305	0.0230398	0.863698
ANKRD20A3	chr13	18329205	18329294	ANKRD20A9P	cg04047050	18165410	-0.331831	0.00024178	-0.233068	0.0731123	0.208896	0.115559
ANKRD20A3	chr13	18329205	18329294	ANKRD20A9P	cg07644740	18169448	-0.302786	0.000860149	0.000194501	0.998823	-0.132302	0.32217
ANKRD20A3	chr13	18329205	18329294	ANKRD20A9P	cg05418652	18197553	-0.337908	0.000182384	-0.220231	0.0908664	0.0874527	0.513902
ANKRD20A3	chr13	18329205	18329294	ANKRD20A9P	cg00520188	18281292	-0.399877	7.25159e-06	0.0558218	0.671837	-0.0661048	0.621999
ANKRD20A3	chr13	18329205	18329294	ANKRD20A9P	cg08120511	18310134	-0.335406	0.000204972	-0.130205	0.321405	-0.0113507	0.932607
ANKRD20A3	chr13	18329205	18329294	ANKRD20A9P	cg14516632	18344256	-0.378844	2.33393e-05	-0.0695481	0.597482	-0.0181181	0.89262
ANKRD20A3	chr13	18329205	18329294	ANKRD20A9P	cg07279579	18344859	-0.394961	9.59856e-06	-0.0589616	0.654516	0.153281	0.250662
ANKRD20A3	chr13	18329205	18329294	ANKRD20A9P	cg15471856	18346789	-0.27567	0.00251583	-0.0528765	0.68824	0.088191	0.510341
ANKRD20A3	chr13	18329205	18329294	ANKRD20A9P	cg06455190	18349873	-0.315868	0.000493379	-0.0288417	0.826842	0.0693039	0.605201
ANKRD20A3	chr13	18329205	18329294	LINC00442	cg16671370	18415785	-0.348926	0.000107769	-0.249795	0.0542498	-0.0255006	0.849301
ANKRD20A3	chr13	18329205	18329294	LINC00442	cg17878139	18415937	-0.334278	0.000215987	-0.0856361	0.51532	0.00809007	0.951939
ANKRD20A3	chr13	18329205	18329294	LINC00442	cg25631370	18416706	-0.338098	0.000180768	-0.136623	0.297919	-0.1112	0.405962
ANKRD20A3	chr13	18329205	18329294	LINC00442	cg08200691	18479935	-0.428048	1.47848e-06	-0.0750497	0.56874	-0.0396033	0.769913
ANKRD20A3	chr13	18329205	18329294	LINC00442	cg16497431	18480762	-0.316354	0.000483063	-0.113033	0.389849	0.0627826	0.639647
ANKRD20A3	chr13	18329205	18329294	LINC00442	cg27252467	18483615	-0.311175	0.000604015	-0.107726	0.412629	0.0717032	0.592735
ANKRD20A3	chr13	18329205	18329294	LINC00442	cg13962866	18520780	-0.325783	0.000318256	-0.159991	0.222048	0.0861608	0.520163
ANKRD20A3	chr13	18329205	18329294	RNU6-52	cg08508335	18590362	-0.34587	0.00012495	0.0347046	0.792362	-0.200221	0.131823
ANKRD20A3	chr13	18329205	18329294	RNU6-52	cg04103251	18590715	-0.351337	9.5802e-05	-0.207838	0.111048	-0.115568	0.387654
ANKRD20A3	chr13	18329205	18329294	TUBA3C	cg24729352	18645909	-0.304853	0.000789154	-0.0239792	0.855692	0.0441416	0.742144
ANKRD20A3	chr13	18329205	18329294	TUBA3C	cg24828246	18647766	-0.29733	0.00107653	-0.136484	0.298415	0.154265	0.247596
ANKRD20A3	chr13	18329205	18329294	TUBA3C	cg20011604	18649252	-0.338496	0.000177422	0.0161436	0.902562	-0.208035	0.117102
ANKRD20A3	chr13	18329205	18329294	TUBA3C	cg21727907	18649363	-0.379754	2.22255e-05	-0.0804679	0.541079	0.199176	0.133895
ANKRD20A3	chr13	18329205	18329294	TUBA3C	cg19925741	18649465	-0.288434	0.00153789	-0.0577668	0.661086	-0.0605678	0.651525
ANKRD20A3	chr13	18329205	18329294	TUBA3C	cg08756887	18652384	-0.308498	0.000676909	-0.0537101	0.683582	0.151866	0.255115
ANKRD20A3	chr13	18329205	18329294	TUBA3C	cg11511819	18653670	-0.281688	0.00200042	-0.135206	0.303005	0.187979	0.157635
ANKRD20A3	chr13	18329205	18329294	TUBA3C	cg06437862	18654046	-0.310504	0.000656391	-0.285038	0.028656	0.258667	0.0499289
ANKRD20A3	chr13	18329205	18329294	TUBA3C	cg22234479	18654049	-0.265166	0.0037089	-0.0723267	0.582886	0.0906518	0.498564
ANKRD20A3	chr13	18329205	18329294	TUBA3C	cg05006718	18654072	-0.303692	0.000828352	-0.196391	0.132601	0.248454	0.0600281
ANKRD20A3	chr13	18329205	18329294	TUBA3C	cg22274414	18654268	-0.347984	0.000112815	-0.116895	0.373749	-0.0356517	0.790479
ANKRD20A3	chr13	18329205	18329294	TUBA3C	cg03399574	18657370	-0.295174	0.00129684	-0.135917	0.304689	0.252787	0.0578071
ANKRD20A3	chr13	18329205	18329294	ANKRD26P3	cg17501386	18812608	-0.356494	7.42362e-05	-0.119535	0.362979	0.153711	0.249317
ANKRD20A3	chr13	18329205	18329294	LINC00421	cg11108474	18817155	0.317281	0.000463913	0.21434	0.100068	-0.144914	0.277768
ANKRD20A3	chr13	18329205	18329294	LINC00421	cg20161771	18817490	-0.305887	0.000755707	-0.119674	0.362418	-0.211418	0.111131
ANKRD20A3	chr13	18329205	18329294	LINC00421	cg03941975	18817758	-0.308794	0.000668475	-0.114672	0.382965	0.0659817	0.622649
MSat08	chr13	45937357	45939279	CPB2-AS1	cg04570827	45525107	0.159062	0.0867184	0.00292227	0.982475	0.359316	0.00560448
MSat08	chr13	45937357	45939279	LRCH1	cg01131395	46105763	-0.285734	0.00170989	-0.253015	0.0511188	-0.3328	0.0106931
MSat08	chr13	45937357	45939279	HTR2A	cg09361691	46369170	-0.169339	0.0667772	-0.340761	0.00771595	-0.00698268	0.958512
PRR20A (probe1)	chr13	56613479	56639849	PRR20A,PRR20B,PRR20C,PRR20D,PRR20E	cg14362323	56382449	0.253051	0.00569714	-0.055182	0.675387	0.432195	0.000704285
PRR20A (probe1)	chr13	56613479	56639849	PRR20E	cg12986037	56620403	-0.269321	0.00318677	-0.46763	0.000165053	-0.154114	0.248066
PRR20A (probe1)	chr13	56613479	56639849	PCDH17	cg12432236	57107134	-0.176182	0.0563377	-0.336482	0.00857154	-0.0820093	0.540537
PRR20A (probe2)	chr13	56614165	56640544	PRR20A,PRR20B,PRR20C,PRR20D,PRR20E	cg14362323	56382449	0.192603	0.0366589	-0.033093	0.801804	0.427692	0.000811726
PRR20A (probe2)	chr13	56614165	56640544	PRR20E	cg12986037	56620403	-0.304423	0.000803478	-0.418983	0.000862582	-0.160058	0.230068
PRR20A (probe2)	chr13	56614165	56640544	PCDH17	cg12432236	57107134	-0.207223	0.0243507	-0.336237	0.00862301	-0.0961331	0.472846
DHRS4	chr14	23494630	23577500	NGDN	cg01238343	23008047	0.241493	0.0084269	0.373374	0.00329938	0.0650649	0.627501
DHRS4	chr14	23494630	23577500	NGDN	cg05873158	23008664	0.190855	0.0384318	0.339002	0.00805828	-0.00639882	0.961978
DHRS4	chr14	23494630	23577500	IRF9	cg13809864	23700312	-0.039407	0.671801	0.225547	0.0831427	-0.369593	0.00429932
DHRS4	chr14	23494630	23577500	TSSK4	cg23681095	23744268	-0.246328	0.00716902	-0.21371	0.101094	-0.279887	0.0333468
DHRS4	chr14	23494630	23577500	NOP9	cg06615097	23839135	0.102915	0.267436	-0.167083	0.201959	0.340183	0.00898062
DHRS4	chr14	23494630	23577500	ADCY4	cg16106068	23861921	-0.201899	0.0283453	-0.00936423	0.943389	-0.369193	0.00434459
DHRS4	chr14	23494630	23577500	NFATC4	cg14058476	23905400	-0.127881	0.167578	-0.349339	0.00622256	0.116963	0.381912
GOLGA8G	chr15	19032910	19033010	CHEK2P2	cg26962609	18633504	-0.048554	0.601584	-0.0476799	0.717529	0.35058	0.00697515
GOLGA8G	chr15	19032910	19033010	CHEK2P2	cg23513175	18633662	0.0110474	0.905488	-0.105196	0.423754	0.344428	0.00810832
GOLGA8G	chr15	19032910	19033010	CHEK2P2	cg27056259	18637095	-0.00944054	0.919184	-0.0232287	0.860163	0.347073	0.00760278
GOLGA8G	chr15	19032910	19033010	NBEAP1	cg03761091	19221716	0.233223	0.0110335	0.0991386	0.451071	0.470547	0.000193468
GOLGA8G	chr15	19032910	19033010	CXADRP2	cg24177690	19249319	0.240871	0.00860206	0.054015	0.681882	0.283521	0.031029
GOLGA8G	chr15	19032910	19033010	NF1P2	cg03606214	19400349	-0.0921667	0.320884	-0.169492	0.195442	0.39063	0.00243232
GOLGA8G	chr15	19032910	19033010	CT60	cg17974863	19410184	-0.236846	0.00981523	-0.203834	0.118257	0.210434	0.112843
GOLGA8G	chr15	20261767	20261867	MIR4509-1,MIR4509-2,MIR4509-3	cg19005519	20199282	0.204888	0.0266931	0.0305085	0.818574	0.399859	0.00187221
GOLGA8G	chr15	20261767	20261867	GOLGA8DP	cg02476674	20262528	0.0619716	0.50499	-0.0510142	0.698687	0.341598	0.00868129
GOLGA8G	chr15	20261767	20261867	TUBGCP5	cg17809365	20384563	0.253032	0.00570083	0.0880245	0.503629	0.350026	0.00707113
GOLGA8G	chr15	20261767	20261867	TUBGCP5	cg07959104	20384590	0.371592	3.42936e-05	0.220283	0.0907874	0.506598	4.95733e-05
GOLGA8G	chr15	20261767	20261867	CYFIP1	cg24851866	20473833	0.00216566	0.981431	-0.195054	0.13531	0.338952	0.00924841
GOLGA8G	chr15	20261767	20261867	CYFIP1	cg03713317	20536483	0.234144	0.010712	-0.0208947	0.874093	0.405272	0.00160014
GOLGA8G	chr15	20261767	20261867	NIPA1	cg09873524	20614244	-0.407558	4.63707e-06	-0.226174	0.0822677	-0.297118	0.0235165
GOLGA8G	chr15	20811955	21156628	TUBGCP5	cg17809365	20384563	0.253032	0.00570083	0.0880245	0.503629	0.350026	0.00707113
GOLGA8G	chr15	20811955	21156628	TUBGCP5	cg07959104	20384590	0.371592	3.42936e-05	0.220283	0.0907874	0.506598	4.95733e-05
GOLGA8G	chr15	20811955	21156628	CYFIP1	cg24851866	20473833	0.00216566	0.981431	-0.195054	0.13531	0.338952	0.00924841
GOLGA8G	chr15	20811955	21156628	CYFIP1	cg03713317	20536483	0.234144	0.010712	-0.0208947	0.874093	0.405272	0.00160014
GOLGA8G	chr15	20811955	21156628	NIPA1	cg09873524	20614244	-0.407558	4.63707e-06	-0.226174	0.0822677	-0.297118	0.0235165
GOLGA8G	chr15	20811955	21156628	HERC2P7	cg24739950	20941770	-0.0259697	0.780132	-0.176104	0.178319	0.361592	0.00528871
GOLGA8G	chr15	20811955	21156628	MAGEL2	cg03851878	21438802	0.207754	0.0239798	-0.115032	0.381465	0.453382	0.000351482
GOLGA8G	chr15	20811955	21156628	MAGEL2	cg01678091	21441779	0.100062	0.280992	0.0732981	0.577821	0.35907	0.00563958
GOLGA8G	chr15	20811955	21156628	MAGEL2	cg21325760	21442446	0.172103	0.0623859	0.0693526	0.598515	0.403427	0.00168863
GOLGA8G	chr15	20811955	21156628	MAGEL2	cg23011516	21446203	-0.0181616	0.845235	0.0761878	0.562875	0.337537	0.00956475
GOLGA8G	chr15	20811955	21156628	NDN	cg22694067	21483440	0.180152	0.0509239	0.130759	0.319333	0.339075	0.00922133
GOLGA8G	chr15	20811955	21156628	NDN	cg12138102	21484603	-0.0607445	0.513477	-0.0982495	0.455161	0.499031	6.68202e-05
GOLGA8G	chr15	20811955	21156628	NDN	cg11407507	21594226	0.0144	0.877005	0.131092	0.31809	0.401827	0.00176883
GOLGA8G	chr15	26302599	26751182	OCA2	cg00457932	25818811	-0.194995	0.035941	-0.356809	0.00553703	-0.00959295	0.943539
GOLGA8G	chr15	26302599	26751182	OCA2	cg20129314	25857675	-0.00543059	0.953459	0.030175	0.81897	0.454613	0.000337106
GOLGA8G	chr15	26302599	26751182	OCA2	cg25605243	25886562	-0.00466366	0.960026	-0.050125	0.703694	0.384417	0.00288911
GOLGA8G	chr15	26302599	26751182	OCA2	cg21643429	25889637	-0.087441	0.346425	-0.0299528	0.820281	0.367437	0.00454846
GOLGA8G	chr15	26302599	26751182	OCA2	cg14546500	25922272	-0.0248814	0.789126	-0.0592942	0.652692	0.336061	0.0099048
GOLGA8G	chr15	26302599	26751182	OCA2	cg23513095	25945743	0.248431	0.00667612	0.0443457	0.736539	0.464333	0.000241021
GOLGA8G	chr15	26302599	26751182	OCA2	cg04855249	25946101	0.162812	0.0781476	0.0794109	0.546423	0.381587	0.00312129
GOLGA8G	chr15	26302599	26751182	OCA2	cg22449686	26010364	0.129556	0.162035	-0.0619061	0.638436	0.371928	0.00404328
GOLGA8G	chr15	26302599	26751182	OCA2	cg15399174	26023339	0.0935837	0.313468	-0.166491	0.203587	0.465686	0.000229837
GOLGA8G	chr15	26302599	26751182	HERC2	cg18139053	26047438	0.242018	0.00828154	0.0783551	0.551787	0.334892	0.0101814
GOLGA8G	chr15	26302599	26751182	HERC2	cg11412582	26241113	0.1707	0.0645835	-0.00155599	0.990586	0.341905	0.00861735
GOLGA8G	chr15	26302599	26751182	APBA2	cg27060812	27133547	0.0717956	0.439762	0.0710753	0.589439	0.396598	0.00205534
GOLGA8G	chr15	26302599	26751182	APBA2	cg14794445	27183671	-0.0183077	0.844006	-0.0748541	0.569751	0.342151	0.0085665
GOLGA8G	chr15	26302599	26751182	APBA2	cg21470503	27197537	0.00629248	0.946083	-0.0149486	0.909744	0.392722	0.00229371
GOLGA8G	chr15	26302599	26751182	FAM189A1	cg23250528	27210469	0.0782597	0.399586	-0.139261	0.288599	0.346027	0.00779926
GOLGA8G	chr15	26302599	26751182	FAM189A1	cg26225847	27218806	0.0459026	0.621601	-0.048958	0.710285	0.349472	0.00716827
GOLGA8G	chr15	28167938	28220140	TJP1	cg21576187	27750515	-0.238541	0.0092872	-0.25496	0.0492999	0.0806853	0.547116
GOLGA8G	chr15	28167938	28220140	TJP1	cg22889163	27754608	0.240535	0.00869802	0.14404	0.272206	0.242179	0.0670108
GOLGA8G	chr15	28167938	28220140	TJP1	cg05347173	27844707	-0.125006	0.177416	-0.23501	0.0706858	0.338522	0.00934371
GOLGA8G	chr15	28167938	28220140	TJP1	cg13836627	27900965	0.314109	0.000532454	0.25257	0.0515422	0.248762	0.0597015
GOLGA8G	chr15	28167938	28220140	TJP1	cg21480725	28000273	0.0872684	0.355869	0.0279615	0.834953	0.370745	0.0049108
GOLGA8G	chr15	28167938	28220140	TJP1	cg12217971	28004228	-0.0331204	0.721805	-0.116421	0.375702	0.357716	0.00583615
GOLGA8G	chr15	28167938	28220140	ULK4P1,ULK4P2	cg27662055	28045671	0.105993	0.25331	-0.00277855	0.98319	0.384109	0.00291358
GOLGA8G	chr15	28167938	28220140	DKFZP434L187	cg15647995	28269399	0.0191769	0.8367	-0.0146707	0.911415	0.518902	3.00446e-05
GOLGA8G	chr15	28167938	28220140	DKFZP434L187	cg17982165	28272045	0.146071	0.114491	-0.179772	0.169304	0.366883	0.00461444
CKMT1A	chr15	41669036	41768968	UBR1	cg22877428	41185393	0.269501	0.00329944	0.188874	0.151954	-0.166449	0.211748
CKMT1A	chr15	41669036	41768968	TMEM62	cg13710703	41202624	-0.161614	0.0803948	-0.419801	0.000840612	0.0635643	0.635476
CKMT1A	chr15	41669036	41768968	TMEM62	cg12413346	41212527	0.0545348	0.55752	0.079053	0.548239	0.339789	0.0090656
CKMT1A	chr15	41669036	41768968	CCNDBP1	cg22184989	41265713	0.142403	0.12398	0.374953	0.0031594	-0.134913	0.312628
CKMT1A	chr15	41669036	41768968	EPB42	cg16468182	41289249	-0.30355	0.000833275	-0.128458	0.327996	-0.270102	0.0403115
CKMT1A	chr15	41669036	41768968	EPB42	cg15882566	41290326	-0.30458	0.000798237	-0.164942	0.207885	-0.180202	0.175861
CKMT1A	chr15	41669036	41768968	EPB42	cg13682096	41300548	-0.294773	0.00119411	-0.0882782	0.502395	-0.208046	0.117082
CKMT1A	chr15	41669036	41768968	EPB42	cg23803468	41300796	-0.249453	0.00644744	-0.172277	0.188091	0.102423	0.444233
CKMT1A	chr15	41669036	41768968	TGM5	cg09231843	41319339	0.281885	0.00198533	0.344027	0.00711415	0.0837474	0.53196
CKMT1A	chr15	41669036	41768968	TGM5	cg27496506	41346462	-0.33975	0.000167253	-0.268475	0.0380704	-0.101777	0.447127
CKMT1A	chr15	41669036	41768968	TGM5	cg01039876	41346600	-0.276691	0.00242066	-0.0914459	0.487122	-0.194754	0.142925
CKMT1A	chr15	41669036	41768968	TGM5	cg20608699	41346728	-0.273054	0.00277507	-0.0589633	0.654507	-0.154727	0.246167
CKMT1A	chr15	41669036	41768968	TGM7	cg21962316	41355939	-0.367788	4.18115e-05	-0.133432	0.309454	-0.207769	0.117582
CKMT1A	chr15	41669036	41768968	TGM7	cg01212089	41381758	-0.299003	0.00100543	-0.11437	0.38423	-0.273302	0.0379127
CKMT1A	chr15	41669036	41768968	TGM7	cg14195059	41381909	-0.331982	0.00024011	-0.177168	0.17567	-0.244535	0.0643166
CKMT1A	chr15	41669036	41768968	TGM7	cg20066282	41383182	-0.299737	0.00102647	-0.259916	0.0449026	-0.225903	0.091092
CKMT1A	chr15	41669036	41768968	TP53BP1	cg12309516	41572780	0.140048	0.130387	0.380622	0.00269921	0.0763326	0.569011
CKMT1A	chr15	41669036	41768968	MAP1A	cg08880153	41596098	-0.251579	0.00599421	-0.307932	0.0166871	-0.105592	0.43019
CKMT1A	chr15	41669036	41768968	MAP1A	cg07562821	41597373	-0.190795	0.0384942	-0.336052	0.00866204	-0.082486	0.538178
CKMT1A	chr15	41669036	41768968	MAP1A	cg22538263	41608836	-0.259767	0.00450164	-0.103394	0.431779	-0.084455	0.528487
CKMT1A	chr15	41669036	41768968	MAP1A	cg23987491	41609534	-0.237627	0.00956867	-0.0969476	0.461186	-0.105438	0.430866
CKMT1A	chr15	41669036	41768968	MAP1A	cg18973735	41610000	-0.239979	0.00885876	-0.114509	0.383649	-0.201246	0.129817
CKMT1A	chr15	41669036	41768968	STRC	cg21605512	41681140	-0.276366	0.00245058	-0.124984	0.341352	-0.229059	0.0837077
CKMT1A	chr15	41669036	41768968	CATSPER2	cg23685580	41728159	0.0168257	0.856492	-0.198619	0.128176	0.395231	0.00213674
CKMT1A	chr15	41669036	41768968	CATSPER2	cg08831455	41729256	0.191054	0.0382264	0.35603	0.00523987	0.0649489	0.628116
CKMT1A	chr15	41669036	41768968	CKMT1A	cg20825769	41778617	-0.25037	0.00624837	-0.0599636	0.649026	-0.230382	0.0818883
CKMT1A	chr15	41669036	41768968	CATSPER2P1	cg13369554	41825677	0.158327	0.0868267	-0.120594	0.358711	0.336743	0.00974632
CKMT1A	chr15	41669036	41768968	SERF2	cg12177010	41871019	-0.249475	0.00644262	-0.480292	0.000102899	-0.00110761	0.993416
CKMT1A	chr15	41669036	41768968	SERF2-C15ORF63	cg21284575	41871688	-0.222098	0.0156408	-0.34022	0.00781994	-0.136789	0.305881
CKMT1A	chr15	41669036	41768968	SERF2-C15ORF63	cg20123915	41871805	-0.0106644	0.90875	0.257388	0.0471038	-0.34625	0.007757
CKMT1A	chr15	41669036	41768968	MFAP1	cg22038409	41884142	-0.281115	0.00256016	-0.164362	0.226092	-0.296018	0.0253689
CKMT1A	chr15	41669036	41768968	FRMD5	cg09746044	42009124	-0.329433	0.000269803	-0.1386	0.290917	-0.248166	0.060336
CKMT1A	chr15	41669036	41768968	FRMD5	cg21573796	42181939	-0.302604	0.00086669	-0.226406	0.0819459	-0.191124	0.150674
GOLGA6L9	chr15	80423862	80990599	MEX3B	cg26322995	79950332	0.0947932	0.307227	-0.0490143	0.709967	0.353108	0.00655126
GOLGA6L9	chr15	80423862	80990599	MEX3B	cg25129466	79976262	-0.229821	0.0122961	-0.363412	0.0043167	0.026916	0.841042
GOLGA6L9	chr15	80423862	80990599	MEX3B	cg26338453	80127077	0.385316	1.64274e-05	0.409731	0.00114999	0.312441	0.0169496
GOLGA6L9	chr15	80423862	80990599	GOLGA6L10	cg14265936	80799295	0.24909	0.00652789	0.192945	0.139669	0.302444	0.0210251
GOLGA6L9	chr15	80423862	80990599	CPEB1	cg03180980	81037688	0.14807	0.109563	-0.0926937	0.481173	0.365012	0.00484366
GOLGA6L9	chr15	80423862	80990599	CPEB1	cg16043144	81113433	0.132698	0.15201	-0.122647	0.350528	0.36292	0.00511177
GOLGA6L9	chr15	80423862	80990599	AP3B2	cg23384406	81158017	-0.157207	0.089109	-0.39392	0.00184527	0.183767	0.167323
GOLGA6L9	chr15	80423862	80990599	AP3B2	cg17971936	81175948	0.115939	0.211215	-0.143375	0.274449	0.370611	0.00418602
GOLGA6L9	chr15	80423862	80990599	WHAMM	cg27394814	81273638	-0.198695	0.0310091	-0.491893	6.56476e-05	0.0817632	0.541757
GOLGA6L9	chr15	80423862	80990599	C15orf40	cg21574864	81448789	0.0690023	0.457807	-0.112116	0.39373	0.37504	0.00372287
RPS17	chr15	80609559	81004002	MEX3B	cg11076668	80123114	-0.240435	0.00872684	-0.181545	0.165067	-0.122353	0.360207
RPS17	chr15	80609559	81004002	MEX3B	cg26791148	80161461	-0.369404	3.84478e-05	-0.181351	0.165528	-0.295802	0.0241692
RPS17	chr15	80609559	81004002	AP3B2	cg10614025	81145989	0.25971	0.00451078	0.176293	0.177846	0.288599	0.0280177
RPS17	chr15	80609559	81004002	WHAMM	cg04789687	81278923	-0.25803	0.00478719	-0.417418	0.000906102	-0.0604531	0.652143
RPS17	chr15	80609559	81004002	FAM103A1	cg05617927	81445890	0.201778	0.0284425	0.367203	0.00390079	-0.0497107	0.710955
GOLGA6L9	chr15	82700588	82855918	GOLGA6L4	cg08413390	82735052	-0.281604	0.0020069	-0.268745	0.0378695	-0.230032	0.0823668
GOLGA6L9	chr15	82700588	82855918	GOLGA6L4	cg24253500	82744954	-0.132621	0.152249	-0.335959	0.00868163	0.168725	0.205477
GOLGA6L9	chr15	82700588	82855918	GOLGA6L4	cg24400806	82770122	-0.193848	0.0354385	-0.350825	0.00599141	0.0561699	0.675365
GOLGA6L9	chr15	82700588	82855918	UBE2Q2P1	cg18393722	82914867	0.299784	0.000973698	0.25174	0.0523403	0.462064	0.000260891
GOLGA6L9	chr15	82700588	82855918	LOC100506874	cg10631453	82914938	0.541175	2.49971e-10	0.588422	7.63904e-07	0.5282	2.03122e-05
GOLGA6L9	chr15	82700588	82855918	LOC100506874	cg13150977	82915135	0.536796	3.70523e-10	0.517568	2.28753e-05	0.575542	2.28679e-06
GOLGA6L9	chr15	82700588	82855918	LOC100506874	cg00128171	82915357	0.277558	0.00234252	0.458245	0.000231549	0.156667	0.240221
GOLGA6L9	chr15	82700588	82855918	WDR73	cg22977942	82998698	0.13123	0.156635	-0.143486	0.274073	0.442038	0.000512792
GOLGA6L9	chr15	82700588	82855918	WDR73	cg05197690	82998767	0.259202	0.00459271	0.0591006	0.653754	0.444653	0.000470581
GOLGA6L9	chr15	82700588	82855918	NMB	cg21129289	83006664	-0.231297	0.0117338	-0.350102	0.00610284	-0.0615224	0.646395
GOLGA6L9	chr15	82700588	82855918	SEC11A	cg06602594	83060749	0.147197	0.111694	-0.11684	0.373977	0.400357	0.00184554
GOLGA6L9	chr15	83589657	83589742	LOC440300	cg27581118	83581477	0.067987	0.464466	-0.0374276	0.776477	0.353877	0.00642685
GOLGA6L9	chr15	83589657	83589742	AKAP13	cg21325941	83724621	0.257555	0.0048679	0.346101	0.0067535	0.18346	0.168048
NPIP	chr16	11940954	11941054	LITAF	cg12876855	11588775	0.120518	0.193612	-0.0153378	0.907404	0.367867	0.00449772
NPIP	chr16	11940954	11941054	ZC3H7A	cg02535219	11784359	0.138008	0.136137	-0.0251462	0.848749	0.411178	0.00134419
NPIP	chr16	11940954	11941054	RSL1D1	cg16517021	11852810	-0.271794	0.00290834	-0.187444	0.151534	-0.228583	0.0843707
NPIP	chr16	11940954	11941054	TNFRSF17	cg18676586	11966335	0.193183	0.0360864	0.338627	0.008133	0.114645	0.391481
NPIP	chr16	14715400	15377232	MIR193B	cg10420310	14305027	0.328879	0.000276687	0.261298	0.0437357	0.0644437	0.630797
NPIP	chr16	14715400	15377232	MIR193B	cg04018325	14305186	0.254428	0.00543115	0.0027508	0.983358	0.0900981	0.501202
NPIP	chr16	14715400	15377232	MIR193B	cg07665535	14305256	0.359144	6.50058e-05	0.277442	0.0318589	0.0517088	0.699876
NPIP	chr16	14715400	15377232	MIR193B	cg21396064	14305267	0.266122	0.0035824	0.179163	0.170777	0.0482636	0.719017
NPIP	chr16	14715400	15377232	MIR193B	cg03295417	14305343	0.246332	0.00716822	0.0701871	0.594111	-0.015165	0.910042
NPIP	chr16	14715400	15377232	PARN	cg27550441	14438051	0.238816	0.00920397	0.150377	0.251444	0.161032	0.227206
NPIP	chr16	14715400	15377232	BFAR	cg07589813	14633968	0.191286	0.038831	0.36298	0.00472052	0.0956351	0.475153
NPIP	chr16	14715400	15377232	PDXDC1	cg00964321	14991456	-0.253395	0.00562969	-0.249823	0.0542221	-0.102956	0.441853
NPIP	chr16	14715400	15377232	NTAN1	cg23472930	15057530	-0.174273	0.0591061	-0.37811	0.00289516	0.0298071	0.824227
NPIP	chr16	14715400	15377232	MPV17L	cg07662121	15397294	0.26881	0.00324719	0.232429	0.0739252	0.234797	0.0760426
NPIP	chr16	14715400	15377232	C16orf45	cg01426968	15503870	0.0126215	0.892097	-0.336932	0.00847799	0.151989	0.254726
NPIP	chr16	14715400	15377232	MYH11	cg17880199	15858340	-0.0706966	0.446813	-0.330263	0.00996198	0.0850534	0.52556
NPIP	chr16	16339627	16383087	MYH11	cg17880199	15858340	-0.0706966	0.446813	-0.330263	0.00996198	0.0850534	0.52556
NPIP	chr16	16339627	16383087	FOPNL	cg06879630	15890008	-0.268978	0.0032272	-0.200531	0.12447	-0.228952	0.0838567
NPIP	chr16	16339627	16383087	ABCC1	cg04879387	15950601	-0.359863	6.26916e-05	-0.392392	0.00192924	-0.282414	0.0317205
NPIP	chr16	16339627	16383087	ABCC1	cg01332683	16097844	-0.263726	0.00390703	-0.265828	0.040085	-0.266788	0.0429271
NPIP	chr16	21335864	21768429	ZP2	cg00882451	21130364	-0.101706	0.273124	-0.11031	0.401443	-0.387739	0.00263621
NPIP	chr16	21335864	21768429	CRYM	cg03974347	21197422	0.23806	0.00943454	0.323567	0.0116738	0.188471	0.15653
NPIP	chr16	21335864	21768429	CRYM	cg00437985	21202707	-0.216801	0.0183682	-0.0371219	0.778255	-0.353164	0.00654211
NPIP	chr16	21335864	21768429	SLC7A5P2	cg01498468	21474143	0.237691	0.00954887	0.102335	0.436535	0.282476	0.0316817
NPIP	chr16	21335864	21768429	SLC7A5P2	cg05971876	21476998	0.27802	0.00230172	0.071632	0.58652	0.288136	0.0282819
NPIP	chr16	21335864	21768429	UQCRC2	cg09804833	21872004	0.113455	0.221228	-0.0213673	0.871268	0.343566	0.00827911
NPIP	chr16	21335864	21768429	PDZD9	cg01386121	21920061	-0.158039	0.0874084	-0.117701	0.370441	-0.385093	0.00283591
NPIP	chr16	21335864	21768429	EEF2K	cg05094264	22124934	-0.247003	0.00700729	-0.224454	0.0846868	-0.192347	0.148029
NPIP	chr16	21335864	21768429	EEF2K	cg05506498	22144482	0.350539	9.96169e-05	0.188444	0.149323	0.338091	0.00943986
LOC23117	chr16	21340705	21773071	DNAH3	cg27508384	20883701	-0.246217	0.00719588	-0.412693	0.00104976	-0.0683821	0.610021
LOC23117	chr16	21340705	21773071	CRYM	cg03038520	21217161	-0.240418	0.00933363	-0.0379849	0.773236	-0.458176	0.000383906
LOC23117	chr16	21340705	21773071	UQCRC2	cg26450044	21835197	-0.189018	0.040372	0.143603	0.273677	-0.474614	0.00016716
LOC23117	chr16	21340705	21773071	C16orf52	cg10052190	21927127	-0.258722	0.00467147	-0.188507	0.149183	-0.320839	0.0140671
LOC23117	chr16	21340705	21773071	EEF2K	cg07279178	22125194	0.0622501	0.503074	0.349922	0.00613087	-0.177277	0.183096
LOC23117	chr16	22435758	22435846	EEF2K	cg07279178	22125194	0.0622501	0.503074	0.349922	0.00613087	-0.177277	0.183096
LOC23117	chr16	22435758	22435846	HS3ST2	cg08214995	22733744	-0.128043	0.167037	-0.343087	0.00728303	0.0415584	0.756756
NPIP	chr16	22440584	22440684	EEF2K	cg05094264	22124934	-0.247003	0.00700729	-0.224454	0.0846868	-0.192347	0.148029
NPIP	chr16	22440584	22440684	EEF2K	cg05506498	22144482	0.350539	9.96169e-05	0.188444	0.149323	0.338091	0.00943986
NPIP	chr16	22440584	22440684	SMG1P1	cg10261819	22355869	-0.241525	0.00841778	-0.208616	0.109688	-0.293734	0.0252253
NPIP	chr16	22440584	22440684	HS3ST2	cg06098291	22694790	0.266133	0.00358098	0.0655747	0.618632	0.29195	0.0261677
NPIP	chr16	28273826	29416468	GSG1L	cg06467207	27930644	0.245612	0.00734413	-0.0648245	0.62266	0.270171	0.0402584
NPIP	chr16	28273826	29416468	GSG1L	cg03962082	27980374	0.0385439	0.678588	-0.245599	0.0585618	0.345966	0.00781096
NPIP	chr16	28273826	29416468	GSG1L	cg01117621	27981269	0.287545	0.00159267	0.118007	0.369191	0.18964	0.153929
NPIP	chr16	28273826	29416468	GSG1L	cg08310088	27989007	0.309958	0.000636218	0.11784	0.369872	0.355502	0.00617078
NPIP	chr16	28273826	29416468	SULT1A1	cg15812873	28542516	-0.288418	0.00153884	-0.140458	0.284435	-0.295211	0.0244672
NPIP	chr16	28273826	29416468	TUFM	cg08230469	28765157	0.170259	0.0652879	0.0412065	0.754583	0.367375	0.00455575
NPIP	chr16	28273826	29416468	SH2B1	cg03328388	28794082	-0.243815	0.00780028	-0.272552	0.0351321	-0.289243	0.0276538
NPIP	chr16	28273826	29416468	SPNS1	cg16441026	28893501	-0.0873281	0.347051	-0.359133	0.00483262	0.207543	0.11799
NPIP	chr16	28273826	29416468	RRN3P2	cg06048556	29058535	0.238691	0.0092415	0.204032	0.117894	0.149651	0.262192
NPIP	chr16	28273826	29416468	RRN3P2	cg25972918	29077900	0.261604	0.00421629	0.0436238	0.740676	0.248085	0.0604219
NPIP	chr16	28273826	29416468	RRN3P2	cg05275182	29086627	-0.271604	0.00292891	-0.0399283	0.761968	-0.116614	0.383344
NPIP	chr16	28273826	29416468	SNX29P2	cg08330132	29139590	0.25113	0.00608738	0.0318704	0.808985	0.181273	0.173263
NPIP	chr16	28273826	29416468	SNX29P2	cg10368834	29180566	0.256207	0.00510407	0.0482641	0.714215	0.0375588	0.779545
NPIP	chr16	28273826	29416468	SNX29P2	cg06224485	29221451	0.278926	0.00222372	0.23643	0.0689519	0.144914	0.277768
NPIP	chr16	28273826	29416468	SNX29P2	cg09400123	29231498	0.282852	0.00191255	0.0242849	0.853872	0.281553	0.0322671
NPIP	chr16	28273826	29416468	C16orf54	cg09897970	29664796	-0.0929669	0.316682	0.0986677	0.453235	-0.42945	0.000768131
NPIP	chr16	28273826	29416468	KIF22	cg04078251	29709949	-0.0999971	0.281308	0.0235902	0.858008	-0.343074	0.00837811
NPIP	chr16	28273826	29416468	TAOK2	cg04166335	29903569	0.266148	0.00357907	0.151739	0.247128	0.307638	0.0188147
LOC23117	chr16	28278434	29421298	XPO6	cg07165637	28010280	-0.284177	0.00181679	-0.295904	0.0217035	-0.290816	0.0267817
LOC23117	chr16	28278434	29421298	SBK1	cg16645423	28235837	-0.208385	0.0235455	-0.0303712	0.817813	-0.364182	0.0049486
LOC23117	chr16	28278434	29421298	SULT1A1	cg08961793	28535619	0.0708617	0.44575	-0.171835	0.189244	0.386822	0.00270396
LOC23117	chr16	28278434	29421298	CD19	cg06323049	28850545	0.244106	0.0077247	0.270423	0.0366415	0.228094	0.085055
LOC23117	chr16	28278434	29421298	NFATC2IP	cg10277624	28869487	-0.238237	0.00937982	-0.0285651	0.828478	-0.374702	0.00375657
LOC23117	chr16	28278434	29421298	RRN3P2	cg01157559	29073663	0.156496	0.0905829	-0.0188396	0.88639	0.344248	0.00814361
LOC23117	chr16	28278434	29421298	RRN3P2	cg27410383	29086780	0.106072	0.252957	-0.0690508	0.600112	0.376486	0.00358183
LOC23117	chr16	28278434	29421298	SNX29P2	cg06586763	29209588	0.0410898	0.658645	0.359453	0.00479216	-0.283557	0.0310073
LOC23117	chr16	28278434	29421298	QPRT	cg00097384	29610911	-0.244271	0.00768232	-0.217989	0.0942867	-0.25421	0.0541508
LOC23117	chr16	28278434	29421298	KIF22	cg09291817	29724181	-0.122948	0.184715	-0.353673	0.00556919	0.0504791	0.706687
LOC23117	chr16	28278434	29421298	MAZ	cg04659467	29730236	0.215587	0.0190481	0.105702	0.421515	0.339665	0.00909254
LOC23117	chr16	28278434	29421298	TAOK2	cg09661337	29892241	0.117415	0.20542	0.38913	0.00212004	-0.135226	0.311494
EIF3C	chr16	28300481	28652473	GSG1L	cg06417644	27988782	-0.267865	0.00336166	-0.170581	0.192544	0.126906	0.342473
EIF3C	chr16	28300481	28652473	XPO6	cg09883860	28159461	-0.0130974	0.888055	-0.22455	0.0845501	0.470273	0.000195364
EIF3C	chr16	28300481	28652473	SBK1	cg04413090	28210414	-0.261733	0.00419698	-0.165717	0.205725	-0.255103	0.0532826
EIF3C	chr16	28300481	28652473	APOBR	cg02567500	28416689	-0.236652	0.00987743	-0.0168691	0.898206	-0.237413	0.0727368
EIF3C	chr16	28300481	28652473	APOBR	cg21566086	28416765	-0.238825	0.0092011	-0.270461	0.0366144	0.134197	0.315226
EIF3C	chr16	28300481	28652473	APOBR	cg04770705	28416929	-0.265849	0.00361813	-0.128338	0.32845	-0.149241	0.263516
EIF3C	chr16	28300481	28652473	APOBR	cg02636872	28417474	-0.248964	0.00655592	-0.1775	0.174847	-0.290452	0.0269815
EIF3C	chr16	28300481	28652473	NUPR1	cg06723057	28457424	-0.266503	0.0035331	-0.250257	0.0537912	-0.0838961	0.53123
EIF3C	chr16	28300481	28652473	NUPR1	cg01803679	28457721	-0.282405	0.00194587	-0.332907	0.00934857	0.119799	0.370396
EIF3C	chr16	28300481	28652473	NUPR1	cg15149645	28458120	-0.27033	0.00307031	-0.228163	0.0795375	-0.0060607	0.963986
EIF3C	chr16	28300481	28652473	CCDC101	cg08305803	28472879	-0.163791	0.0763495	-0.358308	0.00493803	0.0396253	0.767746
EIF3C	chr16	28300481	28652473	SULT1A1	cg26624097	28528152	-0.27277	0.00280456	-0.265709	0.0401774	0.0204279	0.879026
EIF3C	chr16	28300481	28652473	SULT1A1	cg01378222	28529945	-0.187053	0.0425377	-0.36898	0.00371846	0.0893415	0.504818
EIF3C	chr16	28300481	28652473	SULT1A1	cg07225829	28542872	-0.187407	0.0421403	-0.341161	0.00763996	0.0314418	0.814753
EIF3C	chr16	28300481	28652473	SULT1A1	cg00765635	28542875	-0.219632	0.0168635	-0.334019	0.00910066	-0.0299343	0.823489
EIF3C	chr16	28300481	28652473	EIF3CL	cg10303572	28642250	-0.358407	6.74561e-05	-0.278326	0.0312954	-0.312603	0.0168898
EIF3C	chr16	28300481	28652473	ATXN2L	cg05785839	28755763	-0.0917221	0.323234	0.0662257	0.615145	-0.391023	0.00240576
EIF3C	chr16	28300481	28652473	ATP2A1	cg11094938	28796295	-0.107004	0.248788	-0.33274	0.00938626	0.0906028	0.498797
EIF3C	chr16	28300481	28652473	CD19	cg01758575	28850789	0.228478	0.0128286	0.0741183	0.57356	0.383393	0.00297125
EIF3C	chr16	28300481	28652473	NFATC2IP	cg26962295	28869248	-0.295988	0.00113684	-0.219882	0.0913929	-0.284699	0.0303076
EIF3C	chr16	28300481	28652473	NFATC2IP	cg04628413	28869722	-0.264757	0.00376427	-0.23122	0.0754824	-0.26544	0.0440295
EIF3C	chr16	28300481	28652473	SPNS1	cg26543908	28894706	-0.259991	0.004466	-0.24984	0.0542048	-0.149056	0.264114
EIF3C	chr16	28300481	28652473	LAT	cg04818331	28903971	0.252215	0.00586421	0.13687	0.297038	0.288514	0.028066
EIF3C	chr16	28300481	28652473	RRN3P2	cg06871736	29060779	-0.263033	0.00400575	-0.22494	0.0839986	-0.103247	0.440556
EIF3C	chr16	28300481	28652473	RRN3P2	cg01860954	29077350	-0.360931	5.93974e-05	-0.229303	0.0780063	-0.294052	0.0250607
EIF3C	chr16	28300481	28652473	RRN3P2	cg08304547	29112948	-0.236626	0.00988564	-0.209988	0.10732	0.0599917	0.654629
EIF3C	chr16	28300481	28652473	SNX29P2	cg08608016	29149685	-0.250213	0.00628198	-0.243254	0.0610908	-0.181883	0.171798
CDC37P1	chr16	28333240	28619716	GSG1L	cg01117621	27981269	-0.284385	0.00180219	-0.069413	0.598196	-0.093278	0.486153
CDC37P1	chr16	28333240	28619716	GSG1L	cg03921753	27982121	0.237049	0.00975072	0.223272	0.0863824	0.151854	0.255153
CDC37P1	chr16	28333240	28619716	GSG1L	cg06192555	27982426	-0.227561	0.0132036	-0.344314	0.00706319	-0.0479926	0.72053
CDC37P1	chr16	28333240	28619716	SBK1	cg05179805	28196594	0.268418	0.0032943	0.0966725	0.462466	0.271743	0.0390664
CDC37P1	chr16	28333240	28619716	SBK1	cg04413090	28210414	-0.372297	3.30485e-05	-0.127711	0.330839	-0.398677	0.0019368
CDC37P1	chr16	28333240	28619716	EIF3CL	cg01131625	28279304	0.0768822	0.40796	-0.0257034	0.845439	0.374742	0.00375254
CDC37P1	chr16	28333240	28619716	EIF3C	cg09612875	28321873	0.144886	0.117493	0.0840292	0.523262	0.38914	0.00253557
CDC37P1	chr16	28333240	28619716	NUPR1	cg06723057	28457424	0.0427671	0.645635	0.115568	0.379236	0.391201	0.00239376
CDC37P1	chr16	28333240	28619716	NUPR1	cg04492847	28457977	0.0597754	0.520231	0.0418757	0.750725	0.351884	0.0067535
CDC37P1	chr16	28333240	28619716	SULT1A2	cg01621080	28515576	-0.296675	0.00110562	-0.130267	0.32117	-0.168005	0.207447
CDC37P1	chr16	28333240	28619716	SULT1A1	cg05845592	28542218	-0.219789	0.0167834	-0.395832	0.00174485	0.130318	0.329542
CDC37P1	chr16	28333240	28619716	EIF3CL	cg10340904	28663508	0.328186	0.000285536	0.519792	2.07944e-05	0.146501	0.272484
CDC37P1	chr16	28333240	28619716	TUFM	cg04455064	28765340	-0.0751766	0.418469	-0.33356	0.00920223	0.00956776	0.943174
CDC37P1	chr16	28333240	28619716	SH2B1	cg05078726	28782385	-0.116395	0.209411	-0.127628	0.331158	-0.368405	0.00443509
CDC37P1	chr16	28333240	28619716	SH2B1	cg10098582	28785381	0.239094	0.00912028	0.256617	0.0477922	0.203476	0.125529
CDC37P1	chr16	28333240	28619716	ATP2A1	cg10436792	28796561	-0.15486	0.094048	-0.125155	0.34069	-0.349515	0.00716068
CDC37P1	chr16	28333240	28619716	ATP2A1	cg04414917	28797471	-0.0785805	0.397651	0.0762765	0.56242	-0.524781	2.34889e-05
CDC37P1	chr16	28333240	28619716	RABEP2	cg27661175	28844270	-0.271745	0.00291363	-0.280625	0.0298682	-0.138409	0.300134
CDC37P1	chr16	28333240	28619716	SPNS1	cg08180572	28892643	0.0787448	0.396661	-0.0059743	0.963865	0.424304	0.000902116
CDC37P1	chr16	28333240	28619716	SPNS1	cg06743973	28892650	0.057668	0.535071	-0.0244251	0.853038	0.385264	0.00282265
CDC37P1	chr16	28333240	28619716	SPNS1	cg10387405	28893361	-0.116373	0.209497	0.0312609	0.812572	-0.345424	0.00791464
CDC37P1	chr16	28333240	28619716	SPNS1	cg16462073	28903294	-0.26444	0.00380762	-0.177645	0.174491	-0.26276	0.0462919
CDC37P1	chr16	28333240	28619716	RRN3P2	cg03149311	29059413	-0.229007	0.0126166	-0.241167	0.063414	-0.359637	0.00555895
CDC37P1	chr16	28333240	28619716	RRN3P2	cg00925492	29073083	0.129737	0.161446	0.100813	0.443426	0.348346	0.00736942
CDC37P1	chr16	28333240	28619716	RRN3P2	cg02659041	29079109	-0.184691	0.0452674	-0.160556	0.220399	-0.377942	0.00344462
CDC37P1	chr16	28333240	28619716	RRN3P2	cg05275182	29086627	0.240161	0.00880602	-0.155971	0.234035	-0.00821412	0.951203
CDC37P1	chr16	28333240	28619716	RRN3P2	cg00416710	29103478	0.144006	0.119762	0.347676	0.00649042	-0.0733426	0.584283
CDC37P1	chr16	28333240	28619716	RRN3P2	cg16528596	29105365	-0.241271	0.00848903	-0.0542966	0.680312	0.0966928	0.470261
SULT1A1	chr16	28518904	28531993	SBK1	cg19261597	28239931	0.298911	0.00100919	0.0860553	0.513258	0.221764	0.0943187
SULT1A1	chr16	28518904	28531993	APOBR	cg03300649	28412400	-0.229773	0.0123149	-0.39432	0.00182384	-0.132154	0.322716
SULT1A1	chr16	28518904	28531993	APOBR	cg16332159	28413460	-0.27717	0.00237715	-0.168304	0.198637	-0.153472	0.250063
SULT1A1	chr16	28518904	28531993	NUPR1	cg05590982	28457622	0.138068	0.135964	0.343054	0.00728894	-0.0803507	0.548785
SULT1A1	chr16	28518904	28531993	NUPR1	cg16576597	28459252	-0.00770963	0.933965	0.222349	0.0877248	-0.339337	0.00916397
SULT1A1	chr16	28518904	28531993	SULT1A1	cg01009486	28540437	-0.128084	0.1669	-0.346388	0.00670481	-0.0376221	0.779183
SULT1A1	chr16	28518904	28531993	EIF3CL	cg01798149	28658562	0.18445	0.0455537	0.415994	0.00094741	-0.0504807	0.706679
SULT1A1	chr16	28518904	28531993	TUFM	cg02850742	28761448	-0.246263	0.00718492	-0.15191	0.246589	-0.252188	0.0561602
SULT1A1	chr16	28518904	28531993	ATP2A1	cg02304156	28820968	0.187317	0.0422406	0.495686	5.64767e-05	-0.0433438	0.746648
SULT1A1	chr16	28518904	28531993	SPNS1	cg04958528	28889648	0.0326098	0.725922	0.117315	0.372022	-0.364101	0.00495895
SULT1A1	chr16	28518904	28531993	SPNS1	cg10288996	28893380	0.258596	0.0046924	0.116148	0.376831	0.230747	0.0813926
SULT1A1	chr16	28518904	28531993	LAT	cg05798125	28903814	-0.148948	0.10745	-0.362783	0.00438935	-0.0814274	0.543424
SULT1A1	chr16	28518904	28531993	LAT	cg26988253	28909183	0.203664	0.0269634	0.371924	0.00343278	-0.114189	0.39338
SULT1A1	chr16	28518904	28531993	RRN3P2	cg01358966	29026382	0.238962	0.00915991	0.155855	0.234386	-0.0272245	0.839245
BOLA2B	chr16	29372616	29372700	NFATC2IP	cg09518131	28883496	-0.123576	0.182466	-0.365801	0.00405028	0.0734885	0.583534
BOLA2B	chr16	29372616	29372700	RRN3P2	cg02621030	29059201	-0.271715	0.00291681	-0.256019	0.0483317	-0.313149	0.0166887
BOLA2B	chr16	29372616	29372700	RRN3P2	cg27387573	29067648	-0.302367	0.00087523	-0.217536	0.0949909	-0.356368	0.00603787
BOLA2B	chr16	29372616	29372700	RRN3P2	cg27410383	29086780	0.0525061	0.572291	-0.352019	0.00581103	0.328037	0.0119418
BOLA2B	chr16	29372616	29372700	RRN3P2	cg07954776	29114068	-0.157281	0.0889575	-0.352075	0.00580276	-0.00147654	0.991223
BOLA2B	chr16	29372616	29372700	SLX1B-SULT1A4	cg06291594	29381058	-0.259656	0.00451938	-0.245933	0.0582093	-0.209607	0.114298
BOLA2B	chr16	29372616	29372700	SLC7A5P1	cg00673109	29510655	-0.266946	0.00347652	-0.306061	0.017395	-0.247474	0.0610788
BOLA2B	chr16	29372616	29372700	SPN	cg16754364	29585421	-0.28514	0.00174994	-0.217313	0.0953375	-0.355999	0.00609416
BOLA2B	chr16	29372616	29372700	ZG16	cg27295595	29704257	0.214341	0.0197686	0.375776	0.00308852	0.041866	0.755012
BOLA2B	chr16	29372616	29372700	MAZ	cg08877257	29728043	-0.213435	0.0203069	-0.113033	0.389849	-0.352216	0.0066982
BOLA2B	chr16	29372616	29372700	MVP	cg16583863	29760574	-0.129218	0.163142	0.0854416	0.516278	-0.405002	0.00161285
BOLA2B	chr16	29372616	29372700	KCTD13	cg05197560	29844965	-0.244639	0.0075882	-0.121424	0.355388	-0.24003	0.069547
BOLA2B	chr16	29372616	29372700	KCTD13	cg08256260	29845247	-0.243167	0.0079709	-0.255741	0.0485841	-0.136149	0.308173
SLX1B	chr16	29375630	29375710	RRN3P2	cg02621030	29059201	-0.235009	0.0104173	-0.014034	0.915245	-0.439334	0.000560028
SLX1B	chr16	29375630	29375710	RRN3P2	cg27387573	29067648	-0.243961	0.0077623	-0.18561	0.155649	-0.303175	0.0207013
SLX1B	chr16	29375630	29375710	RRN3P2	cg05472587	29067792	-0.280496	0.00209418	-0.266924	0.03924	-0.308835	0.0183342
SLX1B	chr16	29375630	29375710	SLC7A5P1	cg00673109	29510655	-0.280631	0.00208335	-0.322921	0.0118515	-0.236233	0.074213
SLX1B	chr16	29375630	29375710	SLC7A5P1	cg09423819	29532633	-0.177071	0.0550859	-0.402068	0.00145037	0.0584507	0.66296
SLX1B	chr16	29375630	29375710	ZG16	cg03696684	29703623	-0.248928	0.00656388	-0.335121	0.00886049	-0.164277	0.217853
SLX1B	chr16	29375630	29375710	ZG16	cg27295595	29704257	0.216404	0.0185883	0.37639	0.00303664	0.0422076	0.753076
SLX1B	chr16	29375630	29375710	MVP	cg04891924	29763511	-0.284276	0.00180981	-0.219014	0.0927109	-0.338491	0.00935044
SLX1B	chr16	29375630	29375710	LOC440356	cg04940776	29782484	-0.0996079	0.283194	-0.388367	0.002167	0.20187	0.128605
SULT1A3	chr16	29382834	29382915	RRN3P2	cg02621030	29059201	-0.247528	0.00688393	-0.172924	0.186414	-0.313906	0.0164132
SULT1A3	chr16	29382834	29382915	RRN3P2	cg27387573	29067648	-0.250954	0.00612444	-0.119126	0.364633	-0.366911	0.00461106
SULT1A3	chr16	29382834	29382915	RRN3P2	cg01011154	29078609	-0.187253	0.0423128	-0.361881	0.0044954	0.0195038	0.884461
SULT1A3	chr16	29382834	29382915	SNX29P2	cg01447429	29129765	-0.240958	0.00857738	-0.198266	0.128869	-0.300094	0.0220954
SULT1A3	chr16	29382834	29382915	SNX29P2	cg06480482	29173220	-0.250738	0.00616992	-0.275183	0.033338	-0.24309	0.0659588
SULT1A3	chr16	29382834	29382915	SNX29P2	cg06586763	29209588	0.149008	0.107308	0.397949	0.00163935	-0.109916	0.411436
SULT1A3	chr16	29382834	29382915	SPN	cg16754364	29585421	-0.24851	0.00665801	-0.133743	0.308317	-0.347961	0.00743935
SULT1A3	chr16	29382834	29382915	KIF22	cg04352115	29709419	-0.17763	0.0543117	-0.342401	0.00740833	0.0299325	0.823499
C16orf54	chr16	29664291	29664368	SNX29P2	cg10368834	29180566	-0.355877	7.6551e-05	-0.0615013	0.640637	-0.21577	0.103798
C16orf54	chr16	29664291	29664368	SNX29P2	cg05953316	29208085	-0.270481	0.00305326	-0.0205375	0.876228	-0.1029	0.442102
C16orf54	chr16	29664291	29664368	SNX29P2	cg26636806	29244972	-0.283674	0.00185263	-0.218687	0.0932121	-0.0626202	0.640515
C16orf54	chr16	29664291	29664368	SLC7A5P1	cg02596508	29511519	-0.249242	0.00649415	-0.231609	0.0749783	0.0416955	0.755978
C16orf54	chr16	29664291	29664368	SPN	cg11432797	29581938	0.140024	0.130454	0.39188	0.00195817	0.0583122	0.663711
C16orf54	chr16	29664291	29664368	QPRT	cg03638432	29619288	-0.145999	0.114672	-0.419893	0.000838172	-0.00618509	0.963247
C16orf54	chr16	29664291	29664368	PAGR1	cg02130107	29736049	0.246027	0.00724211	0.149321	0.254829	0.241003	0.0683889
C16orf54	chr16	29664291	29664368	PAGR1	cg13906968	29739127	0.28447	0.00179621	0.290081	0.0245586	0.0686514	0.608611
C16orf54	chr16	29664291	29664368	MVP	cg07477924	29764731	-0.255729	0.00519022	-0.229775	0.0773784	-0.187645	0.158387
C16orf54	chr16	29664291	29664368	SEZ6L2	cg05377576	29795112	0.276636	0.00242575	0.391407	0.00198517	0.214724	0.105526
C16orf54	chr16	29664291	29664368	KCTD13	cg02747254	29845635	-0.247941	0.00678805	-0.160437	0.220746	-0.0704362	0.599304
C16orf54	chr16	29664291	29664368	TMEM219	cg10316764	29892116	-0.262591	0.00515651	-0.153131	0.255447	-0.315638	0.0189039
C16orf54	chr16	29664291	29664368	TAOK2	cg09611642	29906506	-0.24793	0.00679058	-0.131451	0.316755	-0.207031	0.118919
C16orf54	chr16	29664291	29664368	DOC2A	cg04729814	29925693	-0.169291	0.0668547	-0.372537	0.00337585	0.0314793	0.814536
C16orf54	chr16	29664291	29664368	YPEL3	cg09750400	30017731	0.211047	0.0217872	0.0816775	0.534995	0.441757	0.00051753
ZG16	chr16	29698816	29698901	SNX29P2	cg08027123	29203687	-0.240888	0.0085973	-0.0230648	0.861139	-0.167098	0.209947
ZG16	chr16	29698816	29698901	SNX29P2	cg05953316	29208085	-0.357113	7.19762e-05	0.0161176	0.902718	-0.156112	0.241912
ZG16	chr16	29698816	29698901	SNX29P2	cg09400123	29231498	-0.291146	0.0013811	-0.109489	0.404979	0.130108	0.330329
ZG16	chr16	29698816	29698901	SNX29P2	cg26636806	29244972	-0.371927	3.36962e-05	-0.41061	0.00111938	0.0211718	0.874656
ZG16	chr16	29698816	29698901	LOC613038	cg03943127	29385554	0.290378	0.0014239	0.153784	0.240739	0.0466827	0.727859
ZG16	chr16	29698816	29698901	SLC7A5P1	cg10098729	29531707	0.256155	0.00511334	0.275667	0.0330165	0.164451	0.217361
ZG16	chr16	29698816	29698901	SLC7A5P1	cg08956724	29532284	0.253112	0.00568501	0.23729	0.0679188	0.0289574	0.829161
ZG16	chr16	29698816	29698901	SLC7A5P1	cg06153467	29554971	-0.268602	0.00327202	-0.325298	0.0112086	-0.0918267	0.492992
ZG16	chr16	29698816	29698901	QPRT	cg06453916	29598025	-0.309948	0.00063647	-0.192022	0.14161	-0.00461595	0.972567
ZG16	chr16	29698816	29698901	QPRT	cg03997039	29610862	-0.259267	0.00458223	-0.319462	0.0128441	-0.276957	0.0353183
ZG16	chr16	29698816	29698901	C16orf54	cg06928325	29663139	-0.259504	0.00454382	-0.262106	0.0430658	-0.203625	0.125247
ZG16	chr16	29698816	29698901	ZG16	cg06289826	29697004	-0.3432	0.000142002	-0.293924	0.0226412	0.0667159	0.618775
ZG16	chr16	29698816	29698901	ZG16	cg04867146	29700291	-0.260976	0.00431199	-0.211557	0.10466	0.0248646	0.853018
ZG16	chr16	29698816	29698901	ZG16	cg20065768	29704186	-0.2494	0.0069375	-0.241963	0.0672626	-0.0879185	0.511654
ZG16	chr16	29698816	29698901	KIF22	cg11255039	29709397	-0.286061	0.00168812	-0.191883	0.141904	-0.186485	0.161024
ZG16	chr16	29698816	29698901	KIF22	cg05137064	29722373	-0.302859	0.000857552	-0.347084	0.00658822	-0.168728	0.205468
ZG16	chr16	29698816	29698901	MAZ	cg07531158	29725677	0.25919	0.00459471	0.320296	0.0125986	0.00520064	0.969094
ZG16	chr16	29698816	29698901	MAZ	cg00564759	29726271	0.236424	0.00995076	0.377346	0.00295722	0.0767171	0.56706
ZG16	chr16	29698816	29698901	MAZ	cg12521167	29726600	0.31378	0.000540073	0.299537	0.0200687	0.109767	0.412075
ZG16	chr16	29698816	29698901	MAZ	cg05995267	29729980	-0.395854	9.1246e-06	-0.0847564	0.51966	-0.307238	0.0189776
ZG16	chr16	29698816	29698901	MAZ	cg04659467	29730236	0.225021	0.014292	0.151005	0.249446	0.481044	0.000132179
ZG16	chr16	29698816	29698901	PAGR1	cg02130107	29736049	0.281434	0.00202011	0.167262	0.201471	0.222304	0.0934988
ZG16	chr16	29698816	29698901	MVP	cg04739747	29760409	-0.308396	0.000679837	-0.231176	0.0755394	-0.154081	0.248168
ZG16	chr16	29698816	29698901	MVP	cg00253339	29763362	-0.249493	0.00643871	-0.10871	0.408346	0.0149865	0.911097
ZG16	chr16	29698816	29698901	MVP	cg03681150	29764667	-0.295141	0.0011765	-0.302928	0.0186387	0.0424052	0.751957
ZG16	chr16	29698816	29698901	MVP	cg07477924	29764731	-0.348255	0.000111341	-0.374262	0.00322003	-0.219473	0.097859
ZG16	chr16	29698816	29698901	MVP	cg06551822	29766369	0.0871954	0.347787	0.337108	0.0084415	-0.163159	0.221047
ZG16	chr16	29698816	29698901	CDIPT	cg01814495	29777809	-0.217073	0.0182185	-0.332829	0.00936635	-0.0944424	0.480702
ZG16	chr16	29698816	29698901	LOC440356	cg06946850	29785227	-0.271064	0.00298809	-0.0796988	0.544965	-0.177068	0.183621
ZG16	chr16	29698816	29698901	SEZ6L2	cg07060908	29792422	-0.318221	0.000445222	-0.0227314	0.863127	-0.173129	0.193722
ZG16	chr16	29698816	29698901	SEZ6L2	cg05423567	29798646	-0.267591	0.00339557	-0.025149	0.848733	-0.0949348	0.478407
ZG16	chr16	29698816	29698901	KCTD13	cg07664915	29842104	-0.270502	0.00305094	-0.332551	0.00942933	-0.0754862	0.573315
ZG16	chr16	29698816	29698901	KCTD13	cg08256260	29845247	0.24324	0.00795158	0.134832	0.304357	0.13374	0.316893
ZG16	chr16	29698816	29698901	KCTD13	cg02747254	29845635	-0.276718	0.00241819	-0.231399	0.0752508	0.0965965	0.470705
ZG16	chr16	29698816	29698901	TMEM219	cg01132598	29880590	0.280751	0.00207383	0.143336	0.274583	0.1839	0.167012
ZG16	chr16	29698816	29698901	TMEM219	cg02218809	29880752	-0.242501	0.00843022	-0.333273	0.00926633	-0.0419868	0.756479
ZG16	chr16	29698816	29698901	TAOK2	cg09661337	29892241	-0.0875423	0.345864	-0.0978172	0.457157	-0.359675	0.00555358
ZG16	chr16	29698816	29698901	TAOK2	cg00862481	29906352	-0.187689	0.0418258	-0.0947326	0.471537	-0.368969	0.00437023
ZG16	chr16	29698816	29698901	TAOK2	cg09611642	29906506	-0.277825	0.00231887	-0.210807	0.105925	-0.00941654	0.944071
ZG16	chr16	29698816	29698901	HIRIP3	cg14496969	29914030	0.23897	0.00915749	0.0118103	0.928636	0.175714	0.187049
ZG16	chr16	29698816	29698901	HIRIP3	cg09769410	29914856	0.237418	0.00963428	0.213947	0.100707	-0.0228951	0.864546
ZG16	chr16	29698816	29698901	DOC2A	cg26508812	29925033	-0.253609	0.00558796	-0.412499	0.00105606	0.0114783	0.931851
ZG16	chr16	29698816	29698901	DOC2A	cg04729814	29925693	-0.127095	0.170227	-0.333801	0.00914876	0.0281265	0.833993
ZG16	chr16	29698816	29698901	DOC2A	cg07598755	29930528	0.281671	0.00200174	0.0617193	0.639451	0.0742861	0.579444
ZG16	chr16	29698816	29698901	C16orf92	cg06326092	29941938	-0.33442	0.000214572	-0.0593295	0.652499	-0.0370199	0.782631
ZG16	chr16	29698816	29698901	FAM57B	cg07245700	29948513	-0.243006	0.00801377	0.023565	0.858158	-0.198855	0.134534
ZG16	chr16	29698816	29698901	ALDOA	cg01165575	29983405	0.254362	0.00544376	0.172681	0.187043	0.16559	0.214149
ZG16	chr16	29698816	29698901	ALDOA	cg25568297	29984992	-0.30333	0.00084092	-0.321713	0.0121904	-0.286251	0.0293785
ZG16	chr16	29698816	29698901	PPP4C	cg07753245	29994502	-0.0991645	0.285353	-0.353559	0.00558562	-0.0288651	0.829698
ZG16	chr16	29698816	29698901	PPP4C	cg11970301	29995339	-0.2516	0.00598976	-0.198135	0.129127	-0.169159	0.204296
ZG16	chr16	29698816	29698901	TBX6	cg06444125	30010718	0.31069	0.000616665	0.217977	0.0943062	0.247846	0.0606783
ZG16	chr16	29698816	29698901	TBX6	cg04665974	30010891	0.193124	0.0361442	0.365175	0.00411866	-0.018433	0.890764
ZG16	chr16	29698816	29698901	GDPD3	cg07824081	30032356	-0.241333	0.00847153	0.0537994	0.683084	0.116291	0.38467
ZG16	chr16	29698816	29698901	MAPK3	cg09980626	30032756	-0.314967	0.000513052	-0.0194801	0.882554	0.106444	0.426457
ZG16	chr16	29698816	29698901	MAPK3	cg05313261	30041850	-0.228984	0.0126256	-0.377624	0.00293451	-0.0325886	0.808122
ZG16	chr16	29698816	29698901	CORO1A	cg02138299	30100088	-0.403612	5.84236e-06	-0.268747	0.0378679	-0.33401	0.0103944
ZG16	chr16	29698816	29698901	CORO1A	cg08160619	30102769	-0.268701	0.00326019	-0.127301	0.332406	-0.280988	0.0326295
ZG16	chr16	29698816	29698901	LOC613038	cg15737365	30124903	0.295112	0.00117789	0.203943	0.118057	0.0645003	0.630497
KIF22	chr16	29710268	29710368	SNX29P2	cg26636806	29244972	-0.237079	0.00974112	-0.0394375	0.764809	-0.165179	0.215302
KIF22	chr16	29710268	29710368	SLC7A5P1	cg02596508	29511519	-0.248004	0.00677365	-0.123148	0.348547	-0.0350791	0.793769
KIF22	chr16	29710268	29710368	SLC7A5P1	cg06153467	29554971	-0.22385	0.0148199	-0.396682	0.0017018	0.109761	0.412104
KIF22	chr16	29710268	29710368	QPRT	cg03997039	29610862	-0.288332	0.00154409	-0.42503	0.000711623	-0.19592	0.140501
KIF22	chr16	29710268	29710368	MAZ	cg12521167	29726600	0.317789	0.000453722	0.165115	0.207401	0.333774	0.010452
KIF22	chr16	29710268	29710368	MAZ	cg03523538	29727961	-0.172279	0.0621134	-0.150913	0.249739	-0.369192	0.00434475
KIF22	chr16	29710268	29710368	MAZ	cg05995267	29729980	-0.323721	0.000349071	-0.17084	0.191858	-0.150194	0.260445
KIF22	chr16	29710268	29710368	MAZ	cg04659467	29730236	0.237886	0.00948808	0.201551	0.122525	0.426088	0.00085346
KIF22	chr16	29710268	29710368	MAZ	cg04203429	29730412	0.248621	0.00663295	0.158973	0.225043	0.324543	0.0129361
KIF22	chr16	29710268	29710368	MVP	cg10469906	29758905	-0.17728	0.0547958	-0.363025	0.00436122	0.0991753	0.458885
KIF22	chr16	29710268	29710368	MVP	cg07477924	29764731	-0.251751	0.00595866	-0.23454	0.0712662	-0.176903	0.184036
KIF22	chr16	29710268	29710368	ASPHD1	cg10400843	29822830	0.0297682	0.748973	0.0947167	0.471612	0.343406	0.00831131
KIF22	chr16	29710268	29710368	TMEM219	cg01132598	29880590	0.242693	0.00809769	0.161613	0.217335	0.163395	0.22037
KIF22	chr16	29710268	29710368	TAOK2	cg00862481	29906352	-0.158429	0.0866209	0.0465246	0.724097	-0.384824	0.002857
KIF22	chr16	29710268	29710368	DOC2A	cg07598755	29930528	0.338134	0.000180463	0.181012	0.166333	0.280479	0.0329597
KIF22	chr16	29710268	29710368	FAM57B	cg07337129	29943258	0.159492	0.0845017	0.0214002	0.871072	0.361376	0.005318
KIF22	chr16	29710268	29710368	ALDOA	cg10103580	29983776	0.087409	0.346603	-0.138712	0.290522	0.339252	0.00918266
KIF22	chr16	29710268	29710368	MAPK3	cg09980626	30032756	-0.255934	0.00515313	-0.0438843	0.739183	0.0770201	0.565526
KIF22	chr16	29710268	29710368	CORO1A	cg10423428	30102388	0.0301335	0.745997	0.0756788	0.565495	0.344052	0.00818245
KIF22	chr16	29710268	29710368	CORO1A	cg08160619	30102769	-0.283602	0.00185785	-0.194353	0.136748	-0.246292	0.0623646
BOLA2B	chr16	30111958	30112042	ZG16	cg27295595	29704257	0.214341	0.0197686	0.375776	0.00308852	0.041866	0.755012
BOLA2B	chr16	30111958	30112042	MAZ	cg08877257	29728043	-0.213435	0.0203069	-0.113033	0.389849	-0.352216	0.0066982
BOLA2B	chr16	30111958	30112042	MVP	cg16583863	29760574	-0.129218	0.163142	0.0854416	0.516278	-0.405002	0.00161285
BOLA2B	chr16	30111958	30112042	KCTD13	cg05197560	29844965	-0.244639	0.0075882	-0.121424	0.355388	-0.24003	0.069547
BOLA2B	chr16	30111958	30112042	KCTD13	cg08256260	29845247	-0.243167	0.0079709	-0.255741	0.0485841	-0.136149	0.308173
BOLA2B	chr16	30111958	30112042	TAOK2	cg26437451	29904051	-0.118054	0.202948	0.10742	0.413964	-0.374333	0.00379366
BOLA2B	chr16	30111958	30112042	DOC2A	cg03920233	29930200	-0.249872	0.00635574	-0.229928	0.0771759	-0.188997	0.155356
BOLA2B	chr16	30111958	30112042	DOC2A	cg07598755	29930528	-0.264933	0.00374031	-0.370664	0.00355262	0.0822554	0.539319
BOLA2B	chr16	30111958	30112042	FAM57B	cg07245700	29948513	0.279472	0.00217785	0.0541825	0.680949	0.329114	0.011649
BOLA2B	chr16	30111958	30112042	ALDOA	cg09283223	29974472	-0.254434	0.00543011	-0.147154	0.261865	-0.262331	0.0466619
BOLA2B	chr16	30111958	30112042	MAPK3	cg16483251	30045048	-0.0812955	0.381496	-0.342683	0.00735656	0.16891	0.204975
BOLA2B	chr16	30111958	30112042	CD2BP2	cg01433677	30273291	-0.150261	0.104351	-0.37661	0.00301819	0.0962825	0.472155
BOLA2B	chr16	30111958	30112042	TBC1D10B	cg01405684	30277320	-0.150473	0.103858	0.0161436	0.902562	-0.367781	0.00450789
BOLA2B	chr16	30111958	30112042	MYLPF	cg06044662	30293644	-0.261913	0.00416998	-0.277775	0.0316453	-0.295307	0.0244182
BOLA2B	chr16	30111958	30112042	ZNF48	cg02295453	30314665	0.251888	0.00593064	0.211395	0.104933	0.269806	0.0405395
BOLA2B	chr16	30111958	30112042	ZNF48	cg03466485	30319236	-0.224563	0.0144964	-0.0594896	0.651621	-0.431518	0.000719567
BOLA2B	chr16	30111958	30112042	ZNF48	cg07862608	30319550	-0.162956	0.0778805	0.0719932	0.584629	-0.456311	0.000318135
BOLA2B	chr16	30111958	30112042	ZNF771	cg01402814	30325825	-0.218378	0.0195857	-0.0911993	0.499871	-0.405535	0.00175073
BOLA2B	chr16	30111958	30112042	ITGAL	cg24033122	30392834	-0.250811	0.00615457	-0.193001	0.139553	-0.0589692	0.660152
BOLA2B	chr16	30111958	30112042	ZNF747	cg05660315	30451420	-0.254799	0.00536147	-0.201309	0.122985	-0.248735	0.0597301
BOLA2B	chr16	30111958	30112042	FBRS	cg02234847	30581984	0.220551	0.0168706	0.0900656	0.497527	0.42472	0.000890558
BOLA2B	chr16	30111958	30112042	FBRS	cg10017167	30590516	-0.161557	0.0805019	-0.334959	0.00889551	0.000430657	0.99744
BOLA2B	chr16	30111958	30112042	FBRS	cg03250480	30596796	0.139831	0.130989	-0.118979	0.36523	0.344402	0.00811333
SLX1B	chr16	30114972	30115052	ZG16	cg03696684	29703623	-0.248928	0.00656388	-0.335121	0.00886049	-0.164277	0.217853
SLX1B	chr16	30114972	30115052	ZG16	cg27295595	29704257	0.216404	0.0185883	0.37639	0.00303664	0.0422076	0.753076
SLX1B	chr16	30114972	30115052	MVP	cg04891924	29763511	-0.284276	0.00180981	-0.219014	0.0927109	-0.338491	0.00935044
SLX1B	chr16	30114972	30115052	LOC440356	cg04940776	29782484	-0.0996079	0.283194	-0.388367	0.002167	0.20187	0.128605
SLX1B	chr16	30114972	30115052	TAOK2	cg01682070	29904274	0.192422	0.0368392	0.355825	0.0052679	0.0336553	0.801967
SLX1B	chr16	30114972	30115052	TAOK2	cg07745929	29909948	-0.180884	0.0499732	-0.0554135	0.674102	-0.359595	0.00556487
SLX1B	chr16	30114972	30115052	INO80E	cg09245872	29924375	-0.217967	0.0177348	-0.0703368	0.593322	-0.374392	0.00378765
SLX1B	chr16	30114972	30115052	DOC2A	cg02083539	29930086	0.116062	0.210727	0.409793	0.00114778	-0.184889	0.164701
SLX1B	chr16	30114972	30115052	TBX6	cg00123512	30010420	-0.252895	0.00572796	-0.269898	0.0370225	-0.254045	0.0543125
SLX1B	chr16	30114972	30115052	GDPD3	cg08047629	30032548	0.272176	0.00286731	0.107881	0.411951	0.480834	0.000133205
SLX1B	chr16	30114972	30115052	CD2BP2	cg01433677	30273291	-0.169409	0.066663	-0.405875	0.0012933	0.0628499	0.639288
SLX1B	chr16	30114972	30115052	CD2BP2	cg16498314	30274342	-0.149353	0.106486	0.11155	0.39614	-0.412816	0.00128006
SLX1B	chr16	30114972	30115052	ZNF48	cg03466485	30319236	-0.134981	0.145022	0.0771454	0.557963	-0.346059	0.0077932
SLX1B	chr16	30114972	30115052	ZNF771	cg05731156	30325815	-0.171867	0.0627514	0.0197588	0.880886	-0.380884	0.00318148
SLX1B	chr16	30114972	30115052	ZNF771	cg01402814	30325825	-0.246111	0.00830231	-0.00330632	0.980526	-0.505332	6.09188e-05
SLX1B	chr16	30114972	30115052	ZNF689	cg07000116	30524100	-0.252661	0.00577445	-0.305497	0.0176137	-0.184581	0.165417
SLX1B	chr16	30114972	30115052	PRR14	cg05468716	30579149	-0.32141	0.000386862	-0.341152	0.00764175	-0.296253	0.0239437
SLX1B	chr16	30114972	30115052	FBRS	cg02234847	30581984	0.23951	0.00929919	0.176448	0.181274	0.392881	0.00228344
SLX1B	chr16	30114972	30115052	FBRS	cg06940688	30596964	-0.217544	0.0179627	-0.343014	0.0072963	-0.0554974	0.679039
SULT1A3	chr16	30122179	30122260	KIF22	cg04352115	29709419	-0.17763	0.0543117	-0.342401	0.00740833	0.0299325	0.823499
SULT1A3	chr16	30122179	30122260	INO80E	cg09245872	29924375	-0.191208	0.0380682	-0.0118932	0.928137	-0.379709	0.00328436
SULT1A3	chr16	30122179	30122260	DOC2A	cg04884171	29934167	-0.253956	0.00552111	-0.272321	0.0352935	-0.267331	0.0424889
SULT1A3	chr16	30122179	30122260	CD2BP2	cg01433677	30273291	-0.16641	0.0717008	-0.381805	0.00261106	0.0279329	0.83512
SULT1A3	chr16	30122179	30122260	CD2BP2	cg04977610	30274117	-0.191278	0.0379971	-0.331397	0.00969466	-0.0330088	0.805696
SULT1A3	chr16	30122179	30122260	MYLPF	cg06044662	30293644	-0.242437	0.008167	-0.249173	0.054872	-0.261886	0.0470493
SULT1A3	chr16	30122179	30122260	ZNF48	cg02295453	30314665	0.277629	0.00233619	0.269014	0.0376706	0.293111	0.0255513
SULT1A3	chr16	30122179	30122260	ZNF48	cg03466485	30319236	-0.197044	0.0324618	-0.0144219	0.912911	-0.390168	0.00246394
SULT1A3	chr16	30122179	30122260	ZNF48	cg07862608	30319550	-0.162908	0.0779702	0.0348459	0.791535	-0.365773	0.00474927
SULT1A3	chr16	30122179	30122260	ZNF771	cg01402814	30325825	-0.222229	0.0174821	0.0388935	0.773927	-0.487108	0.000121749
SULT1A3	chr16	30122179	30122260	ZNF747	cg05660315	30451420	-0.240636	0.00866892	-0.20538	0.115434	-0.252288	0.0560594
SULT1A3	chr16	30122179	30122260	ZNF764	cg07905568	30472892	0.160063	0.0833808	0.362742	0.00439405	0.018181	0.892249
SULT1A3	chr16	30122179	30122260	PRR14	cg05468716	30579149	-0.273995	0.00267912	-0.32345	0.0117057	-0.190577	0.151867
SULT1A3	chr16	30122179	30122260	FBRS	cg03250480	30596796	0.130488	0.159013	-0.0896435	0.495782	0.343131	0.00836656
NPIP	chr16	30156340	30156440	C16orf54	cg09897970	29664796	-0.0929669	0.316682	0.0986677	0.453235	-0.42945	0.000768131
NPIP	chr16	30156340	30156440	KIF22	cg04078251	29709949	-0.0999971	0.281308	0.0235902	0.858008	-0.343074	0.00837811
NPIP	chr16	30156340	30156440	TAOK2	cg04166335	29903569	0.266148	0.00357907	0.151739	0.247128	0.307638	0.0188147
NPIP	chr16	30156340	30156440	DOC2A	cg03920233	29930200	-0.245966	0.00725704	-0.252101	0.0519917	-0.1379	0.301933
NPIP	chr16	30156340	30156440	DOC2A	cg06802147	29930225	-0.124323	0.179813	-0.344323	0.00706166	0.101049	0.4504
NPIP	chr16	30156340	30156440	FAM57B	cg07245700	29948513	0.245287	0.00742485	-0.0110032	0.933502	0.339198	0.00919433
NPIP	chr16	30156340	30156440	ALDOA	cg04306817	29983048	0.234532	0.010579	0.33268	0.00939988	-0.00827463	0.950844
NPIP	chr16	30156340	30156440	ALDOA	cg23166955	29984642	-0.173813	0.0597895	-0.370497	0.00356874	-0.0669045	0.617781
NPIP	chr16	30156340	30156440	YPEL3	cg04895065	30015247	0.0848118	0.361173	-0.0899429	0.494338	0.40115	0.00180377
NPIP	chr16	30156340	30156440	LOC595101	cg07690692	30254579	-0.18692	0.0426876	-0.347935	0.00644811	0.00230705	0.986287
NPIP	chr16	30156340	30156440	SEPHS2	cg09973852	30364412	-0.244378	0.00765488	-0.12851	0.327799	-0.284875	0.030201
NPIP	chr16	30156340	30156440	ITGAL	cg24033122	30392834	-0.238187	0.0093952	-0.161186	0.21857	0.0392814	0.769706
NPIP	chr16	30156340	30156440	ZNF747	cg08123749	30451519	0.110259	0.234597	-0.0394837	0.764541	0.361592	0.00528871
NPIP	chr16	30156340	30156440	ZNF747	cg00526576	30453223	-0.269091	0.0032138	-0.265855	0.0400634	-0.147313	0.269804
NPIP	chr16	30156340	30156440	ZNF764	cg07905568	30472892	0.14609	0.114444	0.371025	0.00351791	-0.0113507	0.932607
NPIP	chr16	30156340	30156440	ZNF688	cg03143717	30490038	-0.1708	0.064426	-0.403062	0.00140777	0.0488788	0.715586
NPIP	chr16	30156340	30156440	PRR14	cg04232972	30579095	-0.19384	0.0354463	-0.335765	0.00872286	-0.0608754	0.64987
NPIP	chr16	30156340	30156440	FBRS	cg10213633	30591283	0.11328	0.221947	-0.036983	0.779064	0.351933	0.0067453
NPIP	chr16	30156340	30156440	FBRS	cg00523241	30596412	0.278627	0.00224924	0.0701316	0.594404	0.282168	0.0318759
LOC23117	chr16	30161179	30161267	KIF22	cg09291817	29724181	-0.122948	0.184715	-0.353673	0.00556919	0.0504791	0.706687
LOC23117	chr16	30161179	30161267	MAZ	cg04659467	29730236	0.215587	0.0190481	0.105702	0.421515	0.339665	0.00909254
LOC23117	chr16	30161179	30161267	TAOK2	cg09661337	29892241	0.117415	0.20542	0.38913	0.00212004	-0.135226	0.311494
LOC23117	chr16	30161179	30161267	ALDOA	cg00667360	29983495	-0.283677	0.00185243	-0.32986	0.0100585	-0.254672	0.0537006
LOC23117	chr16	30161179	30161267	ZNF747	cg09220816	30453761	0.147928	0.109906	-0.065105	0.621152	0.369257	0.00433733
LOC23117	chr16	30161179	30161267	ZNF688	cg01017926	30488680	-0.210909	0.0218757	-0.349311	0.00622696	-0.155098	0.245021
LOC23117	chr16	30161179	30161267	ZNF688	cg01891002	30490320	0.0980991	0.290586	0.342614	0.00736922	-0.123845	0.354336
LOC23117	chr16	30161179	30161267	FBRS	cg03250480	30596796	0.118843	0.199923	-0.0387629	0.768719	0.34271	0.00845195
TP53TG3	chr16	32173125	32593977	HERC2P4	cg09563405	32035156	0.29832	0.0010339	0.182773	0.16218	0.39861	0.00194056
TP53TG3	chr16	32173125	32593977	HERC2P4	cg17334646	32035159	0.255375	0.00525469	0.0817449	0.534656	0.463701	0.000246409
TP53TG3	chr16	32173125	32593977	HERC2P4	cg02925904	32072648	-0.233006	0.0111105	-0.345818	0.00680169	-0.156177	0.241713
TP53TG3	chr16	32173125	32593977	TP53TG3D	cg10301801	32171841	0.259699	0.00451243	0.220283	0.0907874	0.297773	0.0231972
TP53TG3	chr16	32173125	32593977	LOC390705	cg20020483	32197428	0.311661	0.000591574	0.365768	0.00405384	0.248646	0.0598239
TP53TG3	chr16	32173125	32593977	LOC390705	cg00692100	32207750	0.243937	0.00776857	0.240233	0.0644762	0.239603	0.0700598
TP53TG3	chr16	32173125	32593977	LOC390705	cg12777672	32267839	0.179938	0.0512041	0.393498	0.00186814	-0.0910237	0.496797
TP53TG3	chr16	32173125	32593977	LOC390705	cg05538118	32400560	-0.162167	0.0793509	-0.0472909	0.719738	-0.336563	0.00978791
TP53TG3	chr16	32173125	32593977	SLC6A10P	cg05965288	32730452	0.247253	0.00694832	0.256071	0.0482845	0.204996	0.122671
TP53TG3	chr16	32173125	32593977	SLC6A10P	cg00654159	32765693	0.298514	0.00102575	0.30853	0.0164659	0.306017	0.0194822
TP53TG3	chr16	32173125	32593977	SLC6A10P	cg06176824	32947348	0.247461	0.00689949	0.0679078	0.606174	0.462563	0.000256395
TP53TG3	chr16	32173125	32593977	TP53TG3,TP53TG3B,TP53TG3C	cg00459845	32978132	0.190109	0.0392102	0.019172	0.884399	0.362157	0.00521282
TP53TG3	chr16	33114057	33170682	SLC6A10P	cg05965288	32730452	0.247253	0.00694832	0.256071	0.0482845	0.204996	0.122671
TP53TG3	chr16	33114057	33170682	SLC6A10P	cg00654159	32765693	0.298514	0.00102575	0.30853	0.0164659	0.306017	0.0194822
TP53TG3	chr16	33114057	33170682	SLC6A10P	cg06176824	32947348	0.247461	0.00689949	0.0679078	0.606174	0.462563	0.000256395
TP53TG3	chr16	33114057	33170682	TP53TG3,TP53TG3B,TP53TG3C	cg00459845	32978132	0.190109	0.0392102	0.019172	0.884399	0.362157	0.00521282
TP53TG3	chr16	33114057	33170682	LOC390705	cg02486166	33264343	0.220787	0.0162811	0.348486	0.00635876	0.077058	0.565334
CLEC18A	chr16	68549121	68772125	NFAT5	cg17985281	68157893	0.301538	0.000905804	0.257221	0.047252	0.29827	0.0229576
CLEC18A	chr16	68549121	68772125	CLEC18A	cg09542838	68554868	-0.273544	0.00272468	-0.160913	0.219362	-0.146059	0.273949
CLEC18A	chr16	68549121	68772125	PDXDC2P	cg27605379	68656726	0.287999	0.00156444	0.264446	0.0411712	0.228286	0.0847862
CLEC18A	chr16	68549121	68772125	PDPR	cg13253791	68706259	0.267434	0.00341504	0.389097	0.00212207	0.10493	0.433104
CLEC18A	chr16	68549121	68772125	PDPR	cg09160751	68747781	-0.282938	0.00190624	-0.495825	5.61644e-05	-0.160271	0.22944
CLEC18A	chr16	68549121	68772125	PDPR	cg01577529	68748014	-0.229598	0.0123832	-0.0607694	0.644625	-0.343798	0.00823296
CLEC18A	chr16	68549121	68772125	PDPR	cg08479294	68751206	-0.349764	0.00010346	-0.221237	0.0893627	-0.433346	0.000678955
CLEC18A	chr16	68549121	68772125	CLEC18C	cg03726525	68764798	-0.301286	0.000915286	-0.154827	0.237524	-0.197093	0.138093
CLEC18A	chr16	68549121	68772125	CLEC18C	cg07991167	68777642	-0.353537	8.59713e-05	-0.207177	0.112215	-0.307098	0.0190347
CLEC18A	chr16	68549121	68772125	FUK	cg06422146	69046047	-0.255254	0.00527692	-0.276227	0.0326473	-0.222564	0.0931065
CLEC18A	chr16	68549121	68772125	FUK	cg07077735	69052160	0.180258	0.0507851	-0.062909	0.632996	0.354564	0.00631737
NPIP	chr16	68579837	68579937	NOB1	cg27294979	68343676	0.254045	0.00550407	0.35666	0.00515491	-0.0303608	0.821015
NPIP	chr16	68579837	68579937	PDXDC2P	cg01821126	68657651	-0.297004	0.00109091	-0.179858	0.169097	-0.202436	0.127515
NPIP	chr16	68579837	68579937	DDX19B	cg07837642	68881025	0.0979081	0.291531	-0.0631851	0.631502	0.408595	0.00145127
NPIP	chr16	68579837	68579937	LOC100506083	cg00607725	68938059	-0.243826	0.00779742	-0.32854	0.0103801	-0.0318989	0.812109
LOC23117	chr16	68584392	68584480	NOB1	cg06720084	68333820	0.202633	0.0277636	0.0750806	0.56858	0.339265	0.00917971
LOC23117	chr16	68584392	68584480	PDXDC2P	cg01821126	68657651	-0.158771	0.0859335	0.0327609	0.803753	-0.352062	0.00672383
LOC23117	chr16	68584392	68584480	EXOSC6	cg08478462	68840922	-0.259087	0.00461146	-0.20204	0.121602	-0.292108	0.0260829
LOC23117	chr16	68584392	68584480	DDX19B	cg08597056	68886425	0.128295	0.166196	0.423669	0.000743344	-0.138548	0.299644
LOC23117	chr16	68584392	68584480	ST3GAL2	cg01269537	68972966	-0.245772	0.00730475	-0.309825	0.0159955	-0.226925	0.0867095
LOC23117	chr16	68584392	68584480	ST3GAL2	cg00640719	68983769	0.216898	0.0183146	0.354007	0.00552152	0.0900995	0.501195
HP	chr16	70648269	70666114	MARVELD3	cg07051704	70215606	-0.145193	0.116709	0.0550183	0.676297	-0.355292	0.00620334
HP	chr16	70648269	70666114	IST1	cg04246999	70487548	-0.227574	0.0131981	-0.141019	0.282494	-0.345571	0.00788632
HP	chr16	70648269	70666114	HP	cg23815491	70646123	-0.550446	1.06614e-10	-0.206263	0.113843	-0.681299	3.95465e-09
HP	chr16	70648269	70666114	HPR	cg10430994	70653950	-0.3526	9.00366e-05	-0.115038	0.381438	-0.486457	0.000108076
HP	chr16	70648269	70666114	HPR	cg20672044	70653999	-0.31491	0.000514312	0.0731355	0.578667	-0.551702	7.16109e-06
HP	chr16	70648269	70666114	HPR	cg08866129	70654109	-0.359053	6.5302e-05	-0.0480438	0.715464	-0.470831	0.000191514
HP	chr16	70648269	70666114	HPR	cg09584711	70654445	-0.159133	0.0852119	0.21107	0.10548	-0.386022	0.00276432
HP	chr16	70648269	70666114	HPR	cg00206645	70655170	0.361494	6.69308e-05	0.0623347	0.63906	0.589101	1.43099e-06
HP	chr16	70648269	70666114	HPR	cg07888679	70668444	-0.402853	6.10595e-06	-0.13185	0.315277	-0.572435	2.66715e-06
HP	chr16	70648269	70666114	PMFBP1	cg05961145	70716430	-0.244972	0.00750373	-0.070718	0.591316	-0.312503	0.0169268
LOC23117	chr16	72966274	72966363	RFWD3	cg05711284	73255073	0.119766	0.198375	0.434978	0.000514484	-0.10601	0.432545
LOC23117	chr16	72966274	72966363	RFWD3	cg03220187	73258446	0.263623	0.00392156	0.107675	0.412852	0.389898	0.00248258
NPIP	chr16	72970870	72970970	PSMD7	cg01107240	72611683	0.262861	0.00403064	-0.0741883	0.573197	0.328494	0.0118169
NPIP	chr16	72970870	72970970	PSMD7	cg05207637	72692396	0.258099	0.00515374	-0.0235323	0.860813	0.201452	0.129416
NPIP	chr16	72970870	72970970	RFWD3	cg02042467	73256071	-0.240517	0.00870301	-0.0119479	0.927807	-0.218493	0.0994043
CLEC18A	chr16	73006217	73006317	LOC283922	cg16486132	72958397	-0.349625	0.000104163	-0.263001	0.0423327	-0.287103	0.0288783
CLEC18A	chr16	73006217	73006317	LOC283922	cg27401698	72958998	0.237228	0.00969414	0.294622	0.0223068	0.110713	0.408034
CLEC18A	chr16	73006217	73006317	LOC283922	cg08972632	72961017	-0.294818	0.00119196	-0.279367	0.0306422	-0.244497	0.064359
CLEC18A	chr16	73006217	73006317	CLEC18B	cg01042640	73003719	-0.259966	0.00446995	-0.209789	0.107661	-0.0947781	0.479137
CLEC18A	chr16	73006217	73006317	CLEC18B	cg06081722	73013013	-0.362101	5.59756e-05	-0.144685	0.270042	-0.495732	7.59436e-05
CLEC18A	chr16	73006217	73006317	CLEC18B	cg27583026	73013701	-0.271386	0.00295268	0.0173389	0.895387	-0.37216	0.00401853
CLEC18A	chr16	73006217	73006317	GLG1	cg02899960	73198827	-0.213072	0.0205261	-0.129541	0.323898	-0.348996	0.00725272
CLEC18A	chr16	73006217	73006317	GLG1	cg05203040	73202287	0.172486	0.0617955	0.330411	0.00992672	0.0806275	0.547404
CLEC18A	chr16	73006217	73006317	RFWD3	cg03220187	73258446	0.243907	0.0077763	0.182447	0.162943	0.339491	0.00913041
CLEC18A	chr16	73006217	73006317	FA2H	cg04447128	73329449	-0.271612	0.00292798	-0.10206	0.437775	-0.176913	0.184011
TBC1D3 (probe1)	chr17	31524661	31878854	AP2B1	cg12786490	31079340	0.285893	0.00169925	0.162767	0.214024	0.106647	0.425568
TBC1D3 (probe1)	chr17	31524661	31878854	RASL10B	cg13998712	31086433	-0.0052699	0.954835	-0.417449	0.000905217	-0.0234704	0.861175
TBC1D3 (probe1)	chr17	31524661	31878854	GAS2L2	cg17190117	31095974	0.238417	0.00932502	-0.0324535	0.805558	-0.0296841	0.824941
TBC1D3 (probe1)	chr17	31524661	31878854	GAS2L2	cg04932840	31101204	0.278925	0.00222381	0.235788	0.0697318	0.178381	0.180339
TBC1D3 (probe1)	chr17	31524661	31878854	GAS2L2	cg10016608	31103778	0.261476	0.00423575	-0.0715754	0.586816	0.0781014	0.560064
TBC1D3 (probe1)	chr17	31524661	31878854	GAS2L2	cg24922045	31104050	0.301531	0.000906052	0.0594054	0.652083	0.166569	0.211413
TBC1D3 (probe1)	chr17	31524661	31878854	GAS2L2	cg17579753	31104111	0.301948	0.00089058	-0.0222284	0.866128	0.131502	0.32513
TBC1D3 (probe1)	chr17	31524661	31878854	C17orf50	cg17314478	31111395	0.312195	0.000578184	-0.0254515	0.846935	-0.0507244	0.705327
TBC1D3 (probe1)	chr17	31524661	31878854	MMP28	cg27616109	31117789	0.326877	0.000302958	-0.14943	0.254475	0.186871	0.160141
TBC1D3 (probe1)	chr17	31524661	31878854	MMP28	cg02505674	31118004	0.0831243	0.370841	-0.428452	0.00063719	-0.045126	0.7366
TBC1D3 (probe1)	chr17	31524661	31878854	MMP28	cg11992940	31118517	0.379488	2.25457e-05	-0.101528	0.440181	0.00193792	0.988481
TBC1D3 (probe1)	chr17	31524661	31878854	MMP28	cg01059047	31121658	0.281745	0.00199608	-0.166602	0.203281	0.0888062	0.507384
TBC1D3 (probe1)	chr17	31524661	31878854	MMP28	cg19408882	31125385	0.237854	0.00949805	-0.199278	0.12689	-0.0574303	0.668499
TBC1D3 (probe1)	chr17	31524661	31878854	MMP28	cg00315853	31129935	0.270051	0.00310219	-0.0557377	0.672303	-0.104063	0.436931
TBC1D3 (probe1)	chr17	31524661	31878854	MMP28	cg19047068	31143274	0.241996	0.00828756	-0.136538	0.298223	-0.0716417	0.593053
TBC1D3 (probe1)	chr17	31524661	31878854	CCL5	cg08542715	31242023	-0.598428	8.27685e-13	-0.276021	0.0327826	-0.15771	0.237065
TBC1D3 (probe1)	chr17	31524661	31878854	CCL16	cg22254135	31333192	0.246027	0.00724209	-0.127535	0.33151	-0.191301	0.150289
TBC1D3 (probe1)	chr17	31524661	31878854	CCL16	cg06562246	31333690	-0.197265	0.0322639	-0.334982	0.00889052	-0.0712726	0.594964
TBC1D3 (probe1)	chr17	31524661	31878854	CCL15-CCL14	cg12251111	31352705	0.259007	0.00462463	-0.0524034	0.690888	0.114953	0.390203
TBC1D3 (probe1)	chr17	31524661	31878854	CCL18	cg06040872	31418328	-0.222472	0.0154624	-0.350542	0.0060348	-0.0197176	0.883203
TBC1D3 (probe1)	chr17	31524661	31878854	CCL3	cg11728928	31439881	-0.428601	1.28527e-06	-0.194721	0.135992	-0.326894	0.0122596
TBC1D3 (probe1)	chr17	31524661	31878854	CCL4	cg08095345	31454018	0.0237274	0.798694	0.371437	0.00347872	-0.038174	0.776027
TBC1D3 (probe1)	chr17	31524661	31878854	TBC1D3B	cg26764239	31529106	0.512693	3.42965e-09	0.320978	0.0124006	0.398367	0.00214707
TBC1D3 (probe1)	chr17	31524661	31878854	TBC1D3B	cg05651292	31533601	-0.43875	8.37319e-07	-0.192442	0.140723	-0.341627	0.00996969
TBC1D3 (probe1)	chr17	31524661	31878854	TBC1D3F	cg06258461	31614972	-0.00951358	0.918561	-0.402556	0.00142929	-0.235227	0.0754905
TBC1D3 (probe1)	chr17	31524661	31878854	TBC1D3F	cg06245427	31616940	-0.297551	0.00106689	-0.648569	2.10085e-08	-0.309237	0.0181751
TBC1D3 (probe1)	chr17	31524661	31878854	TBC1D3F	cg10057085	31621659	-0.336755	0.000218812	-0.171937	0.188979	-0.259193	0.0537326
TBC1D3 (probe1)	chr17	31524661	31878854	CCL3L1,CCL3L3	cg18100887	31635454	-0.516679	2.46993e-09	-0.194165	0.137135	-0.372893	0.00428026
TBC1D3 (probe1)	chr17	31524661	31878854	TBC1D3F,TBC1D3H	cg20083906	31834563	-0.168027	0.0689473	-0.473076	0.000135003	-0.3069	0.0191163
TBC1D3 (probe1)	chr17	31524661	31878854	MYO19	cg05097593	31964741	-0.250213	0.00628208	-0.159322	0.224013	-0.0153496	0.908952
TBC1D3 (probe1)	chr17	31524661	31878854	PIGW	cg19495043	31965519	-0.18674	0.0428909	-0.355877	0.00526082	0.00692116	0.958877
TBC1D3 (probe1)	chr17	31524661	31878854	GGNBP2	cg06162493	31974627	-0.179166	0.0522269	-0.346985	0.00660469	0.0242087	0.856854
TBC1D3 (probe1)	chr17	31524661	31878854	DHRS11	cg23086243	32029044	0.272439	0.00283937	-0.174104	0.18338	0.0655511	0.624926
TBC1D3 (probe1)	chr17	31524661	31878854	DHRS11	cg00152259	32031590	0.237869	0.00949352	0.107641	0.412999	-0.00292227	0.982631
TBC1D3 (probe1)	chr17	31524661	31878854	MRM1	cg23636055	32075402	0.278823	0.0022325	-0.10703	0.415673	0.0530622	0.692406
TBC1D3 (probe1)	chr17	31524661	31878854	MRM1	cg19014749	32111164	0.284082	0.00182354	-0.0759655	0.564018	0.0566305	0.672853
TBC1D3 (probe1)	chr17	31524661	31878854	MRM1	cg13813458	32159198	0.272059	0.00287977	0.24529	0.0588901	0.0160879	0.904592
TBC1D3 (probe1)	chr17	31524661	31878854	MRM1	cg20301780	32202972	0.346934	0.000118701	-0.155154	0.236523	-0.128364	0.336907
TBC1D3 (probe1)	chr17	31524661	31878854	LHX1	cg04495287	32239672	0.0743082	0.42388	0.293081	0.0230504	0.342397	0.0085159
TBC1D3 (probe1)	chr17	31524661	31878854	LHX1	cg10091408	32257750	0.25721	0.0049274	-0.0450125	0.732724	-0.138454	0.299977
TBC1D3 (probe1)	chr17	31524661	31878854	LHX1	cg23829518	32274022	0.297463	0.00107071	-0.0504029	0.702128	0.0857916	0.521959
TBC1D3 (probe1)	chr17	31524661	31878854	LHX1	cg08100284	32317103	0.270109	0.00309551	-0.220061	0.091122	0.0433418	0.746659
TBC1D3 (probe1)	chr17	31524661	31878854	LHX1	cg18255550	32321017	0.253492	0.00561065	-0.191109	0.143549	-0.185026	0.164384
TBC1D3 (probe1)	chr17	31524661	31878854	LHX1	cg09319676	32332613	0.299545	0.000983325	-0.199444	0.126566	0.212034	0.110071
TBC1D3 (probe1)	chr17	31524661	31878854	LHX1	cg02485597	32365623	-0.115372	0.213471	-0.091581	0.486476	0.373773	0.00385047
TBC1D3 (probe1)	chr17	31524661	31878854	LHX1	cg04264908	32377394	0.119908	0.195895	0.366769	0.00394662	0.00132271	0.992138
TBC1D3 (probe2)	chr17	31526988	31881179	AP2B1	cg12786490	31079340	0.307321	0.000711446	0.116701	0.37455	0.285095	0.0300684
TBC1D3 (probe2)	chr17	31526988	31881179	RASL10B	cg13998712	31086433	0.0114967	0.901663	-0.333708	0.0091693	0.00446037	0.973491
TBC1D3 (probe2)	chr17	31526988	31881179	GAS2L2	cg24922045	31104050	0.291405	0.00136688	0.0436794	0.740357	0.157897	0.236502
TBC1D3 (probe2)	chr17	31526988	31881179	GAS2L2	cg17579753	31104111	0.2784	0.00226871	-0.0440684	0.738127	0.0843779	0.528865
TBC1D3 (probe2)	chr17	31526988	31881179	C17orf50	cg17314478	31111395	0.298655	0.00101986	-0.0732714	0.57796	-0.00362982	0.978426
TBC1D3 (probe2)	chr17	31526988	31881179	MMP28	cg27616109	31117789	0.325037	0.000329104	-0.140208	0.285301	0.20164	0.129052
TBC1D3 (probe2)	chr17	31526988	31881179	MMP28	cg02505674	31118004	0.0213719	0.818315	-0.469748	0.000152704	-0.188012	0.157559
TBC1D3 (probe2)	chr17	31526988	31881179	MMP28	cg11992940	31118517	0.359414	6.41273e-05	-0.227789	0.0800461	0.0503868	0.707199
TBC1D3 (probe2)	chr17	31526988	31881179	MMP28	cg03484160	31121511	-0.0134944	0.884685	-0.358771	0.00487856	-0.232831	0.0786027
TBC1D3 (probe2)	chr17	31526988	31881179	MMP28	cg01059047	31121658	0.300521	0.000944633	-0.158213	0.227296	0.205977	0.120851
TBC1D3 (probe2)	chr17	31526988	31881179	MMP28	cg19408882	31125385	0.241964	0.00829636	-0.214952	0.0990812	0.0727194	0.587489
TBC1D3 (probe2)	chr17	31526988	31881179	MMP28	cg00315853	31129935	0.270183	0.00308706	-0.040095	0.761003	-0.0679515	0.612278
TBC1D3 (probe2)	chr17	31526988	31881179	MMP28	cg19047068	31143274	0.249556	0.00642475	-0.1713	0.190647	0.00599843	0.964356
TBC1D3 (probe2)	chr17	31526988	31881179	MMP28	cg04790749	31147335	-0.24662	0.00709873	-0.287973	0.0256678	-0.186751	0.160415
TBC1D3 (probe2)	chr17	31526988	31881179	TAF15	cg12315363	31160124	-0.241748	0.00835587	0.012976	0.921614	-0.0430041	0.748568
TBC1D3 (probe2)	chr17	31526988	31881179	CCL5	cg14796318	31222635	0.0925791	0.331618	0.348982	0.0067492	-0.0193521	0.890605
TBC1D3 (probe2)	chr17	31526988	31881179	CCL5	cg08542715	31242023	-0.570309	1.5686e-11	-0.280498	0.0299454	-0.0499254	0.709762
TBC1D3 (probe2)	chr17	31526988	31881179	RDM1	cg08013923	31262282	-0.146137	0.114325	-0.342544	0.00738204	-0.222803	0.0927463
TBC1D3 (probe2)	chr17	31526988	31881179	RDM1	cg08012672	31282281	-0.250012	0.00704457	-0.224851	0.0926491	-0.371257	0.00411546
TBC1D3 (probe2)	chr17	31526988	31881179	CCL16	cg22254135	31333192	0.2496	0.00641514	-0.197224	0.130933	-0.006183	0.963259
TBC1D3 (probe2)	chr17	31526988	31881179	CCL16	cg06562246	31333690	-0.211301	0.0216256	-0.395865	0.00174313	-0.039282	0.769703
TBC1D3 (probe2)	chr17	31526988	31881179	CCL15-CCL14	cg14250838	31339137	-0.00609557	0.947994	-0.341355	0.0081477	0.0657674	0.623782
TBC1D3 (probe2)	chr17	31526988	31881179	CCL15-CCL14	cg12251111	31352705	0.258387	0.00472715	-0.0938051	0.475907	0.224311	0.0905018
TBC1D3 (probe2)	chr17	31526988	31881179	CCL3	cg11728928	31439881	-0.404762	5.46373e-06	-0.205699	0.114857	-0.156236	0.241532
TBC1D3 (probe2)	chr17	31526988	31881179	TBC1D3B	cg26764239	31529106	0.516224	2.56481e-09	0.434599	0.000520983	0.279853	0.0349997
TBC1D3 (probe2)	chr17	31526988	31881179	TBC1D3B	cg05651292	31533601	-0.431294	1.34224e-06	-0.237986	0.0670917	-0.299766	0.0247977
TBC1D3 (probe2)	chr17	31526988	31881179	TBC1D3F	cg06258461	31614972	0.00556574	0.952302	-0.374192	0.00322617	-0.190873	0.15122
TBC1D3 (probe2)	chr17	31526988	31881179	TBC1D3F	cg06245427	31616940	-0.290752	0.00140294	-0.651746	1.69945e-08	-0.208807	0.115718
TBC1D3 (probe2)	chr17	31526988	31881179	TBC1D3F	cg10057085	31621659	-0.311715	0.000658765	-0.180025	0.168696	-0.218083	0.106381
TBC1D3 (probe2)	chr17	31526988	31881179	CCL3L1,CCL3L3	cg18100887	31635454	-0.479048	4.66059e-08	-0.164187	0.210002	-0.307854	0.0198248
TBC1D3 (probe2)	chr17	31526988	31881179	TBC1D3H	cg02622835	31819131	-0.196941	0.0325545	-0.382334	0.00257246	-0.205454	0.121818
TBC1D3 (probe2)	chr17	31526988	31881179	TBC1D3F,TBC1D3H	cg20083906	31834563	-0.135784	0.142625	-0.416955	0.000919355	-0.221142	0.0952699
TBC1D3 (probe2)	chr17	31526988	31881179	MYO19	cg05097593	31964741	-0.252734	0.00576003	-0.204171	0.117638	0.0127351	0.92441
TBC1D3 (probe2)	chr17	31526988	31881179	MYO19	cg03280620	31964973	-0.0397856	0.668833	-0.369913	0.00362568	0.245259	0.0635065
TBC1D3 (probe2)	chr17	31526988	31881179	GGNBP2	cg06162493	31974627	-0.200001	0.0298984	-0.350991	0.00596595	0.0203947	0.879222
TBC1D3 (probe2)	chr17	31526988	31881179	DHRS11	cg14076390	32021900	0.00615737	0.947239	-0.0853304	0.516825	0.335851	0.00995405
TBC1D3 (probe2)	chr17	31526988	31881179	DHRS11	cg23086243	32029044	0.28844	0.00153751	-0.113422	0.388209	0.0900072	0.501636
TBC1D3 (probe2)	chr17	31526988	31881179	MRM1	cg23636055	32075402	0.257361	0.00490135	-0.132844	0.311608	0.0675208	0.614539
TBC1D3 (probe2)	chr17	31526988	31881179	MRM1	cg19014749	32111164	0.314855	0.000515542	-0.0472916	0.719734	0.205269	0.122161
TBC1D3 (probe2)	chr17	31526988	31881179	MRM1	cg20301780	32202972	0.331658	0.000243706	-0.243627	0.060683	-0.027562	0.837279
TBC1D3 (probe2)	chr17	31526988	31881179	LHX1	cg12356951	32239130	0.0492261	0.596555	0.012587	0.923956	0.346986	0.00761895
TBC1D3 (probe2)	chr17	31526988	31881179	LHX1	cg04495287	32239672	0.0794652	0.392342	0.239459	0.0653684	0.422228	0.000961878
TBC1D3 (probe2)	chr17	31526988	31881179	LHX1	cg10091408	32257750	0.254143	0.00548524	-0.0358438	0.785705	-0.10951	0.413179
TBC1D3 (probe2)	chr17	31526988	31881179	LHX1	cg23829518	32274022	0.303716	0.000827508	-0.0599619	0.649035	0.165587	0.214155
TBC1D3 (probe2)	chr17	31526988	31881179	LHX1	cg08100284	32317103	0.266253	0.00356531	-0.271051	0.0361908	0.178815	0.179265
TBC1D3 (probe2)	chr17	31526988	31881179	LHX1	cg18255550	32321017	0.254096	0.0054943	-0.233096	0.0730771	-0.099574	0.457073
TBC1D3 (probe2)	chr17	31526988	31881179	LHX1	cg09319676	32332613	0.297793	0.00105641	-0.240931	0.0636808	0.25621	0.052222
TBC1D3 (probe2)	chr17	31526988	31881179	LHX1	cg14114517	32368803	0.163587	0.0767214	0.0492088	0.708867	0.342956	0.00840195
TBC1D3 (probe2)	chr17	31526988	31881179	AATF	cg06385152	32380122	0.0696229	0.453763	0.351825	0.00584007	0.207207	0.118598
CCL3	chr17	31547107	31648751	RASL10B	cg10561323	31086508	0.236835	0.00981892	-0.0944508	0.472862	-0.0603218	0.65285
CCL3	chr17	31547107	31648751	RASL10B	cg08876508	31092107	0.310508	0.00062146	0.0690249	0.600248	-0.14153	0.289262
CCL3	chr17	31547107	31648751	GAS2L2	cg17190117	31095974	0.295867	0.00114244	0.196043	0.133302	-0.18964	0.153929
CCL3	chr17	31547107	31648751	GAS2L2	cg24922045	31104050	0.29002	0.00144431	0.26982	0.0370794	-0.141776	0.288415
CCL3	chr17	31547107	31648751	GAS2L2	cg17579753	31104111	0.263243	0.00397563	0.0559369	0.671199	-0.102772	0.442676
CCL3	chr17	31547107	31648751	C17orf50	cg17314478	31111395	0.379179	2.29238e-05	0.102454	0.436002	0.0241472	0.857214
CCL3	chr17	31547107	31648751	C17orf50	cg00248828	31111642	0.242547	0.00813727	0.0114486	0.930816	-0.0235319	0.860815
CCL3	chr17	31547107	31648751	MMP28	cg02517519	31117695	0.320311	0.000406136	0.210493	0.106459	0.0833308	0.53401
CCL3	chr17	31547107	31648751	MMP28	cg27616109	31117789	0.329035	0.000274726	0.116931	0.373601	-0.0665354	0.619726
CCL3	chr17	31547107	31648751	MMP28	cg05270866	31117817	0.288391	0.00154046	0.0439603	0.738747	0.222369	0.0934007
CCL3	chr17	31547107	31648751	MMP28	cg11992940	31118517	0.382553	1.91016e-05	0.00283436	0.982852	-0.0672737	0.615838
CCL3	chr17	31547107	31648751	MMP28	cg01059047	31121658	0.32317	0.000357757	0.0293161	0.824039	0.0160879	0.904592
CCL3	chr17	31547107	31648751	MMP28	cg19408882	31125385	0.360275	6.14003e-05	0.0851141	0.517893	0.00913593	0.945735
CCL3	chr17	31547107	31648751	MMP28	cg00315853	31129935	0.364972	4.83432e-05	0.101287	0.441275	0.0130733	0.922409
CCL3	chr17	31547107	31648751	MMP28	cg19047068	31143274	0.321651	0.000382755	0.0731653	0.578512	-0.0838845	0.531287
CCL3	chr17	31547107	31648751	MMP28	cg13326172	31146857	-0.267315	0.00342996	-0.244561	0.0596713	-0.0646898	0.629491
CCL3	chr17	31547107	31648751	MMP28	cg04790749	31147335	-0.195639	0.0337436	-0.0134771	0.918597	-0.337476	0.00957871
CCL3	chr17	31547107	31648751	TAF15	cg12315363	31160124	-0.247911	0.00679494	-0.164254	0.209814	-0.0185487	0.890083
CCL3	chr17	31547107	31648751	C17orf66	cg25579860	31206155	-0.25675	0.0050078	-0.173535	0.184838	-0.246486	0.0621525
CCL3	chr17	31547107	31648751	CCL5	cg19411729	31231776	0.262009	0.00415576	0.0694417	0.598044	0.0786551	0.557277
CCL3	chr17	31547107	31648751	CCL5	cg08542715	31242023	-0.531409	5.96738e-10	-0.350404	0.006056	-0.0398966	0.766201
CCL3	chr17	31547107	31648751	CCL16	cg22254135	31333192	0.273787	0.00270011	0.0466002	0.723667	-0.198683	0.134878
CCL3	chr17	31547107	31648751	CCL18	cg08214029	31415541	0.279031	0.00221486	0.245867	0.0582792	-0.0146729	0.91295
CCL3	chr17	31547107	31648751	CCL3	cg11728928	31439881	-0.674944	5.25817e-17	-0.569511	2.04611e-06	-0.731521	6.93235e-11
CCL3	chr17	31547107	31648751	CCL4	cg24737067	31456664	-0.334338	0.000215385	-0.0834468	0.526155	-0.367129	0.00458502
CCL3	chr17	31547107	31648751	CCL4	cg07533249	31474871	-0.265011	0.00372987	-0.179732	0.169402	-0.226614	0.087154
CCL3	chr17	31547107	31648751	TBC1D3B	cg26764239	31529106	0.549603	1.38613e-10	0.171479	0.190178	0.676368	7.71902e-09
CCL3	chr17	31547107	31648751	TBC1D3B	cg08963495	31533595	-0.17984	0.0513329	0.159558	0.22332	-0.376911	0.00354129
CCL3	chr17	31547107	31648751	TBC1D3B	cg05651292	31533601	-0.495505	1.55739e-08	-0.229472	0.0777812	-0.491934	0.000117827
CCL3	chr17	31547107	31648751	TBC1D3F	cg24655570	31619473	-0.18095	0.0498886	-0.0422097	0.748802	-0.354763	0.006286
CCL3	chr17	31547107	31648751	TBC1D3F	cg10057085	31621659	-0.421799	2.40904e-06	-0.113513	0.387825	-0.531374	2.51146e-05
CCL3	chr17	31547107	31648751	TBC1D3F	cg25428263	31623619	0.0444265	0.634344	0.289799	0.0247047	-0.339513	0.00977418
CCL3	chr17	31547107	31648751	CCL3L1,CCL3L3	cg18100887	31635454	-0.618439	1.08776e-13	-0.301859	0.0190797	-0.644024	6.49016e-08
CCL3	chr17	31547107	31648751	CCL4L1,CCL4L2	cg20804072	31663739	-0.336091	0.000198544	-0.410954	0.0011076	-0.213695	0.107248
CCL3	chr17	31547107	31648751	TBC1D3F,TBC1D3H	cg19007038	31832586	0.308858	0.000666669	-0.0699697	0.595257	-0.0300532	0.822799
CCL3	chr17	31547107	31648751	TBC1D3F,TBC1D3H	cg20083906	31834563	-0.0699376	0.451719	-0.193181	0.139176	-0.367744	0.00451217
CCL3	chr17	31547107	31648751	TBC1D3G	cg16780784	31882266	0.356028	7.59788e-05	0.166004	0.20493	0.130456	0.329027
CCL3	chr17	31547107	31648751	GGNBP2	cg06726747	31974757	0.2369	0.00979795	-0.0398199	0.762595	0.168046	0.207335
CCL3	chr17	31547107	31648751	DHRS11	cg23086243	32029044	0.298946	0.00100777	-0.0120321	0.927299	-0.0122735	0.927142
CCL3	chr17	31547107	31648751	MRM1	cg23636055	32075402	0.363106	5.31849e-05	0.102231	0.437004	0.133594	0.317426
CCL3	chr17	31547107	31648751	MRM1	cg19014749	32111164	0.272377	0.00284596	0.0361242	0.784069	-0.0382356	0.775676
CCL3	chr17	31547107	31648751	MRM1	cg06628027	32117377	0.24255	0.00813628	0.0384861	0.770325	-0.0515242	0.700897
CCL3	chr17	31547107	31648751	MRM1	cg06937207	32134225	0.247159	0.00697048	0.15928	0.224137	0.0846842	0.527365
CCL3	chr17	31547107	31648751	MRM1	cg25605545	32134579	-0.272209	0.0028638	-0.0873927	0.506708	-0.118029	0.377559
CCL4	chr17	31563647	31665296	RASL10B	cg10561323	31086508	0.270758	0.00302217	-0.106338	0.418711	0.0496178	0.711472
CCL4	chr17	31563647	31665296	RASL10B	cg08876508	31092107	0.304536	0.000799687	-0.0151713	0.908405	-0.0518018	0.699362
CCL4	chr17	31563647	31665296	GAS2L2	cg17190117	31095974	0.272252	0.00285924	0.129178	0.325267	-0.128766	0.335384
CCL4	chr17	31563647	31665296	GAS2L2	cg24922045	31104050	0.249777	0.00637652	0.201312	0.122979	-0.151068	0.257648
CCL4	chr17	31563647	31665296	GAS2L2	cg17579753	31104111	0.247355	0.00692429	0.0759399	0.564151	-0.0866235	0.517916
CCL4	chr17	31563647	31665296	C17orf50	cg17314478	31111395	0.403478	5.8881e-06	0.0670761	0.610603	0.121138	0.365034
CCL4	chr17	31563647	31665296	C17orf50	cg00248828	31111642	0.280001	0.00213424	-0.0145322	0.912248	0.111786	0.403477
CCL4	chr17	31563647	31665296	MMP28	cg02517519	31117695	0.287291	0.00160866	0.0457918	0.728274	0.14347	0.282634
CCL4	chr17	31563647	31665296	MMP28	cg27616109	31117789	0.354803	8.07476e-05	0.137737	0.293961	0.0355292	0.791182
CCL4	chr17	31563647	31665296	MMP28	cg05270866	31117817	0.301899	0.000892365	-0.00558504	0.966218	0.211268	0.111392
CCL4	chr17	31563647	31665296	MMP28	cg11992940	31118517	0.378619	2.36239e-05	-0.0589625	0.654512	0.0214405	0.873078
CCL4	chr17	31563647	31665296	MMP28	cg01059047	31121658	0.342408	0.000147466	0.0156437	0.905566	0.13012	0.330286
CCL4	chr17	31563647	31665296	MMP28	cg19408882	31125385	0.442968	5.08589e-07	0.0820806	0.532974	0.210806	0.112193
CCL4	chr17	31563647	31665296	MMP28	cg00315853	31129935	0.388413	1.3849e-05	0.0834977	0.525902	0.122491	0.35966
CCL4	chr17	31563647	31665296	MMP28	cg19047068	31143274	0.355132	7.94411e-05	0.0197005	0.881235	0.0984666	0.462118
CCL4	chr17	31563647	31665296	MMP28	cg04790749	31147335	-0.217379	0.0180518	-0.0248409	0.850564	-0.352462	0.00665738
CCL4	chr17	31563647	31665296	TAF15	cg12315363	31160124	-0.256628	0.00502919	-0.096724	0.462226	-0.123475	0.355783
CCL4	chr17	31563647	31665296	C17orf66	cg25579860	31206155	-0.251899	0.0059285	-0.140348	0.284813	-0.260516	0.0482574
CCL4	chr17	31563647	31665296	CCL5	cg08542715	31242023	-0.500901	7.61882e-09	-0.267415	0.0388665	0.00366058	0.978243
CCL4	chr17	31563647	31665296	CCL16	cg22254135	31333192	0.325806	0.000317934	0.0366223	0.781165	-0.0688743	0.607445
CCL4	chr17	31563647	31665296	CCL23	cg18264219	31370496	0.260222	0.00442945	-0.295312	0.0219802	0.216466	0.102661
CCL4	chr17	31563647	31665296	CCL18	cg08214029	31415541	0.266514	0.00353163	0.128762	0.326844	0.0783795	0.558664
CCL4	chr17	31563647	31665296	CCL3	cg11728928	31439881	-0.591166	1.81839e-12	-0.418072	0.000887681	-0.597567	7.33168e-07
CCL4	chr17	31563647	31665296	CCL4	cg24737067	31456664	-0.272416	0.00284181	-0.00955848	0.942217	-0.356676	0.0059913
CCL4	chr17	31563647	31665296	TBC1D3B	cg26764239	31529106	0.541526	2.89231e-10	0.181472	0.165241	0.586725	1.61516e-06
CCL4	chr17	31563647	31665296	TBC1D3B	cg05651292	31533601	-0.437804	8.89545e-07	-0.158076	0.227703	-0.392208	0.00279339
CCL4	chr17	31563647	31665296	TBC1D3F	cg10057085	31621659	-0.359177	7.50979e-05	-0.041346	0.753778	-0.447642	0.00054168
CCL4	chr17	31563647	31665296	CCL3L1,CCL3L3	cg18100887	31635454	-0.542126	2.74049e-10	-0.159271	0.224163	-0.535131	1.79724e-05
CCL4	chr17	31563647	31665296	CCL4L1,CCL4L2	cg20804072	31663739	-0.326229	0.000311929	-0.423463	0.000748262	-0.19601	0.140315
CCL4	chr17	31563647	31665296	TBC1D3F,TBC1D3H	cg19007038	31832586	0.336371	0.00019597	-0.0273973	0.835391	0.0700125	0.601508
CCL4	chr17	31563647	31665296	TBC1D3G	cg16780784	31882266	0.369821	3.76215e-05	0.0480425	0.715472	0.238645	0.0712205
CCL4	chr17	31563647	31665296	GGNBP2	cg24073161	31974346	0.0896695	0.334225	-0.0531829	0.686527	0.339111	0.00921343
CCL4	chr17	31563647	31665296	GGNBP2	cg06726747	31974757	0.241129	0.00852905	-0.0402901	0.759875	0.137256	0.304217
CCL4	chr17	31563647	31665296	DHRS11	cg23086243	32029044	0.362491	5.4877e-05	0.0303148	0.818146	0.131166	0.32638
CCL4	chr17	31563647	31665296	MRM1	cg23636055	32075402	0.368831	3.96102e-05	-0.0719386	0.584914	0.25421	0.0541508
CCL4	chr17	31563647	31665296	MRM1	cg19014749	32111164	0.355775	7.6943e-05	0.105004	0.424603	0.175493	0.187614
CCL4	chr17	31563647	31665296	MRM1	cg06628027	32117377	0.250701	0.00617785	0.0566284	0.66737	-0.0299614	0.823332
CCL4	chr17	31563647	31665296	MRM1	cg06937207	32134225	0.250642	0.00619025	0.14749	0.260767	0.158666	0.234198
CCL4	chr17	31563647	31665296	MRM1	cg00974255	32156769	0.300519	0.000944711	0.14949	0.254284	0.0105818	0.937162
TBC1D3 (probe2)	chr17	33359378	33601436	SYNRG	cg00980410	33044039	0.256007	0.00533646	0.076439	0.561585	-0.107598	0.425643
TBC1D3 (probe2)	chr17	33359378	33601436	DDX52	cg22078560	33078734	0.289199	0.00149205	0.0801623	0.542622	-0.037744	0.778486
TBC1D3 (probe2)	chr17	33359378	33601436	HNF1B	cg14694075	33133893	0.241325	0.00847395	-0.0157824	0.904732	-0.0427273	0.750134
TBC1D3 (probe2)	chr17	33359378	33601436	HNF1B	cg21250756	33151363	0.282834	0.00191391	0.113533	0.387741	-0.00495255	0.970567
TBC1D3 (probe2)	chr17	33359378	33601436	HNF1B	cg12134754	33176457	0.17504	0.0579812	0.338321	0.00819429	0.135534	0.310385
TBC1D3 (probe2)	chr17	33359378	33601436	LOC284100	cg20653009	33278365	0.0737607	0.427313	0.368858	0.00373076	-0.0603534	0.652679
TBC1D3 (probe2)	chr17	33359378	33601436	TBC1D3F	cg02340121	33543417	-0.281943	0.00198089	-0.554606	4.26492e-06	-0.138056	0.301381
TBC1D3 (probe2)	chr17	33359378	33601436	MRPL45	cg26344794	33704972	0.366992	4.35693e-05	0.0269523	0.838028	0.224311	0.0905018
TBC1D3 (probe2)	chr17	33359378	33601436	GPR179	cg26417713	33751195	0.276278	0.00245871	-0.260715	0.0442253	0.184813	0.164877
TBC1D3 (probe2)	chr17	33359378	33601436	GPR179	cg10479629	33753371	0.262032	0.00415231	-0.165604	0.20604	-0.0970515	0.468608
TBC1D3 (probe2)	chr17	33359378	33601436	SOCS7	cg11819707	33761518	-0.0332885	0.720451	-0.101557	0.440048	0.426719	0.000836814
TBC1D3 (probe2)	chr17	33359378	33601436	ARHGAP23	cg07036914	33831167	-0.237015	0.00976145	-0.110421	0.400965	0.00544473	0.967644
TBC1D3 (probe2)	chr17	33359378	33601436	ARHGAP23	cg24113950	33831376	-0.147058	0.112038	-0.337793	0.00830111	-0.0633988	0.636358
TBC1D3 (probe2)	chr17	33359378	33601436	ARHGAP23	cg18960629	33838978	0.208489	0.0234748	0.344823	0.00697377	0.111263	0.405694
TBC1D3 (probe2)	chr17	33359378	33601436	ARHGAP23	cg18918538	33864460	0.253595	0.0055906	-0.11445	0.383894	0.0819478	0.540842
TBC1D3 (probe2)	chr17	33359378	33601436	ARHGAP23	cg12583773	33876620	-0.00359728	0.969161	-0.502674	4.2601e-05	0.238276	0.0716722
TBC1D3 (probe2)	chr17	33359378	33601436	SRCIN1	cg04206797	33943115	0.24754	0.00688104	-0.0693536	0.59851	0.188628	0.15618
TBC1D3 (probe2)	chr17	33359378	33601436	SRCIN1	cg04016527	33961301	0.319975	0.000412187	-0.235541	0.0700333	-0.0533707	0.690708
TBC1D3 (probe2)	chr17	33359378	33601436	SRCIN1	cg05227280	34015448	0.00635824	0.94552	0.111144	0.397872	0.338373	0.00937679
TBC1D3 (probe2)	chr17	33359378	33601436	C17orf96	cg23793397	34083234	0.27565	0.00251765	0.0705761	0.592063	0.250365	0.0580224
TBC1D3 (probe2)	chr17	33359378	33601436	C17orf96	cg00743717	34085454	-0.272174	0.00325452	-0.111046	0.402421	-0.220407	0.102613
TBC1D3 (probe1)	chr17	33361702	33599112	SYNRG	cg00980410	33044039	0.270849	0.00314046	0.122034	0.35296	-0.0932072	0.490438
TBC1D3 (probe1)	chr17	33361702	33599112	DDX52	cg22078560	33078734	0.296061	0.00113352	0.156488	0.232468	-0.0345443	0.796846
TBC1D3 (probe1)	chr17	33361702	33599112	DDX52	cg12784272	33096056	0.240951	0.00857925	-0.00905807	0.945237	-0.276877	0.0353734
TBC1D3 (probe1)	chr17	33361702	33599112	HNF1B	cg14694075	33133893	0.260928	0.00431942	-0.0276744	0.833749	0.0188563	0.888271
TBC1D3 (probe1)	chr17	33361702	33599112	HNF1B	cg21250756	33151363	0.25583	0.00517191	0.0610169	0.643275	-0.105786	0.429337
TBC1D3 (probe1)	chr17	33361702	33599112	HNF1B	cg12788467	33179398	-0.00833032	0.928662	-0.348319	0.00638569	0.136854	0.30565
TBC1D3 (probe1)	chr17	33361702	33599112	LOC284100	cg20653009	33278365	0.0900339	0.332257	0.390275	0.00205122	0.00895137	0.946829
TBC1D3 (probe1)	chr17	33361702	33599112	TBC1D3F	cg02340121	33543417	-0.259525	0.00454039	-0.581217	1.12005e-06	-0.046664	0.727964
TBC1D3 (probe1)	chr17	33361702	33599112	MRPL45	cg26344794	33704972	0.338819	0.000174753	0.0237844	0.856852	0.0200252	0.881394
TBC1D3 (probe1)	chr17	33361702	33599112	GPR179	cg26417713	33751195	0.289253	0.00148888	-0.239567	0.0652436	0.15408	0.248169
TBC1D3 (probe1)	chr17	33361702	33599112	GPR179	cg10479629	33753371	0.261768	0.00419172	-0.156432	0.232636	-0.121782	0.362471
TBC1D3 (probe1)	chr17	33361702	33599112	ARHGAP23	cg18960629	33838978	0.196528	0.0329282	0.364712	0.0041698	0.0325756	0.808197
TBC1D3 (probe1)	chr17	33361702	33599112	ARHGAP23	cg18918538	33864460	0.284878	0.00176793	-0.0802445	0.542206	0.178443	0.180186
TBC1D3 (probe1)	chr17	33361702	33599112	ARHGAP23	cg12583773	33876620	0.0491675	0.596993	-0.404335	0.00135491	0.261128	0.0477152
TBC1D3 (probe1)	chr17	33361702	33599112	ARHGAP23	cg19117322	33888622	0.255917	0.00515607	-0.0866352	0.510412	0.049617	0.711476
TBC1D3 (probe1)	chr17	33361702	33599112	SRCIN1	cg04206797	33943115	0.242259	0.00821552	-0.0729647	0.579557	0.113169	0.397649
TBC1D3 (probe1)	chr17	33361702	33599112	SRCIN1	cg04016527	33961301	0.329396	0.00027025	-0.199555	0.12635	-0.112861	0.398942
TBC1D3 (probe1)	chr17	33361702	33599112	SRCIN1	cg12841579	33982290	0.108017	0.244311	0.386941	0.00225732	-0.105232	0.43177
TBC1D3 (probe1)	chr17	33361702	33599112	C17orf96	cg23793397	34083234	0.260424	0.0043977	0.035621	0.787006	0.190501	0.152034
TBC1D3 (probe1)	chr17	33361702	33599112	C17orf96	cg00743717	34085454	-0.267664	0.00382825	-0.143016	0.279881	-0.126111	0.35437
KRT39	chr17	36368824	36368924	TNS4	cg02463022	35920905	-0.302523	0.00086961	-0.00808704	0.9511	-0.148923	0.264546
KRT39	chr17	36368824	36368924	CCR7	cg26611328	35952419	-0.249072	0.00653188	-0.103798	0.429975	-0.242892	0.0661858
KRT39	chr17	36368824	36368924	CCR7	cg00908292	35952535	-0.242888	0.0080453	-0.174469	0.182449	-0.241477	0.067831
KRT39	chr17	36368824	36368924	KRT24	cg27316026	36113452	-0.26164	0.00421092	-0.0610002	0.643366	-0.104615	0.43449
KRT39	chr17	36368824	36368924	KRT26	cg02159527	36182081	-0.325749	0.000318748	-0.221907	0.0883726	-0.107385	0.422357
KRT39	chr17	36368824	36368924	KRT12	cg13831570	36273529	0.0297095	0.749451	0.397015	0.00168516	0.104831	0.433539
KRT39	chr17	36368824	36368924	KRT23	cg26175448	36325693	0.244411	0.00764628	0.156822	0.231461	0.428708	0.000786283
KRT39	chr17	36368824	36368924	KRT23	cg04940329	36346530	-0.317023	0.000469172	-0.0403518	0.759518	-0.200554	0.131169
KRT39	chr17	36368824	36368924	KRT40	cg06821079	36397043	-0.287609	0.00158865	0.00455764	0.97243	-0.0376615	0.778958
KRT39	chr17	36368824	36368924	KRT40	cg01455550	36397506	-0.29059	0.00141199	-0.311226	0.0155	-0.0102462	0.939152
KRT39	chr17	36368824	36368924	KRTAP3-2	cg25810999	36409591	-0.312399	0.00057315	-0.126975	0.333657	0.0639692	0.63332
KRT39	chr17	36368824	36368924	KRTAP3-1	cg04566037	36419151	-0.259226	0.0045889	-0.00466881	0.971758	-0.0052	0.969098
KRT39	chr17	36368824	36368924	KRTAP3-1	cg01311170	36422933	-0.300386	0.000949896	-0.0962108	0.464616	-0.0230769	0.86348
KRT39	chr17	36368824	36368924	KRTAP1-5	cg01293723	36436563	-0.33335	0.000225455	0.0218989	0.868094	-0.273108	0.0380549
KRT39	chr17	36368824	36368924	KRTAP1-3	cg13047306	36444039	-0.262816	0.00403709	0.083177	0.527498	-0.129477	0.332701
KRT39	chr17	36368824	36368924	KRTAP2-3	cg04041827	36466039	-0.263491	0.00480518	-0.0418132	0.757455	-0.308736	0.0206056
KRT39	chr17	36368824	36368924	KRTAP2-3	cg10541110	36469370	-0.254762	0.00536828	-0.156238	0.233224	-0.0807692	0.546698
KRT39	chr17	36368824	36368924	KRTAP4-7	cg16090541	36493869	-0.251932	0.00592174	-0.0193144	0.883546	-0.0347385	0.795728
KRT39	chr17	36368824	36368924	KRTAP4-8	cg20663846	36507915	-0.257454	0.00488523	0.0791752	0.547619	-0.228462	0.0845402
KRT39	chr17	36368824	36368924	KRTAP4-11	cg06701007	36528669	-0.249207	0.00650184	0.0971556	0.460221	-0.124031	0.353607
KRT39	chr17	36368824	36368924	KRTAP4-4	cg14905403	36570825	-0.240078	0.0104293	0.0490742	0.712051	-0.349824	0.00951391
KRT39	chr17	36368824	36368924	KRTAP4-3	cg15458892	36577903	-0.258444	0.00471761	-0.0350994	0.790053	-0.00390769	0.976775
KRT39	chr17	36368824	36368924	KRTAP9-2	cg12878400	36636552	-0.244652	0.00758476	0.171329	0.190572	-0.257723	0.0507998
KRT39	chr17	36368824	36368924	KRTAP9-4	cg00550617	36659343	-0.274135	0.00266509	-0.094321	0.473474	-0.0417846	0.755473
KRT39	chr17	36368824	36368924	KRTAP9-4	cg23641283	36659889	-0.295353	0.00116648	-0.143955	0.272493	-0.0384	0.774736
KRT39	chr17	36368824	36368924	KRTAP17-1	cg07782808	36733228	-0.247786	0.00682391	0.0525797	0.689901	-0.143015	0.284178
KRT39	chr17	36368824	36368924	KRT31	cg03790422	36806344	-0.261443	0.00424072	-0.00427974	0.97411	-0.0567385	0.672265
KRT39	chr17	36368824	36368924	KRT31	cg11473240	36807436	-0.316004	0.000490468	-0.0229828	0.861628	-0.273169	0.0380098
KRT39	chr17	36368824	36368924	LOC100505782	cg23526104	36824543	-0.272492	0.00283381	-0.0882905	0.502335	-0.284708	0.0303023
KRT39	chr17	36368824	36368924	KRT37	cg23388392	36830643	-0.25988	0.00448366	0.139036	0.289386	-0.0138462	0.917837
KRT39	chr17	36368824	36368924	KRT37	cg15059743	36834406	-0.263554	0.00393135	-0.0875123	0.506124	-0.0834154	0.533593
KRT39	chr17	36368824	36368924	KRT38	cg20317148	36844203	-0.236693	0.00986411	0.00258452	0.984364	0.0476	0.722724
KRT39	chr17	36368824	36368924	KRT38	cg25306838	36850928	-0.23654	0.0099134	0.0229272	0.86196	-0.0130154	0.922751
KRT39	chr17	36368824	36368924	KRT38	cg18425570	36851506	-0.238173	0.00971262	0.0955438	0.467732	-0.114792	0.39517
KRT40	chr17	36391976	36392071	TNS4	cg06840930	35896184	-0.188682	0.0407352	-0.0138123	0.916579	-0.404646	0.0016297
KRT40	chr17	36391976	36392071	TNS4	cg20283895	35902007	-0.180169	0.050902	-0.0397415	0.763048	-0.415137	0.00119386
KRT40	chr17	36391976	36392071	TNS4	cg07125688	35912521	-0.24199	0.00828907	-0.164914	0.207964	-0.336128	0.0098891
KRT40	chr17	36391976	36392071	KRT222	cg04091180	36075675	-0.199026	0.0307241	-0.0846801	0.520037	-0.35345	0.00649566
KRT40	chr17	36391976	36392071	KRT25	cg25170019	36160974	-0.309524	0.000648063	-0.166637	0.203186	-0.510115	4.30473e-05
KRT40	chr17	36391976	36392071	KRT25	cg18901980	36165066	-0.24153	0.00841651	-0.297061	0.0211711	-0.227521	0.0858632
KRT40	chr17	36391976	36392071	KRT26	cg06175447	36181856	-0.27617	0.00246881	-0.21755	0.0949683	-0.368741	0.00439632
KRT40	chr17	36391976	36392071	KRT26	cg02159527	36182081	-0.259369	0.00456573	-0.238505	0.0664805	-0.327882	0.0119844
KRT40	chr17	36391976	36392071	KRT23	cg04940329	36346530	-0.180066	0.0510358	-0.127395	0.332046	-0.388093	0.00261042
KRT40	chr17	36391976	36392071	KRT23	cg14002185	36347465	-0.240942	0.00858187	-0.288335	0.0254746	-0.23752	0.0726042
KRT40	chr17	36391976	36392071	KRT40	cg04690347	36390003	-0.305853	0.000756766	-0.258487	0.0461365	-0.35065	0.00696308
KRT40	chr17	36391976	36392071	KRTAP3-2	cg13560794	36409303	-0.195403	0.033963	-0.0337664	0.797855	-0.393693	0.0022318
KRT40	chr17	36391976	36392071	KRTAP1-1	cg24414383	36452470	-0.242545	0.00813759	-0.188758	0.148632	-0.357203	0.00591221
KRT40	chr17	36391976	36392071	KRTAP2-1	cg21342586	36458358	-0.159317	0.084848	-0.333301	0.00926011	-0.00643027	0.961791
KRT40	chr17	36391976	36392071	KRTAP4-7	cg16629452	36492534	-0.273657	0.00335843	-0.23365	0.0802491	-0.370924	0.00488854
KRT40	chr17	36391976	36392071	KRTAP4-11	cg06701007	36528669	-0.189022	0.0403676	0.011978	0.927625	-0.452488	0.000362273
KRT40	chr17	36391976	36392071	KRTAP4-4	cg14905403	36570825	-0.278054	0.00286442	-0.160904	0.22344	-0.44469	0.000754575
KRT40	chr17	36391976	36392071	KRTAP9-4	cg11447854	36658009	-0.234682	0.010528	-0.20271	0.120345	-0.358003	0.00579399
KRT40	chr17	36391976	36392071	KRT33A	cg21479786	36761140	-0.154457	0.0978266	-0.0211683	0.874677	-0.34785	0.00745961
KRT40	chr17	36391976	36392071	KRT35	cg10337731	36891157	-0.317658	0.000456333	-0.334246	0.00905075	-0.327667	0.0120439
KRTAP8-1	chr17	36405506	36405598	TNS4	cg23508201	35931410	0.259469	0.00454945	0.311758	0.0153152	0.0760533	0.570429
KRTAP8-1	chr17	36405506	36405598	CCR7	cg03247262	35943097	0.00433904	0.962806	0.170303	0.19328	-0.374052	0.00382208
KRTAP8-1	chr17	36405506	36405598	KRT28	cg17900015	36211033	0.261193	0.00427871	0.133174	0.310397	0.254557	0.0538122
KRTAP8-1	chr17	36405506	36405598	KRT23	cg24059694	36332485	0.21605	0.0187865	0.367868	0.00383166	-0.0217207	0.871433
KRTAP8-1	chr17	36405506	36405598	KRTAP2-3	cg10194295	36469933	0.358774	6.62255e-05	0.326821	0.0108125	0.302521	0.0209906
KRTAP8-1	chr17	36405506	36405598	KRTAP2-3	cg00345704	36469971	0.225177	0.014223	0.363338	0.00432511	-0.0233513	0.861873
KRTAP8-1	chr17	36405506	36405598	KRTAP2-4	cg00275828	36476166	0.237588	0.00958098	0.0899036	0.494527	0.163429	0.220273
KRTAP8-1	chr17	36405506	36405598	KRTAP9-3	cg03881382	36641484	-0.06768	0.474312	-0.336276	0.00921344	0.162869	0.234802
KRTAP8-1	chr17	36405506	36405598	KRT33A	cg12818940	36760553	0.268058	0.00362306	0.294628	0.024764	0.089375	0.504657
KRTAP8-1	chr17	36405506	36405598	KRT35	cg19620017	36886687	0.293696	0.00124709	0.381291	0.00264899	0.175704	0.187074
KRTAP8-1	chr17	36405506	36405598	KRT35	cg13418631	36890430	0.246248	0.00718853	0.279076	0.0308235	0.0716231	0.593149
KRTAP8-1	chr17	36405506	36405598	KRT35	cg12793706	36891752	0.278235	0.002283	0.184087	0.159131	0.179458	0.177681
KRTAP2-1	chr17	36418183	36418283	KRT222	cg12029804	36074866	-0.216972	0.018274	-0.422539	0.000770655	0.0432916	0.746943
KRTAP2-1	chr17	36418183	36418283	KRT222	cg23776012	36074879	-0.242394	0.00817854	-0.346002	0.00677042	-0.208151	0.116893
KRTAP2-1	chr17	36418183	36418283	TMEM99	cg22805632	36232353	0.24368	0.00783558	0.121559	0.35485	0.222027	0.0939185
KRTAP2-1	chr17	36418183	36418283	KRT12	cg13831570	36273529	0.265833	0.00362022	0.202321	0.121074	0.0937524	0.483928
KRTAP2-1	chr17	36418183	36418283	KRTAP1-5	cg23878404	36437001	-0.0256084	0.783114	0.0714514	0.587466	-0.368025	0.00447926
KRTAP2-1	chr17	36418183	36418283	KRTAP9-8	cg26521011	36647673	0.256245	0.00529251	0.236115	0.0693338	0.111841	0.407516
KRTAP2-1	chr17	36418183	36418283	KRT33A	cg00629088	36760441	0.257933	0.00480359	0.223025	0.0867398	0.0895063	0.504029
KRTAP2-1	chr17	36418183	36418283	KRT33B	cg09141205	36773355	0.26498	0.00438367	0.346845	0.00821232	0.094173	0.485935
KRTAP2-1	chr17	36418183	36418283	KRT34	cg05290274	36787622	-0.166837	0.0709662	-0.39333	0.00187731	-0.100491	0.452919
KRTAP2-1	chr17	36418183	36418283	KRT31	cg11473240	36807436	0.302542	0.000868916	0.394386	0.00182034	0.105845	0.429081
KRTAP2-1	chr17	36418183	36418283	KRT38	cg18425570	36851506	0.252797	0.00596179	0.333051	0.00931622	-0.0989383	0.464035
KRTAP5-1	chr17	36433725	36433825	CCR7	cg22994634	35964606	0.0680265	0.464206	-0.157059	0.230747	0.366053	0.00471495
KRTAP5-1	chr17	36433725	36433825	SMARCE1	cg09141351	36057923	-0.234453	0.0106059	-0.388201	0.00217734	-0.0790069	0.555511
KRTAP7-1	chr17	36470142	36470222	KRT12	cg04647241	36271159	0.271885	0.00373259	0.159718	0.239662	0.226204	0.0936639
KRTAP7-1	chr17	36470142	36470222	KRT12	cg04986934	36273434	0.263889	0.00388424	0.317088	0.013566	0.17777	0.181862
KRTAP7-1	chr17	36470142	36470222	KRT23	cg21336116	36347184	0.238678	0.00924545	0.162671	0.214298	0.131758	0.324183
KRTAP7-1	chr17	36470142	36470222	KRTAP2-4	cg00275828	36476166	0.241169	0.00851756	0.23346	0.0726174	0.0886386	0.508189
KRTAP7-1	chr17	36470142	36470222	KRTAP17-1	cg07572773	36725491	0.244044	0.00774084	0.1846	0.157952	0.241479	0.067829
KRTAP9-1	chr17	36494500	36494590	SMARCE1	cg27569107	36052190	-0.285668	0.00216141	-0.281787	0.0337077	-0.226989	0.0924994
KRTAP9-1	chr17	36494500	36494590	SMARCE1	cg08048656	36057725	0.22282	0.0152976	0.398043	0.0016348	-0.0263377	0.844415
KRTAP9-1	chr17	36494500	36494590	TMEM99	cg21265427	36242965	-0.318837	0.000433354	-0.251873	0.0522121	-0.314852	0.0160748
KRTAP9-1	chr17	36494500	36494590	KRTAP2-1	cg16658020	36457167	-0.26672	0.00350528	-0.140695	0.283613	-0.0577521	0.666751
KRTAP9-1	chr17	36494500	36494590	KRTAP2-3	cg10541110	36469370	-0.383209	1.84323e-05	-0.245202	0.0589842	-0.369312	0.00433115
KRTAP9-1	chr17	36494500	36494590	KRTAP2-4	cg00275828	36476166	-0.255729	0.00519007	-0.019873	0.880203	-0.17341	0.192988
KRTAP9-1	chr17	36494500	36494590	KRTAP4-8	cg16250800	36507222	-0.336866	0.000217696	-0.384285	0.00243449	-0.362322	0.00606709
KRTAP9-1	chr17	36494500	36494590	KRTAP4-4	cg15312323	36571170	-0.25631	0.00508559	-0.355435	0.00532147	-0.123073	0.357364
KRTAP9-1	chr17	36494500	36494590	KRTAP4-3	cg24872384	36577218	0.128154	0.172278	0.38563	0.00255878	0.127442	0.349271
KRTAP9-1	chr17	36494500	36494590	KRTAP17-1	cg16242770	36725264	0.00884269	0.924287	-0.0326862	0.804191	0.350389	0.00700806
KRTAP9-1	chr17	36494500	36494590	KRT33B	cg20758932	36779384	-0.270792	0.00301833	-0.214461	0.0998722	-0.0315683	0.814021
KRTAP1-1	chr17	36509147	36529461	KRT222	cg25211566	36061830	-0.309469	0.000649592	0.047631	0.717807	-0.0600551	0.654287
KRTAP1-1	chr17	36509147	36529461	KRT24	cg27316026	36113452	-0.274739	0.00260541	0.0164513	0.900714	0.0759303	0.571055
KRTAP1-1	chr17	36509147	36529461	KRT24	cg04219544	36113518	-0.238089	0.00942561	-0.0370154	0.778875	0.0250435	0.851972
KRTAP1-1	chr17	36509147	36529461	KRT24	cg23737768	36113573	-0.340041	0.000188	-0.0714681	0.593951	-0.0119064	0.929316
KRTAP1-1	chr17	36509147	36529461	KRT27	cg16471481	36191943	-0.276222	0.00246395	-0.0484924	0.712921	-0.102697	0.44301
KRTAP1-1	chr17	36509147	36529461	KRT27	cg14504826	36193149	-0.263136	0.00399097	0.217452	0.0951217	-0.0597474	0.655947
KRTAP1-1	chr17	36509147	36529461	KRT28	cg21291771	36208128	-0.257384	0.00489741	0.0479089	0.716229	0.0228591	0.864757
KRTAP1-1	chr17	36509147	36529461	TMEM99	cg26086101	36245727	-0.300305	0.000953058	-0.028623	0.828135	-0.270309	0.0401526
KRTAP1-1	chr17	36509147	36529461	KRT12	cg04647241	36271159	-0.347806	0.00017158	-0.0310374	0.820362	-0.0904803	0.507213
KRTAP1-1	chr17	36509147	36529461	KRT12	cg04986934	36273434	-0.280528	0.00209161	-0.0717521	0.58589	-0.203301	0.125862
KRTAP1-1	chr17	36509147	36529461	KRT12	cg18037190	36277000	-0.249977	0.00633305	0.00327914	0.980162	0.0180904	0.892783
KRTAP1-1	chr17	36509147	36529461	KRT12	cg23611636	36277241	-0.249533	0.00666382	0.0770715	0.561783	-0.144969	0.277583
KRTAP1-1	chr17	36509147	36529461	KRT20	cg24880892	36288019	-0.245853	0.00728472	-0.0255662	0.846254	0.0802067	0.549503
KRTAP1-1	chr17	36509147	36529461	KRT20	cg25124433	36294636	-0.269725	0.00313972	-0.346089	0.00675559	0.141616	0.288968
KRTAP1-1	chr17	36509147	36529461	KRT20	cg19449377	36294675	-0.323384	0.000354363	0.125719	0.338499	0.0860215	0.52084
KRTAP1-1	chr17	36509147	36529461	KRT20	cg00091693	36295078	-0.32979	0.000265447	-0.0191747	0.884383	-0.18758	0.158534
KRTAP1-1	chr17	36509147	36529461	KRT23	cg04940329	36346530	-0.314264	0.000528894	0.132805	0.311751	-0.0573784	0.668781
KRTAP1-1	chr17	36509147	36529461	KRT39	cg15368544	36363927	-0.248096	0.00675253	0.0648048	0.622766	0.0579322	0.665772
KRTAP1-1	chr17	36509147	36529461	KRT40	cg14675357	36396847	-0.31342	0.000548508	0.0877032	0.505193	0.0301198	0.822412
KRTAP1-1	chr17	36509147	36529461	KRT40	cg06821079	36397043	-0.432105	1.02917e-06	-0.057524	0.662425	-0.142292	0.286645
KRTAP1-1	chr17	36509147	36529461	KRT40	cg01455550	36397506	-0.245196	0.00744763	-0.152786	0.243842	0.0931592	0.486711
KRTAP1-1	chr17	36509147	36529461	KRTAP3-2	cg13560794	36409303	-0.259465	0.00455008	-0.120995	0.357105	0.090298	0.500249
KRTAP1-1	chr17	36509147	36529461	KRTAP3-2	cg25810999	36409591	-0.402993	6.05664e-06	0.10321	0.432606	-0.0729768	0.586164
KRTAP1-1	chr17	36509147	36529461	KRTAP3-1	cg04566037	36419151	-0.329556	0.00026829	-0.0115326	0.93031	0.0935899	0.48469
KRTAP1-1	chr17	36509147	36529461	KRTAP3-1	cg01311170	36422933	-0.334743	0.000211388	0.104238	0.42801	-0.131247	0.326076
KRTAP1-1	chr17	36509147	36529461	KRTAP1-5	cg01293723	36436563	-0.280868	0.00206453	0.0432402	0.742877	0.0829757	0.53576
KRTAP1-1	chr17	36509147	36529461	KRTAP1-3	cg13047306	36444039	-0.334271	0.000216053	0.0598583	0.649603	0.0486717	0.71674
KRTAP1-1	chr17	36509147	36529461	KRTAP1-1	cg15685680	36450632	-0.272201	0.00286465	-0.140058	0.28582	-0.0551325	0.681036
KRTAP1-1	chr17	36509147	36529461	KRTAP2-1	cg16658020	36457167	-0.300608	0.000941234	0.089176	0.498041	-0.0094759	0.943719
KRTAP1-1	chr17	36509147	36529461	KRTAP2-3	cg06331682	36466240	-0.249856	0.00635922	0.0533	0.685872	-0.126848	0.342694
KRTAP1-1	chr17	36509147	36529461	KRTAP2-3	cg02927821	36470153	-0.262745	0.00404742	-0.0749201	0.569409	0.141892	0.288016
KRTAP1-1	chr17	36509147	36529461	KRTAP4-7	cg25341923	36493394	-0.256255	0.00509543	0.06411	0.626507	0.0684542	0.609644
KRTAP1-1	chr17	36509147	36529461	KRTAP4-7	cg16090541	36493869	-0.269725	0.00313972	0.0353203	0.788762	0.141677	0.288756
KRTAP1-1	chr17	36509147	36529461	KRTAP4-8	cg20663846	36507915	-0.264834	0.00375376	0.0227595	0.86296	0.0680542	0.611739
KRTAP1-1	chr17	36509147	36529461	KRTAP4-8	cg05510560	36508223	-0.265408	0.00382726	0.0916557	0.489935	0.0876521	0.512939
KRTAP1-1	chr17	36509147	36529461	KRTAP4-9	cg15015397	36514576	-0.306361	0.000740812	0.0444074	0.736186	0.0644854	0.630576
KRTAP1-1	chr17	36509147	36529461	KRTAP4-9	cg21815502	36515051	-0.287584	0.00159022	-0.0135612	0.91809	0.141646	0.288862
KRTAP1-1	chr17	36509147	36529461	KRTAP4-11	cg06701007	36528669	-0.241635	0.00838729	-0.0507989	0.699898	0.31732	0.0152194
KRTAP1-1	chr17	36509147	36529461	KRTAP4-12	cg10686758	36533261	-0.301562	0.00090492	0.0322634	0.806675	-0.146107	0.273787
KRTAP1-1	chr17	36509147	36529461	KRTAP4-5	cg16985667	36559765	-0.288853	0.00174343	-0.0753126	0.5742	-0.128166	0.342049
KRTAP1-1	chr17	36509147	36529461	KRTAP4-5	cg21656863	36559857	-0.23746	0.00962089	0.0335418	0.799172	0.0514406	0.701359
KRTAP1-1	chr17	36509147	36529461	KRTAP4-3	cg15458892	36577903	-0.301569	0.000904647	0.0827845	0.529455	0.0265202	0.84335
KRTAP1-1	chr17	36509147	36529461	KRTAP9-2	cg01334209	36635723	-0.249973	0.00633384	0.0862582	0.512261	-0.0217207	0.871433
KRTAP1-1	chr17	36509147	36529461	KRTAP9-2	cg12878400	36636552	-0.303022	0.000851748	0.0446575	0.734754	-0.137216	0.304361
KRTAP1-1	chr17	36509147	36529461	KRTAP9-3	cg00755287	36641619	-0.325188	0.00032688	-0.0194248	0.882886	-0.00489178	0.970928
KRTAP1-1	chr17	36509147	36529461	KRTAP9-8	cg26521011	36647673	-0.365247	5.14039e-05	0.0283451	0.829779	-0.0647315	0.632375
KRTAP1-1	chr17	36509147	36529461	KRTAP9-4	cg00550617	36659343	-0.301974	0.000889599	0.0120606	0.927128	0.0324273	0.809054
KRTAP1-1	chr17	36509147	36529461	KRTAP9-4	cg23641283	36659889	-0.279005	0.00221705	-0.00658608	0.960168	0.0852216	0.524738
KRTAP1-1	chr17	36509147	36529461	KRTAP16-1	cg02064275	36719189	-0.277303	0.00236523	-0.0905655	0.491342	-0.139523	0.296223
KRTAP1-1	chr17	36509147	36529461	KRTAP17-1	cg16242770	36725264	-0.266098	0.00358555	-0.00316799	0.980834	-0.104666	0.434268
KRTAP1-1	chr17	36509147	36529461	KRTAP17-1	cg07572773	36725491	-0.296839	0.00109825	0.00922607	0.944223	-0.0110757	0.934236
KRTAP1-1	chr17	36509147	36529461	KRTAP17-1	cg07782808	36733228	-0.327493	0.000294638	0.10824	0.410391	-0.216531	0.102557
KRTAP1-1	chr17	36509147	36529461	KRT33A	cg24164612	36758407	-0.276682	0.00242149	0.157982	0.227982	-0.103497	0.439447
KRTAP1-1	chr17	36509147	36529461	KRT33A	cg15983005	36760414	-0.270214	0.00308354	0.253161	0.0509801	-0.0459335	0.732061
KRTAP1-1	chr17	36509147	36529461	KRT33A	cg22349442	36760589	-0.301758	0.000995046	0.0384876	0.774236	-0.0446721	0.739155
KRTAP1-1	chr17	36509147	36529461	KRT33A	cg18370227	36760737	-0.177523	0.056592	-0.053378	0.690667	-0.384789	0.0028597
KRTAP1-1	chr17	36509147	36529461	KRT33B	cg20758932	36779384	-0.312489	0.000570934	0.0599416	0.649146	-0.0208901	0.876311
KRTAP1-1	chr17	36509147	36529461	KRT34	cg13278448	36791859	-0.280075	0.00212822	0.0865916	0.510626	0.0953436	0.476506
KRTAP1-1	chr17	36509147	36529461	KRT34	cg01841050	36793389	-0.24956	0.00642386	0.125024	0.341197	-0.00439953	0.973853
KRTAP1-1	chr17	36509147	36529461	KRT31	cg11465466	36802668	-0.297208	0.00108189	0.122218	0.35223	-0.0114142	0.932231
KRTAP1-1	chr17	36509147	36529461	KRT31	cg04576298	36803678	0.191434	0.0378368	0.338058	0.00824743	0.0171981	0.898042
[truncated: 3,181 more rows]
