# Supplementary material for: Digital Genotyping of Macrosatellites and Multicopy Genes Reveals Novel Biological Functions Associated with Copy Number Variation of Large Tandem Repeats
Source: PLoS Genet. 2014 Jun 19;10(6):e1004418. doi: 10.1371/journal.pgen.1004418 (PMC4063668; doi:10.1371/journal.pgen.1004418)
Supplement: Table S8 — Filtered results of correlation analysis between probe counts and methylation level of autosomal CpGs within ±500 kb of each probe BLAT position. Reported in this table are pairwise correlations between Nanostring counts and CpG methylation levels (β-values) that show permutation p<0.01 in the combined CEU and YRI populations and which also validate (unadjusted p<0.01) in each in each population separately (autosomal loci only). In addition the effect size on methylation, as measured by the absolute normalized slope, must be >0.1. Abbreviations: CEU, CEPH Europeans from Utah; YRI, Yoruba from Ibadan Nigeria. (XLSX) [file pgen.1004418.s013.xlsx]

## Sheet: Sheet1
Supplementary Table 8. Filtered results of correlation analysis between probe counts and methylation level of autosomal CpGs within ±500kb of each probe BLAT position.
Copy number data (Nanostring)				Methylation data (Illumina 450k)			CEU + YRI				CEU		YRI
Gene name	Chromosome	Interval start	Interval end	Closest gene to methylation probe	Probe ID	Position	Spearman's rho	P-value	Permutation P-value	Norm. Slope	Spearman's rho	P-value	Spearman's rho	P-value
NBPF11	chr1	16767875	16767954	CROCCP3	cg12462858	16683314	0.344359	0.000153624	0.000962464	0.135615	0.26191	0.0432275	0.346759	0.00884045
NBPF16	chr1	16768320	16768415	MST1L	cg06346138	16958609	0.302244	0.000879706	0.00097561	0.171619	0.294618	0.0223088	0.267596	0.042277
GSTM	chr1	110025719	110044264	GSTM1	cg06632762	110032018	-0.393195	1.06045e-05	0.000961538	-0.104684	-0.293233	0.0229765	-0.379297	0.00332109
GSTM	chr1	110025719	110044264	GSTM5	cg13464436	110055450	0.647549	2.29564e-15	0.00096432	0.562988	0.580158	1.18397e-06	0.577805	2.04228e-06
NBPF11	chr1	143533641	144021699	NBPF10	cg25345648	144077831	-0.429613	1.20564e-06	0.000968992	-0.143764	-0.383806	0.00246771	-0.403433	0.00168832
LOC728932	chr1	144498161	144612816	GPR89A	cg26894807	144539358	-0.274544	0.00262453	0.00880626	-0.231748	-0.285258	0.0271579	-0.263978	0.0452521
FCGR	chr1	159776867	159858391	HSPA6	cg00396991	159760653	0.294321	0.00121607	0.00190295	0.145187	0.322293	0.0120267	0.266712	0.0429886
FCGR	chr1	159776867	159858391	HSPA7	cg26156167	159849226	-0.427457	1.534e-06	0.000965251	-0.137868	-0.26985	0.0387413	-0.58289	1.57918e-06
MRC1	chr10	17932860	18179865	CACNB2	cg25868936	18668604	-0.326784	0.000304225	0.000963391	-0.129883	-0.369915	0.00362549	-0.392325	0.00231945
FAM21B	chr10	51554675	51554775	NCOA4	cg20166027	51246408	0.334849	0.000210346	0.000969932	0.254029	0.256888	0.0475495	0.44078	0.000534301
PGA3	chr11	60730256	60768000	PGA3	cg09567525	60726866	-0.364098	5.05565e-05	0.000961538	-0.132795	-0.533711	1.12715e-05	-0.380183	0.00324245
FAM90A	chr12	8266663	8266753	FAM90A1	cg12214032	8266891	-0.598305	8.38938e-13	0.000967118	-0.252679	-0.54916	5.52922e-06	-0.607616	4.23934e-07
GOLGA6L9	chr15	82700588	82855918	LOC100506874	cg10631453	82914938	0.541175	2.49971e-10	0.000968054	0.149482	0.588422	7.63904e-07	0.5282	2.03122e-05
SLX1B	chr16	29375630	29375710	RRN3P2	cg05472587	29067792	-0.280496	0.00209418	0.00194553	-0.149335	-0.266924	0.03924	-0.308835	0.0183342
TP53TG3	chr16	32173125	32593977	SLC6A10P	cg00654159	32765693	0.298514	0.00102575	0.000972763	0.127365	0.30853	0.0164659	0.306017	0.0194822
TP53TG3	chr16	33114057	33170682	SLC6A10P	cg00654159	32765693	0.298514	0.00102575	0.000963391	0.127365	0.30853	0.0164659	0.306017	0.0194822
CCL3	chr17	31547107	31648751	CCL3	cg11728928	31439881	-0.674944	5.25817e-17	0.000971817	-0.39994	-0.569511	2.04611e-06	-0.731521	6.93235e-11
CCL3	chr17	31547107	31648751	CCL3L1,CCL3L3	cg18100887	31635454	-0.618439	1.08776e-13	0.000962464	-0.138181	-0.301859	0.0190797	-0.644024	6.49016e-08
CCL4	chr17	31563647	31665296	CCL3	cg11728928	31439881	-0.591166	1.81839e-12	0.00096432	-0.360911	-0.418072	0.000887681	-0.597567	7.33168e-07
KRT40	chr17	36391976	36392071	KRT40	cg04690347	36390003	-0.305853	0.000756766	0.00193798	-0.159971	-0.258487	0.0461365	-0.35065	0.00696308
KRT40	chr17	36391976	36392071	KRT35	cg10337731	36891157	-0.317658	0.000456333	0.000971817	-0.140695	-0.334246	0.00905075	-0.327667	0.0120439
KRTAP8-1	chr17	36405506	36405598	KRTAP2-3	cg10194295	36469933	0.358774	6.62255e-05	0.000967118	0.336021	0.326821	0.0108125	0.302521	0.0209906
KRTAP9-1	chr17	36494500	36494590	KRTAP4-8	cg16250800	36507222	-0.336866	0.000217696	0.000957854	-0.178929	-0.384285	0.00243449	-0.362322	0.00606709
NPB	chr17	77452627	77452699	FASN	cg05384347	77631616	0.315528	0.000500726	0.00193798	0.10015	0.306352	0.0172835	0.311645	0.0172474
NPB	chr17	77452627	77452699	TEX19	cg04806562	77910197	0.301916	0.000891738	0.000958773	0.354994	0.254232	0.0499741	0.418727	0.00107079
NPB	chr17	77452627	77452699	UTS2R	cg26090619	77923455	0.287381	0.001603	0.00382044	0.265202	0.300653	0.019588	0.281767	0.0321305
PCYT2	chr17	77460372	77460443	TEX19	cg04806562	77910197	0.308942	0.000664279	0.000965251	0.323413	0.346037	0.00676441	0.320298	0.0142393
SIRT7	chr17	77464218	77464306	UTS2R	cg09787311	77922414	0.282012	0.00197562	0.00387597	0.379987	0.285579	0.0269778	0.291587	0.0263632
PYCR1	chr17	77487742	77487822	SECTM1	cg08413419	77881300	-0.341483	0.000154094	0.00287908	-0.219524	-0.378442	0.00286861	-0.275771	0.0361437
MSat12	chr19	8715451	8757010	ZNF558	cg05148774	8803714	0.465568	1.08266e-07	0.000967118	0.251988	0.373831	0.00325832	0.482605	0.000124768
MSat14	chr19	42452980	42485930	ZNF570	cg13361779	42651535	-0.387106	1.48869e-05	0.000967118	-0.328799	-0.396888	0.00169149	-0.408348	0.00146185
MSat13	chr19	42453031	42485982	ZNF570	cg13361779	42651535	-0.356458	7.43677e-05	0.000974659	-0.318018	-0.338927	0.00807305	-0.405088	0.0016088
SNAR-A1	chr19	53101034	53154507	GRIN2D	cg14910395	53633798	-0.271381	0.00295322	0.00575264	-0.125538	-0.260795	0.0441581	-0.298722	0.0227412
KIR2DL5A	chr19	59938814	60050811	KIR2DL1	cg13728299	59972895	0.376371	3.12841e-05	0.000979432	0.133013	0.491633	8.88708e-05	0.26778	0.0421296
KIR2DL2	chr19	59949865	60045495	KIR2DL3	cg06887555	59957503	-0.328453	0.000299809	0.00292683	-0.136739	-0.30071	0.0206555	-0.303428	0.02059
KIR2DL4	chr19	60007057	60007133	PPP1R12C	cg09533178	60322147	0.278191	0.00228682	0.00867888	0.105375	0.276355	0.0325637	0.268989	0.0411747
MSat01	chr2	97229118	97238566	ZAP70	cg21773162	97696469	0.31334	0.000550412	0.00384246	0.28087	0.327183	0.0107201	0.264204	0.0450615
RGPD6	chr2	109908913	109909013	SH3RF3	cg16958775	109450294	-0.291508	0.0013613	0.00578592	-0.335964	-0.349116	0.00625781	-0.26912	0.0410729
RGPD6	chr2	110769912	111051488	BUB1	cg04792167	111171366	-0.358522	6.70696e-05	0.000966184	-0.161991	-0.40055	0.00151759	-0.309174	0.0182003
RGPD6	chr2	112907825	112907925	IL37	cg10269439	113387003	-0.309794	0.000640659	0.00291262	-0.314722	-0.303101	0.0185679	-0.358426	0.00573233
THAP4	chr2	242204253	242204323	PDCD1	cg15153118	242447150	-0.31125	0.000602076	0.000971817	-0.10402	-0.257628	0.046891	-0.363228	0.00507155
D2HGDH	chr2	242327022	242327111	BOK-AS1	cg11374368	242146584	-0.397958	8.09435e-06	0.00097371	-0.283828	-0.436456	0.000489866	-0.353848	0.00643149
D2HGDH	chr2	242327022	242327111	LOC728323	cg16173109	242594120	-0.308247	0.000684145	0.000979432	-0.22189	-0.361671	0.0045204	-0.407654	0.00149209
GSTT2	chr22	22630665	22655041	LOC284889	cg06753367	22586600	0.342208	0.000148875	0.000968992	0.44334	0.375691	0.00309578	0.284194	0.0306155
GSTT2	chr22	22630665	22655041	GSTT2,GSTT2B	cg17293426	22614309	0.357567	8.74139e-05	0.000976562	0.249727	0.29025	0.0270931	0.407448	0.0016567
GSTT2	chr22	22630665	22655041	DDTL	cg24846343	22641635	-0.523201	1.21398e-09	0.00096432	-0.490203	-0.514325	2.62572e-05	-0.462653	0.000255592
GSTT2	chr22	22630665	22655041	LOC391322	cg04234412	22703272	0.555672	6.51796e-11	0.000965251	0.693856	0.785923	1.02133e-13	0.263982	0.0452486
CCR5	chr3	46389244	46389344	ALS2CL	cg00397849	46708479	-0.403502	5.87999e-06	0.00194175	-0.364817	-0.292714	0.0232307	-0.357936	0.00580382
SMN2	chr5	70270139	70270239	SMN1,SMN2	cg02165614	70254719	0.310242	0.00062855	0.00193611	0.136118	0.288636	0.0253147	0.330288	0.0113369
C4B	chr6	32075408	32108226	STK19	cg21415604	32056412	-0.389812	1.2814e-05	0.000969932	-0.166201	-0.318425	0.0131554	-0.365018	0.00484293
C4B	chr6	32075408	32108226	C4B_2	cg03910793	32071848	-0.541495	2.42827e-10	0.000971817	-0.205963	-0.366582	0.00396644	-0.586109	1.3389e-06
C4B	chr6	32075408	32108226	EGFL8	cg03353474	32241478	0.315653	0.000498015	0.00488759	0.12385	0.374418	0.00320623	0.26361	0.0455636
C4B	chr6	32075408	32108226	HLA-DRB5	cg25372449	32598328	-0.398771	7.72646e-06	0.000962464	-0.581185	-0.274131	0.0340461	-0.299423	0.0224091
FAM90A	chr8	7103777	7923636	FAM90A10P	cg11077562	7667689	0.290631	0.00170751	0.000970874	0.219617	0.313688	0.0174948	0.272167	0.0405466
MSat09	chr8	7104998	7922415	FAM90A10P	cg11077562	7667689	0.312294	0.000717879	0.00192678	0.192804	0.407376	0.00166016	0.270353	0.0419572
DEFB103A	chr8	7274358	7274449	DEFB105B	cg18558770	7718213	-0.37133	3.47675e-05	0.000970874	-0.131382	-0.354335	0.00547491	-0.335825	0.00996006
SPAG11	chr8	7307324	7744089	DEFB105B	cg18558770	7718213	-0.398891	7.67358e-06	0.000974659	-0.138369	-0.411465	0.00109032	-0.381702	0.00311148
DEFB106A	chr8	7330224	7721198	SPAG11B	cg25542559	7307929	0.279048	0.00221345	0.000967118	0.153929	0.308742	0.0163882	0.376111	0.00361794
DEFB106A	chr8	7330224	7721198	FAM90A7P	cg11902995	7382067	0.373287	3.13699e-05	0.000969932	0.199964	0.376375	0.00303782	0.398567	0.00194295
DEFB105A	chr8	7333918	7717504	DEFB105B	cg18558770	7718213	-0.388123	1.40738e-05	0.00096432	-0.174178	-0.314953	0.014245	-0.292768	0.0257321
DEFB107A	chr8	7341701	7709728	DEFB105B	cg18558770	7718213	-0.367361	4.27473e-05	0.000960615	-0.122977	-0.378749	0.00284413	-0.29845	0.0228713
DEFB103A	chr8	7776966	7777057	DEFB105B	cg18558770	7718213	-0.37133	3.47675e-05	0.000974659	-0.131382	-0.354335	0.00547491	-0.335825	0.00996006
FAM75A1	chr9	39346137	39346215	LOC653501	cg24091498	39593556	-0.317121	0.000467179	0.003861	-0.145216	-0.315592	0.0140388	-0.344346	0.00812439
FAM75A1	chr9	39875413	39875491	LOC653501	cg24091498	39593556	-0.317121	0.000467179	0.00285987	-0.145216	-0.315592	0.0140388	-0.344346	0.00812439
MSat10	chr9	114866257	114888119	ZFP37	cg21257293	114864488	0.624102	4.3408e-14	0.000968992	0.393909	0.616449	1.57219e-07	0.594777	8.50794e-07
MSat10	chr9	114866257	114888119	FAM225B	cg14316660	114891719	0.631285	1.81106e-14	0.000971817	0.572739	0.483356	9.15238e-05	0.727667	9.75523e-11
