# Supplementary material for: Digital Genotyping of Macrosatellites and Multicopy Genes Reveals Novel Biological Functions Associated with Copy Number Variation of Large Tandem Repeats
Source: PLoS Genet. 2014 Jun 19;10(6):e1004418. doi: 10.1371/journal.pgen.1004418 (PMC4063668; doi:10.1371/journal.pgen.1004418)
Supplement: Table S9 — Filtered results of correlation analysis between probe counts and methylation level of X-linked CpGs within ±500 kb of each probe BLAT position. Reported in this table are pairwise correlations between Nanostring counts and CpG methylation levels (β-values) that show permutation p<0.01 in the combined CEU and YRI male populations (chromosome X probes only). In addition the effect size on methylation, as measured by the absolute normalized slope, must be >0.1. Abbreviations: CEU, CEPH Europeans from Utah; YRI, Yoruba from Ibadan Nigeria. (XLSX) [file pgen.1004418.s014.xlsx]

## Sheet: Sheet1
Supplementary Table 9. Filtered results of correlation analysis between probe counts and methylation level of X-linked CpGs within ±500kb of each probe BLAT position.
Copy number data (Nanostring)				Methylation data (Illumina 450k)			CEU + YRI (males)
Gene name	Chromosome	Interval start	Interval end	Closest gene to methylation probe	Probe ID	Position	Spearman's rho	P-value	Permutation P-value	Norm. Slope
LOC389852	chrX	47752391	47875355	SSX9	cg18934490	48048000	-0.492905	7.30688e-05	0.000999001	-0.137195
LOC389852	chrX	47752391	47875355	SLC38A5	cg16536563	48213669	-0.403384	0.00153522	0.003996	-0.381757
SSX4	chrX	48002268	48155107	SSX5	cg10072162	47941816	-0.316792	0.0145018	0.00799201	-0.15377
SSX4	chrX	48002268	48155107	SSX3	cg27056972	48101122	-0.342627	0.00789834	0.00799201	-0.239756
SSX4	chrX	48002268	48155107	TIMM17B	cg09796695	48635688	-0.421562	0.000883418	0.000999001	-0.210567
SSX4	chrX	48002268	48155107	SLC35A2	cg03962288	48654564	-0.428196	0.000716466	0.001998	-0.294082
XAGE2	chrX	52129249	52403364	SSX7	cg03813951	52700855	-0.444289	0.000423342	0.00799201	-0.231288
SSX4	chrX	52644412	52799224	SSX7	cg03813951	52700855	-0.338974	0.00863319	0.00599401	-0.146364
FAM156A	chrX	52947580	52999907	SPANXN5	cg02773688	52843392	-0.393318	0.00205799	0.00699301	-0.172432
DMRTC1	chrX	71983109	72010835	NAP1L6	cg22049474	72265095	0.426874	0.000747252	0.001998	0.381055
MSat15	chrX	114866522	114918251	PLS3	cg22874828	114918473	-0.352664	0.0061527	0.00699301	-0.110641
RHOXF2	chrX	119091794	119180435	ZBTB33	cg27128905	119275946	0.378615	0.00310738	0.002997	0.172674
CT45	chrX	134692048	134783487	SAGE1	cg27590199	134802205	0.379135	0.00306342	0.00599401	0.302775
SPANXA1	chrX	139913292	140613478	SOX3	cg23862713	139414886	-0.339412	0.00854198	0.003996	-0.15787
SPANXA1	chrX	139913292	140613478	SOX3	cg11638117	139415000	-0.343503	0.00773032	0.003996	-0.280381
CSAG2	chrX	151627675	151679117	GABRA3	cg07337720	151399901	0.33364	0.00981264	0.00799201	0.172882
MAGEA2	chrX	151634436	151672358	ZNF185	cg20844690	151819744	0.353978	0.00595138	0.00699301	0.19145
MAGEA2	chrX	151634436	151672358	PNMA5	cg08812937	151909814	0.413953	0.00111751	0.002997	0.45786
MAGEA2	chrX	151634436	151672358	PNMA5	cg08159444	151910885	0.383644	0.00270456	0.00699301	0.53565
MAGEA2	chrX	151634436	151672358	PNMA5	cg00620602	151913165	0.476033	0.000138528	0.000999001	0.132256
OPN1MW	chrX	153065121	153140747	PLXNB3	cg26780743	152697678	0.348286	0.00686751	0.00599401	0.116333
OPN1MW	chrX	153065121	153140747	PDZD4	cg02907689	152746928	0.34624	0.00722566	0.00999001	0.488586
CTAG1B	chrX	153468303	153533410	PLXNA3	cg09641151	153347062	0.338838	0.00866161	0.00799201	0.27325
CTAG1B	chrX	153468303	153533410	MPP1	cg08786860	153687378	0.345122	0.00742831	0.004995	0.136735
F8A2	chrX	153769617	154339681	F8	cg09968133	153770776	-0.329641	0.0107865	0.00799201	-0.106399
