# Supplementary material for: Digital Genotyping of Macrosatellites and Multicopy Genes Reveals Novel Biological Functions Associated with Copy Number Variation of Large Tandem Repeats
Source: PLoS Genet. 2014 Jun 19;10(6):e1004418. doi: 10.1371/journal.pgen.1004418 (PMC4063668; doi:10.1371/journal.pgen.1004418)
Supplement: Table S11 — Description of primers used for Sequenom MassARRAY EpiTYPER and QuantaLife droplet digital PCR. (XLSX) [file pgen.1004418.s016.xlsx]

## Sheet: Sheet1
Supplementary Table 11. Description of primers used for Sequenom MassARRAY EpiTYPER and QuantaLife droplet digital PCR.
Target	Forward primer	Reverse primer
MSat06	5'-aggaagagagTAAGAAGGATGGAATTTTTGAG-3'	5'-cagtaatacgactcactatagggagaaggctACCTCTCCAACAAAAAACTTAA-3'
MSat09	5'-aggaagagagTTGGGTAGTAGGTAGGTAAGGT-3'	5'-cagtaatacgactcactatagggagaaggctTAAACCTAAACTCCAATCTCAA-3'
MSat10	5'-aggaagagagGGTTTGAGTTGGTTTTTTTTAGGT-3'	5'-cagtaatacgactcactatagggagaaggctCCTCAAACCTCACTCCTCTCTA-3'
MSat12	5'-aggaagagagTATGGTGAAAATTTTTAGGGTTTTT-3'	5'-cagtaatacgactcactatagggagaaggctCCTACTAACAAATCCCCTAACTCC-3'
MSat14	5'-aggaagagagATTTATAGGAGTTTTGTGGTGAG-3'	5'-cagtaatacgactcactatagggagaaggctACCCCTACTCCTACCAAAA-3'
MSat15	5'-aggaagagagTTAAGAGGAATTGGTTTGGT-3'	5'-cagtaatacgactcactatagggagaaggctAAACACCAAACAAACTACCC-3'
PRR20	5'-aggaagagagTTAGAGATAGGGGGTAGAAGG-3'	5'-cagtaatacgactcactatagggagaaggctAAAACACTAAAACCCCTTACAC-3'
REXO1L1	5'-aggaagagagTTTGGGGTTAAGGATAGGTTA-3'	5'-cagtaatacgactcactatagggagaaggctTCCAAACCATCCTACTAAACTT-3'
Key: Sequence in lower case represents the 10-mer tag of the forward primer, while the sequence in upper case represents the locus-specific sequence
QuantaLife primers and probes
Target	Forward primer	Reverse primer	Probe
MSat10	5'-CCCATTTCGAAGTCCTCTCTAC-3'	5'-CCCGACTCTCGGCATAGT-3'	5'-6FAM-TGGACGATTTCTCCACTTCC-MGBNFQ-3'
HMBS	5'-GAGTGTTGACTGGTGGCAGA-3'	5'-GGCACAGAATGAGGGAAGAG-3'	5'-VIC-CAGTGAGTTGGCAATCGAGA-MGBNFQ-3'
